# Supplementary material for: Skin microbiome-biophysical association: a first integrative approach to classifying Korean skin types and aging groups
Source: Front Cell Infect Microbiol. 2025 Jul 7;15:1561590. doi: 10.3389/fcimb.2025.1561590 (PMC12277360; doi:10.3389/fcimb.2025.1561590)
Supplement: Supplementary file 2 [file DataSheet2.xlsx]

## Sheet: Sample data summary
Supplementary 1. Summary of skin clinical recruitment data and the Baumann Skin Type Indicator (BSTI) analysis
Contents	Female	Male	Total
BSTI Administration	752	-	752
Skin biophysical Assessment	792	197	989
Microbiome data	756 (784)	194 (201)	950 (985)
Correlation analysis through data integration	756	194	950

## Sheet: baumann_questionnarie
	questionnarie	baumann	Response
			①	②	③	④	⑤
Default	Age
1	Appearance under the lights	O or D	Very rough, flaky, or pale	Pull tight	No light reflection and moist	Reflects bright light and is shiny
2	Photo face glow	O or D	Never	Sometimes	Often	Always
3	Condition after base make-up	O or D	Dead skin cells or get stuck between wrinkles	Smoothness	Shiny	Lines forme and shiny	No base make-up (foundation)
4	Skin condition (in a low humidity environment)	O or D	Feeling very dry or cracked	Feeling pull	Feeling normal	Feeling glow or never felt the need for a moisturizer	I don't know
5	Large pores	O or D	Never	Only a little in the T-zone (forehead and nose)	Many	Very many	I don't know
6	Skin condition	O or D	Dry skin	Normal skin	Complex	Oily skin
7	Skin condition (after using soap)	O or D	Feeling dry or cracked (Choose "①" if the product makes your skin dry)	Feeling a bit dry, but it doesn't feel cracked	Feeling normal	Feeling oily	I don't use soap or foaming cleansers
8	Skin condition (without using moisturizer)	O or D	Always resilient	Sometimes resilient	Rarely resilient	Never resilient
9	Face pores	O or D	Never	Rarely	Sometimes	Always
10	T zone oil level	O or D	Never	Sometimes	Often	Always
11	Skin condition (2-3 hours after applying moisturizer)	O or D	Very rough, flaky, or pale	Smoothness	Shiny	Shiny and greasy or I don't use moisturizer
1	Facial lesions	S or R	Never	Rarely	At least once a month.	At least once a week.
2	Symptoms (after using cosmetics)	S or R	Never	Rarely	Often	Always	I don't use any cosmetics
3	Past history (acne/rosacea)	S or R	Never	Friends and acquaintances tell me that I have these symptoms	Diagnosed	Diagnosed, In serious cases	I don't know
4	Jewelry rash	S or R	Never	Rarely	Often	Always	I don't know
5	Skin condition (after applying sunscreen)	S or R	Very rough, flaky, or pale	Smoothness	Shiny	Shiny and greasy or I don't use moisturizer	I don't use any sunscreen
6	Past history (skin diagnosis)	S or R	Never	Friends and acquaintances tell me that I have these symptoms	Diagnosed	Diagnosed, In serious cases	I don't know
7	Ring rash	S or R	Never	Rarely	Often	Always	I don't wear a ring
8	Flavoring rash	S or R	Never	Rarely	Often	Always	I never use products with flavoring added
9	Soap provided in the hotel	S or R	Can be used without problems	Most likely, no problem	Itchy, red, or raised skin	Not used, used in the past and had too many problems	I don't know because I bring personal soap
10	Skin symptoms in the family	S or R	Never	A family member is diagnosed	Few in the family are diagnosed	A majority of family members have dermatitis, eczema, asthma, or allergies	I don't know
11	Detergent with flavoring	S or R	Skin condition improved	Skin feels slightly dry	Skin feels itchy	Skin feels itchy and a rash appears	I don't know or have never used such a product
12	Redness after exercise	S or R	Never	Sometimes	Often	Always
13	Skin condition (after drinking)	S or R	Never	Sometimes	Often	Always or maybe you don't drink because of this problem	I don't drink alcohol at all
14	Redness (after eating spicy or hot food)	S or R	Never	Sometimes	Often	Always	I don't eat spicy food at all.
15	Nose blood vessels	S or R	Never	Sometimes (1 ~ 3 on the entire face, including the nose)	Often (4 to 6 on the entire face, including the nose)	Always (7 or more on the entire face, including the nose)
16	The face looks red in the picture.	S or R	Never	Sometimes	Often	Always
17	Appears to be sunburn	S or R	Never	Sometimes	Often	Always
18	Itching (after using cosmetics)	S or R	Never	Sometimes	Often	Always	I don't use any cosmetics
1	Mole caused by hairs penetrating the skin	P or N	Never	Sometimes	Often	Always
2	Scars after injury	P or N	Never	One week	For weeks	For several months
3	Dark spots caused by hormones	P or N	Never	One	Slightly	Many	Doesn't apply to me.
4	Mole on upper lip, cheek	P or N	Never	I don't know	It is slightly recognizable	It is distanctly recognizable
5	Mole aggravated by sunlight	P or N	Never	I don't know	Slightly worse	Much worse	Apply sunscreen to your face every day and avoid sunlight.
6	Past history (Diagnosis of melasma)	P or N	Never	Was once, but cured	Diagnosed	Diagnosed, In serious cases	I don't know
7	Presence or absence of brown dots	P or N	Never	Slightly (1~5)	Many (6~15)	Very many (more than 16)
8	Skin at first exposure to sunlight	P or N	Burn only	It gets darker after burning	It gets darker	The skin is already dark, so it's hard to tell if it's darker.
9	Changes in skin exposure to sunlight	P or N	Blisters form, but the color of the skin does not change.	It slightly gets darker	It very gets darker	The skin is already dark, so it's hard to tell if it's darker.	I don't know
10	Hair color	P or N	Blond hair	Brown hair	Black hair	Red hair
1	Face wrinkles	W or T	Never, Not even when smiling, frowning, or raising an eyebrow.	Sometimes, When smiling, frowning, or raising eyebrows	Often, Even in a resting state with no movement or movement of the face	Always, Even when smiling, frowning, or not raising eyebrows
2	Mother skin	W or T	Looks/looked 5-10 years younger than their age	Looks/looked like age.	Looks/looked older than 5 years.	Looks/looked older than 10 years.	I don't know. Adopted or I don't remember.
3	Father skin	W or T	Looks/looked 5-10 years younger than their age	Looks/looked like age.	Looks/looked older than 5 years.	Looks/looked older than 10 years.	I don't know. Adopted or I don't remember.
4	Maternal grandmother skin	W or T	Looks/looked 5-10 years younger than their age	Looks/looked like age.	Looks/looked older than 5 years.	Looks/looked older than 10 years.	I don't know. Adopted or I don't remember.
5	Maternal grandfather skin	W or T	Looks/looked 5-10 years younger than their age	Looks/looked like age.	Looks/looked older than 5 years.	Looks/looked older than 10 years.	I don't know. Adopted or I don't remember.
6	Paternal grandmother skin	W or T	Looks/looked 5-10 years younger than their age	Looks/looked like age.	Looks/looked older than 5 years.	Looks/looked older than 10 years.	I don't know. Adopted or I don't remember.
7	Paternal grandfather skin	W or T	Looks/looked 5-10 years younger than their age	Looks/looked like age.	Looks/looked older than 5 years.	Looks/looked older than 10 years.	I don't know. Adopted or I don't remember.
8	Burning skin for more than 2 weeks	W or T	Never	1~5 years	5~10 years	More than 10 years
9	Burning skin for less than 2 weeks	W or T	Never	1~5 years	5~10 years	More than 10 years
10	Sunlight exposure time (in daily life)	W or T	Never	Slightly	Many	Very many
11	Look old	W or T	Looking 1~5 years younger than my age	Look my age	Looking 5 years older than my age	Looking at least 5 years older than my age
12	Skin burns from sports	W or T	Never	Once a month	Once a week	Everyday
13	Use of tanning bed	W or T	Never	1~5 times	5~10 times	Several times
14	Cigarettes smoked all my life	W or T	Never	2~3 packs	3~5 packs	More than 5 packs	I have never smoked, but I have lived with, been raised by, or worked with people who smoke regularly.
15	Residential air pollution	W or T	The air is fresh and clean	Some periods the air is clean.	The air is slightly polluted.	The air is very polluted.
16	Retinoid cream	W or T	For many years	Sometimes	1 time because of acne when I was young	Never
17	Fruit and vegetable intake	W or T	At every meal	Once a day	Sometimes	Never
18	Percentage of fruits and vegetables (in a meal)	W or T	75~100%	25~75%	10~25%	0~10%
19	Original skin color	W or T	Dark color	Medium color	Pale color	Very light color
20	Race	W or T

## Sheet: baumann_result
	metadata-id	Appearance under the lights	Photo face glow	Condition after base make-up	Skin condition (in a low humidity environment)	Large pores	Skin condition	Skin condition (after using soap)	Skin condition (without using moisturizer)	Face pores	T zone oil level	Skin condition (2-3 hours after applying moisturizer)	Facial lesions	Symptoms (after using cosmetics)	Past history (acne/rosacea)	Jewelry rash	Skin condition (after applying sunscreen)	Past history (skin diagnosis)	Ring rash	Spice rash	Soap provided in the hotel	Skin symptoms in the family	Detergent with fragrance	Redness after exercise	Skin condition (after drinking)	Redness (after eating spicy or hot food)	Nose blood vessels	The face looks red in the picture.	Appears to be sunburn	Itching (after using cosmetics)	Mole caused by hairs penetrating the skin	Scars after trauma	Dark spots caused by hormones	Mole on upper lip, cheek	Mole aggravated by sunlight	Past history (Diagnosis of melasma)	Presence or absence of brown dots	Skin at first exposure to sunlight	Changes in skin exposure to sunlight	Hair color	Face wrinkles	Mother skin	Father skin	Maternal grandmother skin	Maternal grandfather skin	Paternal grandmother skin	Paternal grandfather skin	Burning skin for more than 2 weeks	Burning skin for less than 2 weeks
1	1F001	1	1	1	1	3	3	1	3	4	4	4	3	2	1	1	1	2	1	1	1	2	5	2	2	2	1	2	1	1	3	3	5	1	1	1	1	1	3	2	3	2	2	2	2	2	2	1	1
2	1F003	1	2	2	1	2	3	1	2	3	3	2	2	1	1	1	3	1	1	2	1	1	5	3	3	3	2	2	2	1	1	2	1	1	1	1	1	2	3	2	3	1	1	1	5	1	5	4	4
3	1F005	1	2	1	5	2	3	3	3	4	2	4	3	2	1	2	2	1	5	2	1	1	5	2	5	3	1	3	2	1	5	2	5	2	2	1	2	1	2	3	2	2	2	1	2	2	2	1	1
4	1F006	1	2	1	5	3	3	2	3	4	3	3	2	2	3	1	1	1	1	1	1	1	5	2	5	1	1	1	2	1	1	2	5	1	1	1	1	1	2	3	2	2	2	2	2	5	2	1	1
5	1F007	2	2	5	1	3	3	2	3	4	4	2	3	3	1	4	2	3	3	2	3	2	3	4	5	2	1	2	1	3	2	2	5	2	2	5	3	2	3	2	2	1	1	1	2	1	3	1	1
6	1F008	2	2	2	2	2	2	3	2	1	3	2	2	2	1	1	1	1	1	1	1	2	5	3	5	2	3	2	1	1	4	1	1	4	1	1	1	1	2	2	1	2	2	2	2	2	2	1	1
7	1F009	2	2	5	2	3	1	3	2	3	2	2	2	2	1	5	2	4	2	2	2	1	5	2	5	2	1	1	1	1	1	3	5	1	2	1	1	1	2	3	1	1	1	1	2	2	1	1	1
8	1F010	1	4	1	1	2	4	1	2	4	4	3	2	2	1	3	2	1	5	1	1	1	5	3	4	2	1	2	2	2	4	2	5	1	1	5	2	2	2	3	2	2	2	2	5	2	5	1	1
9	1F011	4	2	5	3	2	4	4	2	3	2	3	1	2	1	1	1	3	1	1	1	2	5	3	2	2	1	2	2	1	1	2	1	1	3	1	1	1	5	3	2	1	1	2	2	2	2	1	1
10	1F012	2	1	1	2	2	1	2	4	3	1	3	1	2	1	1	1	1	1	1	1	1	5	1	3	2	1	1	1	1	1	2	1	1	1	1	1	1	1	3	1	1	2	2	5	5	5	1	2
11	1F013	4	3	3	2	3	3	3	2	4	4	4	4	3	3	1	1	3	1	2	5	1	5	3	5	1	1	1	1	2	1	3	5	4	2	3	2	3	2	2	2	2	2	2	2	2	2	1	2
12	1F014	4	3	3	5	4	4	3	2	4	4	2	4	3	3	1	2	1	1	1	5	3	5	1	1	2	1	2	1	1	3	3	1	1	2	1	1	2	3	2	2	2	2	2	2	2	2	1	2
13	1F015	1	2	5	1	5	1	2	3	3	1	3	1	2	1	5	1	3	1	5	5	1	5	2	5	1	1	1	1	1	1	1	5	4	2	1	2	1	2	2	1	1	1	5	1	1	5	1	1
14	1F016	4	2	5	5	1	2	5	4	1	1	3	1	1	1	1	1	1	5	5	5	1	5	1	5	1	1	1	1	1	5	1	5	1	1	1	2	1	3	3	1	1	1	5	1	1	5	1	1
15	1F017	2	1	5	2	5	3	3	3	3	2	2	2	2	1	5	1	1	5	1	2	5	5	2	5	1	1	1	1	1	2	1	1	1	2	5	3	1	2	3	2	2	2	2	2	2	2	1	2
16	1F018	3	2	3	3	3	3	3	2	4	3	4	4	3	3	1	2	3	2	2	1	1	5	4	3	4	4	3	1	2	2	4	1	1	2	1	2	1	1	3	2	5	5	5	5	5	5	1	1
17	1F019	1	2	5	4	5	4	2	2	4	3	4	1	1	1	2	2	1	1	2	1	1	5	1	5	2	2	2	1	1	2	2	5	1	1	1	2	1	2	2	2	2	2	2	5	3	5	1	1
18	1F020	1	2	1	2	5	4	4	2	3	3	3	1	3	3	1	2	1	1	2	2	2	5	1	1	1	2	1	1	2	2	3	1	3	2	1	2	2	3	3	2	2	2	1	2	2	3	1	2
19	1F021	2	3	3	2	2	1	3	3	3	3	2	2	2	1	1	1	1	1	1	1	1	5	2	2	2	1	2	1	2	1	2	1	1	1	1	1	1	2	2	1	1	2	2	2	2	2	1	1
20	1F022	1	1	1	1	5	1	1	4	4	2	2	3	3	5	2	3	2	2	2	5	3	5	2	2	2	2	2	2	3	2	4	5	4	2	1	4	4	2	2	2	1	1	1	1	2	5	1	4
21	1F023	2	1	5	2	5	1	3	3	3	2	2	3	1	1	2	3	2	1	1	1	2	5	1	1	1	2	1	1	2	1	3	1	4	1	1	3	1	2	3	2	2	1	2	2	1	1	1	1
22	1F024	2	1	4	3	3	3	1	4	4	3	4	2	1	1	1	1	5	1	1	2	1	5	2	1	3	4	2	1	1	1	3	1	3	1	1	1	3	2	3	2	1	1	1	5	5	5	1	1
23	1F025	2	1	1	2	3	1	1	4	3	3	2	1	2	1	1	2	3	1	1	2	1	5	1	3	2	2	1	1	2	1	2	1	4	2	1	2	1	5	3	2	5	1	5	5	2	1	1	1
24	1F026	2	3	1	5	2	2	1	2	4	3	3	3	2	1	1	1	3	1	1	5	1	2	4	3	2	2	2	1	1	5	2	1	1	1	1	2	1	2	3	2	2	2	2	2	3	5	1	1
25	1F027	3	2	5	3	1	1	3	3	1	2	2	1	1	1	5	1	1	5	5	1	1	5	1	5	1	1	1	1	1	5	1	5	1	2	1	1	3	3	3	1	1	1	1	1	1	5	1	1
26	1F028	2	1	4	1	1	3	1	3	4	2	3	1	2	1	1	1	1	1	1	1	1	5	1	5	1	1	1	1	1	1	1	5	2	2	1	1	4	4	2	2	1	1	1	1	1	5	1	1
27	1F029	4	2	5	5	1	1	2	2	2	2	3	3	5	1	5	3	3	2	5	2	1	3	2	5	1	1	1	1	5	1	1	1	1	1	1	2	1	5	2	1	2	2	2	2	2	2	1	1
28	1F030	2	1	5	2	5	1	5	3	1	1	3	1	1	1	1	2	1	5	1	1	2	5	1	5	5	1	1	1	1	5	1	5	1	1	1	1	1	3	3	1	2	2	2	2	2	2	1	1
29	1F031	4	2	2	2	5	2	2	2	3	4	2	1	1	1	1	1	3	1	1	1	1	5	1	5	1	1	2	1	1	1	3	5	1	1	1	1	1	2	3	2	2	2	1	2	2	2	1	1
30	1F032	3	2	5	3	1	1	3	1	3	1	3	1	1	1	3	1	1	5	1	1	1	5	3	5	2	1	2	1	1	5	2	5	4	2	1	2	1	5	3	1	1	2	1	2	2	5	1	1
31	1F033	4	3	5	3	1	2	3	1	1	2	2	2	1	1	2	2	1	1	1	1	1	1	3	5	1	1	2	1	1	1	2	1	3	2	1	1	1	2	3	1	1	2	1	2	2	5	1	1
32	1F034	3	2	5	5	1	3	2	1	2	2	4	3	2	1	1	2	1	5	5	1	1	5	2	5	1	1	1	1	2	1	3	1	1	2	1	1	1	2	3	1	2	2	2	1	2	2	1	1
33	1F035	3	2	5	2	1	3	2	1	2	2	2	3	2	1	1	1	1	1	1	1	1	5	2	5	2	1	2	1	1	1	3	5	4	2	1	2	1	2	2	1	3	3	2	1	2	2	1	1
34	1F036	2	2	5	3	3	4	3	3	3	2	4	3	1	1	1	1	3	5	2	2	1	5	2	5	2	1	1	1	1	5	1	5	1	2	1	1	1	2	3	2	2	2	2	2	2	2	1	1
35	1F037	2	3	3	1	5	3	3	3	2	3	2	1	2	1	2	2	1	1	1	1	2	5	3	1	2	1	1	1	1	2	2	1	1	2	5	1	1	2	3	2	2	2	2	2	2	2	1	1
36	1F038	2	3	5	2	5	1	2	2	3	2	3	1	2	1	5	1	1	1	1	5	1	5	1	5	1	3	1	1	1	2	1	1	1	1	1	2	4	4	2	2	1	1	1	5	1	5	1	2
37	1F039	4	4	3	3	1	2	3	4	1	1	2	1	1	1	1	1	1	1	1	1	1	5	1	5	1	1	1	1	1	1	1	5	1	1	1	1	1	2	3	1	1	1	1	1	1	1	1	1
38	1F040	1	2	5	2	2	2	2	3	4	4	4	1	1	1	1	1	1	1	1	1	2	5	3	5	3	1	2	2	1	2	3	5	1	1	1	1	2	2	3	1	2	2	2	2	2	5	1	1
39	1F041	4	1	3	5	2	4	3	3	4	3	2	1	2	1	2	1	1	2	2	1	1	5	1	5	2	1	1	1	1	1	2	5	1	1	1	1	1	2	3	2	2	2	1	2	1	2	1	1
40	1F042	2	2	2	2	1	1	1	3	3	2	2	3	2	1	1	1	1	1	1	1	1	5	1	2	2	1	1	1	1	2	2	5	2	2	1	3	2	2	3	2	2	2	1	2	5	2	1	1
41	1F043	1	1	4	3	2	1	2	2	4	2	3	2	2	1	1	2	1	1	1	1	2	5	1	5	1	1	1	1	1	1	2	5	4	2	1	4	1	2	3	2	1	2	2	2	2	5	1	1
42	1F044	2	2	1	2	2	2	1	2	2	1	2	2	2	1	2	2	3	5	5	5	1	2	1	1	1	2	1	1	2	1	3	5	1	2	1	1	1	2	3	2	2	2	1	5	5	5	1	1
43	1F045	4	2	3	5	2	3	2	2	3	3	4	2	2	1	2	2	3	2	2	1	2	5	2	5	4	4	1	1	1	1	4	1	1	3	1	1	2	3	3	2	2	2	2	2	1	2	1	2
44	1F046	4	3	3	3	2	2	3	1	3	2	4	2	1	1	1	1	1	1	1	4	1	5	1	5	1	1	1	1	1	1	1	5	1	1	1	1	4	5	2	2	1	2	1	2	1	2	1	1
45	1F047	2	1	1	1	2	1	2	3	4	2	2	1	2	5	2	2	1	1	1	5	1	5	2	5	2	1	1	1	1	2	1	5	1	2	1	1	2	2	3	2	1	2	1	1	1	5	2	2
46	1F048	3	1	5	2	1	2	3	1	1	1	4	1	1	1	1	1	1	1	1	1	1	5	1	5	1	1	1	1	1	1	2	5	1	2	1	1	1	5	3	1	1	1	2	2	2	2	1	1
47	1F049	1	1	2	1	3	1	2	1	4	3	2	2	2	1	2	2	3	5	1	2	2	5	1	5	1	1	1	1	2	2	3	5	1	1	1	1	1	3	2	2	2	2	3	5	2	5	1	1
48	1F050	2	2	1	1	3	1	2	4	4	3	2	4	4	1	2	2	3	2	2	2	3	5	3	3	3	2	3	1	3	5	3	5	2	2	1	1	2	3	2	2	2	2	2	5	2	1	1	1
49	1F051	2	2	3	5	2	3	1	2	3	2	2	2	3	1	2	3	3	2	5	5	5	1	1	5	1	2	2	1	3	1	3	1	4	2	1	2	2	3	2	2	1	2	5	5	5	5	1	1
50	1F052	1	2	5	2	2	3	2	3	4	4	1	3	3	3	4	3	3	2	2	2	3	2	2	5	2	2	2	1	3	2	3	5	1	2	3	1	2	2	2	2	1	1	1	1	1	1	1	1
51	1F053	3	1	5	5	5	2	3	1	3	1	4	1	5	1	5	5	5	5	1	1	2	5	1	5	1	1	1	1	5	5	2	1	4	2	1	1	1	4	3	1	2	2	2	2	2	2	1	1
52	1F054	4	4	3	3	3	3	2	4	4	4	3	4	1	1	5	1	3	5	1	1	2	5	2	5	2	1	1	1	1	2	3	5	3	2	1	2	1	2	3	2	1	1	1	2	3	3	2	2
53	1F055	2	1	1	2	2	1	2	3	4	4	3	1	2	1	1	1	1	1	1	1	1	5	4	5	2	1	1	1	2	1	2	5	1	1	1	1	2	4	3	2	1	2	5	2	5	2	1	1
54	1F056	2	2	3	5	5	2	3	3	3	3	2	2	2	1	1	1	1	1	1	1	1	5	2	5	2	1	2	1	1	1	4	5	1	1	1	1	4	2	3	2	2	2	5	5	2	5	1	1
55	1F057	2	2	4	5	3	4	2	3	4	3	3	4	2	3	3	2	1	2	2	2	1	5	3	5	3	2	1	1	1	3	3	5	2	2	1	1	1	2	3	2	2	2	2	5	2	5	1	1
56	1F058	2	2	2	5	2	3	1	2	4	4	4	3	1	1	1	1	1	1	2	1	2	5	2	5	2	2	1	1	1	3	4	1	1	2	1	1	1	2	3	2	1	1	5	5	2	3	1	1
57	1F059	2	2	1	5	3	3	3	3	4	2	3	2	2	1	2	1	1	1	1	5	1	5	4	2	3	2	2	1	1	5	1	1	1	2	1	2	1	2	3	2	2	2	2	2	2	2	1	1
58	1F060	4	3	1	3	2	4	2	3	3	3	4	2	2	1	2	1	1	5	1	1	1	1	1	2	1	1	1	1	1	1	1	1	1	1	1	1	1	5	3	1	2	2	1	5	2	5	1	1
59	1F061	1	2	1	2	2	3	1	3	3	4	2	1	2	1	1	1	1	1	1	1	3	5	2	5	2	3	1	1	1	3	2	1	1	1	1	1	2	2	3	1	2	1	2	5	2	5	1	2
60	1F062	2	2	3	5	2	3	2	3	4	3	2	1	1	1	2	2	1	1	1	2	3	2	2	1	2	1	1	1	2	1	1	1	1	2	1	2	1	3	2	2	2	1	5	5	1	2	1	1
61	1F063	1	2	3	2	3	1	5	4	4	2	4	2	2	1	1	1	1	1	1	1	1	1	2	2	2	2	2	1	1	2	2	1	4	3	1	1	1	3	3	2	2	2	2	2	2	2	1	1
62	1F064	2	2	3	5	5	1	2	2	4	3	3	2	3	1	4	2	1	5	1	1	2	5	1	3	1	1	1	1	1	1	1	1	2	2	1	1	4	5	3	1	2	2	1	2	2	3	1	1
63	1F065	3	1	5	3	5	2	3	2	3	2	4	1	5	1	3	2	5	5	2	1	1	5	1	5	2	1	2	1	1	5	2	1	1	2	1	2	1	2	3	2	2	2	2	5	2	5	1	1
64	1F066	3	1	1	5	5	2	3	4	4	2	4	1	1	1	5	1	1	5	1	1	1	5	1	5	1	1	1	1	1	2	1	1	1	1	1	2	1	3	3	2	2	2	5	5	5	5	1	1
65	1F067	2	2	3	2	1	1	1	1	2	2	2	1	3	1	2	1	2	1	1	2	2	1	1	4	1	1	1	1	2	2	4	5	1	4	3	4	1	2	2	2	1	1	2	3	2	4	1	1
66	1F068	2	2	4	2	2	3	2	1	4	3	3	2	2	1	1	2	3	1	1	1	1	5	4	5	4	3	2	2	2	2	3	1	2	2	1	2	3	2	3	2	2	1	5	5	2	5	1	1
67	1F069	2	2	1	1	3	1	1	2	3	3	2	3	3	1	1	3	3	5	1	1	2	5	2	5	2	2	2	2	2	2	3	1	1	4	1	3	1	2	2	2	1	2	1	1	5	5	1	1
68	1F070	2	2	3	2	2	3	3	2	4	4	4	3	1	1	1	1	3	1	1	1	2	5	1	2	1	1	1	1	1	1	3	1	4	5	1	2	1	2	2	2	2	1	2	2	5	5	1	1
69	1F071	2	2	3	2	2	3	3	3	4	3	2	4	3	5	2	1	3	1	1	1	2	5	2	3	2	1	1	1	2	1	2	1	1	2	1	2	2	3	3	2	1	1	1	2	2	2	1	1
70	1F072	2	1	2	1	3	3	1	3	4	4	2	1	2	3	1	1	1	1	1	1	2	5	3	3	2	2	3	1	2	1	4	5	2	2	1	3	1	3	3	3	1	3	2	5	2	2	1	1
71	1F073	2	1	5	2	2	3	2	2	4	4	2	3	3	3	1	2	3	1	2	2	1	5	2	5	2	2	3	1	2	4	2	5	3	2	1	1	2	2	2	2	3	2	1	1	2	2	1	1
72	1F074	2	1	3	1	2	3	1	4	4	3	2	4	2	1	3	3	1	5	1	2	2	5	2	1	1	1	1	1	2	5	4	5	1	1	1	1	2	3	2	3	3	1	1	3	1	1	1	1
73	1F075	2	3	3	2	3	4	3	2	4	3	3	3	2	5	2	1	5	1	1	2	5	5	2	1	2	2	1	1	5	2	3	1	2	1	1	2	4	3	3	2	2	2	2	2	2	5	1	1
74	1F076	3	2	5	3	1	3	2	2	2	3	4	1	5	1	1	1	1	5	1	1	1	5	1	5	1	1	2	1	2	1	2	1	1	1	2	1	2	4	3	2	2	2	5	5	2	2	1	1
75	2F001	2	1	2	2	2	1	1	2	3	2	3	2	3	1	1	1	1	1	2	1	1	5	1	4	1	2	1	1	2	2	4	1	3	2	1	2	4	4	3	2	1	2	1	5	5	5	1	1
76	2F002	2	3	3	2	3	3	3	1	4	3	3	3	2	2	1	2	1	1	2	1	3	5	2	3	3	1	1	1	1	2	3	1	2	2	5	1	1	2	2	2	1	3	1	2	3	3	1	1
77	2F003	3	2	2	2	3	1	2	3	3	3	3	2	3	1	1	3	1	1	1	1	2	5	2	1	1	2	1	1	2	3	4	1	1	1	1	1	4	3	2	2	1	2	2	3	1	2	1	2
78	2F004	2	2	3	5	3	3	3	2	4	3	3	1	1	1	1	1	1	1	1	1	1	5	1	1	1	2	1	1	1	2	4	1	1	2	1	1	1	2	3	2	2	3	1	5	5	5	1	1
79	2F005	2	2	2	3	3	1	2	3	4	3	2	2	3	4	1	3	4	1	1	1	1	5	1	2	1	2	2	2	2	1	1	5	1	1	1	1	4	2	2	2	1	1	2	5	5	5	1	1
80	2F006	4	3	3	3	3	3	3	2	4	4	3	2	2	1	1	1	1	1	1	2	1	5	2	2	3	1	3	1	1	2	4	5	2	2	1	2	2	2	2	3	2	2	2	2	2	2	2	2
81	2F007	1	1	1	2	2	3	2	4	4	4	2	4	2	2	2	1	3	1	1	1	1	5	2	2	2	1	1	2	1	2	2	5	4	2	1	1	2	2	2	3	1	1	2	2	2	2	1	1
82	2F008	2	1	1	1	5	3	1	1	4	2	2	4	2	5	3	3	5	5	2	2	1	3	4	4	4	2	2	2	2	2	3	3	2	2	5	1	2	5	3	3	2	2	2	5	5	5	1	2
83	2F009	4	2	2	3	3	4	2	3	4	4	3	1	2	3	2	1	1	2	2	1	1	2	4	4	4	2	2	1	1	3	2	1	4	2	1	3	1	5	3	2	2	2	2	2	2	2	1	1
84	2F010	2	2	1	2	2	3	1	3	3	3	3	2	1	1	1	2	1	1	1	1	1	1	1	1	2	1	1	1	2	2	3	5	1	1	1	1	1	2	3	2	2	1	2	1	2	1	1	1
85	2F011	1	2	1	2	2	3	2	3	4	3	3	2	2	1	1	2	1	1	1	1	1	5	2	2	2	2	2	1	1	1	2	1	1	2	2	2	1	2	3	2	1	2	1	2	1	1	1	1
86	2F012	2	3	5	3	2	2	3	1	3	2	2	1	1	1	1	1	1	1	1	1	2	5	2	2	2	1	1	1	1	1	1	1	1	2	1	1	1	2	3	2	2	4	5	5	4	2	1	1
87	2F013	2	2	2	3	2	2	2	2	3	3	4	2	2	1	5	2	3	1	1	1	1	5	1	4	2	1	1	2	5	2	2	5	1	5	5	2	1	2	2	2	2	2	2	2	2	2	1	1
88	2F014	2	2	5	3	2	3	2	2	3	3	2	2	2	1	5	1	1	1	1	5	1	5	3	1	3	2	2	1	1	2	3	1	3	2	1	2	1	4	3	2	1	2	2	5	5	5	1	1
89	2F015	1	1	4	2	4	4	1	4	4	4	3	2	1	1	4	1	3	3	1	1	1	5	2	1	2	1	1	1	1	2	3	2	1	2	1	1	4	3	3	2	1	3	2	2	2	5	1	3
90	2F016	3	3	2	3	5	3	3	2	3	3	2	4	2	2	2	2	1	1	3	2	1	2	4	4	3	1	3	1	1	4	4	5	2	2	1	2	1	2	3	2	1	1	2	2	2	2	1	1
91	2F017	2	2	2	2	5	3	2	3	4	1	2	1	2	1	1	1	3	1	1	1	1	5	1	5	1	1	1	1	2	1	3	5	1	1	1	3	2	2	3	2	1	1	1	1	2	2	1	1
92	2F018	2	2	2	2	1	2	3	3	2	1	3	4	2	1	3	1	1	1	1	1	1	5	3	3	2	1	2	1	2	1	2	1	1	1	1	2	1	2	2	1	1	2	2	5	2	5	1	1
93	2F019	2	2	1	2	2	2	2	2	2	2	3	1	1	1	2	1	1	1	1	1	1	1	2	2	1	1	1	1	1	2	3	5	1	2	1	1	2	2	3	3	2	2	2	5	2	5	1	1
94	2F020	4	2	3	5	1	4	3	2	3	3	2	2	2	1	2	1	1	2	1	1	1	5	1	3	1	1	1	1	1	2	4	5	1	2	5	3	2	2	3	2	1	1	1	1	5	2	1	2
95	2F021	2	2	1	2	2	3	1	3	4	2	2	3	3	1	5	3	3	1	3	3	2	5	2	1	1	2	1	1	3	1	4	1	3	2	1	2	1	1	2	2	1	1	5	5	5	5	1	1
96	2F022	3	2	3	3	2	4	2	2	4	4	3	3	2	1	1	2	1	1	2	1	1	2	2	4	2	1	2	1	2	1	2	3	1	1	1	1	1	1	2	3	2	2	2	2	2	2	1	3
97	2F023	2	2	5	2	2	1	1	3	2	2	2	2	2	1	4	3	1	5	3	2	1	5	1	5	2	1	1	1	2	5	3	5	1	2	1	1	1	2	3	2	2	2	5	1	2	3	2	2
98	2F024	3	2	3	3	2	2	1	2	4	3	3	3	2	1	5	1	1	1	1	1	1	5	1	3	3	2	2	1	1	2	3	1	1	1	1	2	2	2	3	2	1	1	1	2	2	5	1	1
99	2F025	1	2	1	2	3	3	3	3	4	3	3	4	2	3	2	1	1	1	1	2	1	5	1	1	1	2	1	1	1	2	4	1	4	2	1	1	2	3	2	2	2	2	1	2	1	2	1	1
100	2F026	4	2	3	2	2	3	2	3	4	3	2	1	3	1	3	2	1	5	2	5	1	5	2	2	2	1	1	1	2	2	4	1	4	2	1	2	1	3	3	2	2	2	2	2	2	2	1	1
101	2F027	2	2	3	2	3	4	2	3	4	3	4	1	2	3	3	2	1	1	1	5	1	5	2	1	2	2	2	1	1	2	4	1	1	2	1	1	2	2	3	2	1	1	1	2	1	2	1	1
102	2F028	1	2	3	2	2	3	2	4	4	4	2	1	3	3	2	3	3	1	1	2	3	5	4	3	2	1	2	2	1	2	4	5	1	1	3	2	2	3	3	2	1	1	1	2	5	5	1	1
103	2F029	2	2	1	2	3	3	1	3	3	3	3	3	2	1	2	1	3	2	1	1	3	5	2	3	1	2	1	1	1	2	2	1	1	2	1	1	4	3	3	2	1	3	1	5	2	5	1	1
104	2F030	1	2	1	2	3	1	2	3	3	3	2	2	2	1	2	2	1	2	2	2	1	2	2	3	3	3	2	1	1	1	1	5	3	2	1	1	1	1	2	3	1	2	2	5	2	2	1	1
105	2F031	2	2	2	4	4	4	2	3	4	4	2	3	2	3	3	2	3	2	2	2	5	5	2	2	1	1	1	2	1	3	4	5	1	1	1	2	1	2	3	1	2	1	5	5	5	5	1	1
106	2F032	1	2	2	1	2	1	2	3	3	2	3	1	1	1	1	3	1	1	1	1	1	1	1	1	1	1	1	1	1	1	1	1	1	1	1	1	1	1	3	1	1	2	2	2	2	2	1	1
107	2F033	3	2	4	2	3	2	2	2	4	3	2	2	2	3	1	1	1	1	1	1	1	5	2	4	2	1	1	1	1	2	2	1	3	2	1	2	2	2	3	2	1	1	2	2	2	5	1	1
108	2F034	2	3	5	2	2	3	2	2	4	3	3	2	2	1	1	1	1	1	1	2	1	5	1	2	2	2	1	1	1	1	3	1	1	2	1	2	1	2	2	2	2	2	2	2	2	2	1	1
109	2F035	4	3	3	2	2	1	2	2	3	2	2	2	2	1	1	1	1	1	1	1	2	1	1	2	1	1	1	1	1	1	3	1	4	2	1	2	2	3	3	1	1	1	2	2	2	2	1	1
110	2F036	2	2	3	2	2	2	2	2	3	3	4	2	2	5	1	1	3	1	1	1	1	5	2	4	2	1	2	1	1	2	3	1	1	2	1	2	1	2	3	2	2	2	2	5	2	2	1	1
111	2F037	1	2	1	4	4	4	1	2	4	4	4	4	4	4	1	3	3	2	2	5	1	5	2	1	1	1	1	1	3	1	4	5	1	4	1	1	2	2	3	2	1	3	2	5	2	2	1	1
112	2F038	2	2	3	2	2	3	2	3	4	2	2	4	3	3	1	1	1	1	1	1	1	5	2	2	2	1	2	1	1	1	2	1	1	1	1	1	1	2	2	2	2	2	2	5	2	5	1	1
113	2F039	2	2	1	5	3	3	2	2	4	3	2	2	1	1	1	4	5	5	2	1	2	5	4	4	4	1	1	1	5	5	2	1	1	2	1	1	1	4	3	2	1	2	5	1	1	1	1	1
114	2F040	2	2	3	2	2	3	2	3	3	2	3	2	2	2	2	2	1	2	1	1	1	5	2	1	1	2	1	1	1	2	2	1	1	2	1	1	2	2	3	2	1	2	2	2	1	2	1	2
115	2F041	2	1	3	2	3	3	2	3	4	2	3	4	1	3	2	2	1	5	1	5	1	5	2	1	2	1	1	2	1	3	4	5	3	2	1	4	1	2	3	2	1	1	1	2	4	4	2	4
116	2F042	1	2	1	2	3	3	2	3	4	4	3	2	2	3	2	2	1	1	1	1	1	5	1	1	1	2	1	1	1	2	2	1	1	2	1	1	2	2	2	2	2	2	1	2	2	3	1	1
117	2F043	2	2	2	2	2	1	2	2	4	2	2	2	3	1	2	3	1	1	4	2	1	5	4	3	3	1	2	1	2	1	4	1	1	2	1	1	1	2	2	2	1	1	5	2	1	1	1	1
118	2F044	2	3	3	2	2	3	2	4	3	3	2	3	2	1	1	1	1	1	1	1	1	5	1	2	1	1	1	1	1	1	2	5	2	2	1	2	1	2	2	2	1	2	2	2	3	2	1	2
119	2F045	2	1	4	2	2	1	2	3	4	2	3	3	2	3	2	1	1	1	1	1	1	1	2	2	1	2	1	1	1	1	4	1	1	1	1	1	1	5	2	2	1	1	1	1	1	1	1	1
120	2F046	2	2	2	2	3	3	2	2	4	2	2	3	2	1	3	2	3	3	2	2	3	2	3	3	3	2	2	2	2	1	4	3	3	3	1	3	2	3	3	2	1	1	1	1	1	1	1	2
121	2F047	2	2	3	5	3	3	2	3	4	4	4	1	1	5	2	1	4	1	1	3	2	5	1	2	3	1	2	1	1	1	3	1	2	2	1	1	1	2	3	2	1	2	2	2	2	5	1	1
122	2F048	2	2	1	5	2	3	2	3	4	3	3	3	2	2	4	3	1	5	5	2	2	5	2	3	3	2	2	1	1	2	4	1	3	2	1	1	1	3	3	2	1	1	2	2	2	5	1	2
123	2F049	2	1	2	2	4	4	3	3	4	4	2	3	1	3	1	2	1	1	1	2	2	5	2	3	1	1	3	2	1	3	1	5	3	4	1	3	2	3	2	3	2	2	1	5	3	3	1	2
124	2F050	2	2	1	2	3	1	1	2	4	3	2	3	3	1	1	2	3	1	2	1	2	5	2	2	2	2	2	1	2	2	3	1	1	2	1	2	2	3	2	2	1	2	4	4	2	4	2	2
125	2F051	1	2	1	3	5	4	2	3	4	4	3	1	2	1	5	2	1	5	2	1	2	5	1	4	1	1	1	1	1	1	2	5	1	1	1	1	1	2	3	1	1	1	2	2	2	2	1	1
126	2F052	2	1	4	2	2	3	1	2	4	3	2	4	3	1	1	2	1	1	1	1	2	2	2	1	1	2	1	1	3	3	3	5	2	2	5	1	1	2	2	2	2	2	2	2	2	2	1	1
127	2F053	3	2	4	2	3	3	2	2	4	3	3	3	2	1	3	1	2	1	2	1	1	3	3	1	2	3	2	1	1	5	3	5	3	2	1	2	1	3	2	2	2	4	2	5	5	5	1	1
128	2F054	4	3	3	2	3	3	3	2	4	4	4	4	2	2	1	1	1	1	1	1	2	5	2	4	1	1	1	1	1	2	3	1	3	2	1	4	1	2	3	1	1	2	2	2	2	2	2	2
129	2F055	2	1	2	5	2	1	2	3	3	2	3	4	2	1	3	5	1	1	1	1	1	5	4	4	4	1	3	3	5	5	2	5	1	2	5	2	2	2	3	2	2	5	5	5	5	5	1	1
130	2F056	2	3	3	2	2	3	2	1	4	2	2	3	2	1	1	2	1	1	2	5	1	5	4	2	4	1	2	1	1	2	2	5	3	2	1	3	1	2	3	2	1	2	2	2	2	2	1	1
131	2F057	1	2	3	1	3	3	1	2	4	3	2	2	2	2	1	2	1	1	2	2	1	5	2	4	2	1	2	1	1	1	2	1	1	2	1	1	1	2	3	2	1	2	5	5	5	5	1	1
132	2F058	2	2	3	2	1	1	2	4	4	2	2	3	2	3	3	1	3	1	2	5	1	5	4	4	3	2	3	1	2	5	4	1	1	1	1	1	1	2	3	2	1	1	5	1	2	2	1	1
133	2F059	1	2	4	5	4	3	2	3	4	4	4	4	2	3	4	1	3	1	2	2	2	5	3	4	2	2	2	2	2	2	3	1	3	2	1	2	2	3	3	2	2	2	2	5	2	5	1	1
134	2F060	2	2	1	1	3	1	2	3	3	3	3	3	2	3	2	2	1	1	2	2	1	5	4	4	4	3	2	1	2	5	4	1	2	2	1	2	2	3	2	2	1	2	1	5	2	2	1	1
135	2F061	2	2	4	3	3	3	3	2	3	2	2	2	2	1	3	3	1	1	2	2	1	2	1	1	1	2	2	1	1	2	2	1	1	1	1	2	1	1	3	2	2	2	2	2	1	2	1	1
136	2F062	2	2	3	2	5	3	1	2	3	4	4	4	2	1	2	3	3	1	2	4	1	5	3	4	3	2	1	1	2	2	3	1	1	1	3	1	2	3	3	3	2	2	2	2	2	2	1	4
137	2F063	2	2	3	1	2	3	2	2	4	4	3	4	2	1	1	2	1	1	2	1	1	5	1	1	1	1	1	1	1	2	2	1	4	3	5	4	2	2	3	2	2	1	3	2	1	4	1	1
138	2F064	2	1	5	2	5	1	2	4	4	2	3	4	2	1	3	2	1	1	3	2	1	2	1	4	1	1	1	1	1	1	1	1	1	1	1	1	1	2	2	2	1	1	5	5	5	5	1	1
139	2F065	3	2	3	3	5	3	2	2	2	2	3	1	1	1	1	1	1	1	1	1	2	5	2	2	1	1	1	1	1	1	3	5	1	1	1	2	4	3	2	2	1	1	2	2	1	1	1	1
140	2F066	2	2	2	2	2	1	2	4	4	3	2	4	3	1	5	1	3	5	2	1	1	5	3	4	2	1	2	1	2	1	4	5	2	2	1	2	1	2	3	2	1	2	2	2	1	2	1	2
141	2F067	2	2	2	1	2	1	2	1	4	2	2	2	2	1	2	1	1	1	2	1	1	5	2	1	2	1	1	1	2	2	2	5	4	2	1	1	3	3	3	3	2	2	2	5	2	2	1	1
142	2F068	2	1	1	1	3	1	1	4	4	2	2	2	2	1	2	2	2	2	2	1	1	5	4	4	3	3	1	1	1	1	3	1	1	2	1	2	2	2	2	4	1	2	5	5	2	5	2	2
143	2F069	4	1	3	5	2	3	1	3	4	3	2	2	5	3	4	5	3	2	5	5	1	5	1	1	1	1	1	1	2	1	3	1	1	1	1	1	1	2	3	2	1	2	5	5	5	5	1	1
144	2F070	3	1	1	2	2	1	1	3	4	2	3	2	2	1	1	2	1	1	1	1	1	5	1	1	1	1	1	1	1	1	4	5	1	1	1	4	3	2	3	2	2	2	1	2	5	2	1	2
145	2F071	4	4	2	3	2	4	3	4	3	2	2	2	1	1	1	1	3	2	1	2	1	5	2	4	4	1	1	2	1	1	3	1	3	2	1	2	1	2	4	2	1	1	1	2	1	1	1	2
146	2F072	1	3	3	2	5	3	2	3	4	4	4	2	2	1	1	1	1	1	1	5	1	5	3	4	3	2	1	1	1	2	4	5	1	5	1	3	1	3	3	3	1	2	1	3	1	1	1	1
147	2F073	3	2	5	3	5	2	3	1	1	1	4	1	2	1	1	1	1	1	1	5	1	5	1	3	1	1	1	1	1	1	1	5	2	1	1	1	1	5	3	2	1	1	2	5	1	5	1	1
148	2F074	4	2	4	2	3	3	3	3	4	4	4	2	2	3	3	2	1	2	1	2	1	5	1	2	1	1	2	1	1	2	4	3	1	1	1	2	2	2	3	2	2	2	2	5	2	5	1	1
149	2F075	2	2	2	2	3	3	2	2	4	2	3	2	3	1	1	1	1	1	3	5	2	5	3	3	4	3	3	1	3	1	3	5	3	3	3	3	1	2	3	2	1	1	1	1	1	2	1	1
150	2F076	1	1	5	2	2	3	2	4	4	3	2	3	2	3	3	5	3	3	1	1	1	5	2	1	2	3	1	1	2	1	4	1	1	1	1	1	1	3	2	3	3	3	2	3	5	5	1	1
151	2F077	2	1	1	1	3	1	1	1	4	3	2	1	1	1	3	1	1	1	1	1	1	5	2	1	1	1	1	1	1	2	2	5	1	2	1	3	1	2	2	2	2	2	2	2	2	2	1	1
152	2F078	2	1	4	2	2	3	2	3	3	2	3	2	3	2	4	2	1	2	1	2	1	5	3	5	2	3	1	1	2	2	2	1	2	2	5	1	3	3	3	2	1	1	2	2	1	5	1	2
153	2F079	2	2	5	5	2	3	2	3	4	3	3	2	3	1	1	3	3	1	1	5	1	5	3	3	3	1	2	1	3	1	3	5	1	1	1	1	1	3	2	1	1	4	2	2	2	2	1	1
154	2F080	2	1	3	2	3	3	2	3	4	2	2	2	2	4	1	1	3	3	1	5	5	5	1	2	2	1	1	1	2	1	4	5	2	2	5	3	1	2	3	1	1	3	2	2	2	2	1	1
155	2F081	4	2	2	3	3	3	3	2	4	2	2	4	3	3	2	2	1	1	1	2	1	5	2	2	2	2	2	1	1	2	2	5	3	2	1	2	1	2	2	2	1	1	1	1	1	1	1	1
156	2F082	2	2	1	3	3	1	2	3	4	2	2	2	2	1	2	2	1	2	1	1	1	5	2	2	1	1	1	1	1	2	1	5	1	1	1	1	1	5	3	3	1	1	2	2	2	1	1	1
157	2F083	2	2	2	2	1	1	3	3	2	2	3	2	2	1	2	2	1	2	2	2	2	5	2	4	2	1	1	1	2	1	3	5	1	2	1	1	1	2	3	2	1	1	1	5	2	2	1	3
158	2F084	4	4	3	2	3	3	2	2	4	4	3	3	2	3	4	2	3	5	2	5	1	2	2	1	1	1	2	3	1	5	3	5	2	2	1	1	2	2	2	1	1	2	2	2	2	2	1	1
159	2F085	3	2	3	3	3	3	3	3	4	4	3	1	2	1	1	1	1	1	2	2	3	5	1	3	1	1	1	1	1	2	3	1	3	2	1	1	2	4	3	3	1	2	5	5	2	5	1	1
160	2F086	1	2	2	2	2	3	3	2	4	2	3	1	1	1	4	1	2	1	1	2	2	2	3	3	2	1	1	1	1	1	3	1	2	2	1	2	1	1	3	1	2	2	2	2	2	2	1	1
161	2F087	3	3	3	2	3	3	2	3	4	4	3	3	2	1	1	1	3	1	1	1	1	5	2	4	2	1	2	2	2	1	2	5	3	2	1	1	1	1	2	3	1	1	2	5	2	2	1	1
162	2F088	2	1	2	2	3	1	1	2	4	2	2	1	2	1	1	1	3	1	1	1	3	6	1	2	2	1	1	1	1	1	4	1	1	1	1	1	1	2	2	2	2	1	1	1	2	2	1	1
163	2F089	2	2	4	2	2	3	2	2	3	3	3	3	2	5	1	2	3	1	2	1	5	2	2	2	2	1	1	1	2	1	2	1	4	2	1	1	1	5	2	2	1	1	2	1	1	5	1	1
164	2F090	2	3	3	2	2	1	3	4	4	2	2	1	1	1	1	1	1	1	1	1	2	5	1	2	1	1	1	1	1	1	4	1	1	3	1	3	2	3	3	1	1	1	1	3	1	2	1	2
165	2F091	2	2	1	1	4	3	2	2	4	4	1	2	2	1	2	1	2	1	1	1	2	5	2	3	1	1	2	2	1	5	2	5	1	2	1	2	1	3	3	2	1	2	2	5	3	5	1	2
166	2F092	2	2	3	2	3	3	2	2	4	3	4	2	3	1	3	3	3	2	2	5	1	5	2	2	2	2	2	1	2	2	3	5	3	3	3	3	2	3	2	2	2	1	2	2	2	2	1	2
167	2F093	2	2	2	2	1	2	2	2	3	2	2	3	2	1	2	2	3	1	2	1	1	2	2	1	1	1	1	1	1	1	2	5	3	3	1	1	1	3	3	2	1	2	2	5	1	5	1	2
168	2F094	2	2	3	2	3	1	1	3	4	2	2	1	1	1	3	1	1	1	1	1	2	5	2	4	2	1	1	1	1	1	4	1	4	3	5	2	1	2	2	2	1	2	5	5	5	5	1	1
169	2F095	1	4	4	2	5	4	2	3	4	4	3	4	2	4	2	3	3	5	3	3	5	5	2	4	2	3	4	1	2	1	4	1	2	3	5	4	1	5	2	4	5	5	2	5	5	5	1	2
170	2F097	4	3	1	3	3	4	3	3	4	3	4	4	2	1	1	2	1	1	1	2	1	5	3	4	2	3	1	1	1	4	3	1	4	2	1	3	2	2	3	2	1	2	1	2	3	5	1	2
171	2F098	2	3	5	2	2	1	2	2	4	2	2	3	2	1	3	2	3	1	2	5	2	5	2	2	2	1	1	3	2	1	4	1	2	2	1	1	1	2	3	2	1	3	2	2	2	2	1	2
172	2F099	2	2	2	1	3	1	2	2	4	2	2	3	2	5	4	2	1	1	1	2	3	5	4	4	2	1	2	1	2	2	2	1	2	4	1	1	2	3	3	2	2	1	2	5	5	5	1	1
173	2F100	2	4	3	2	3	3	2	2	4	4	3	3	2	1	4	2	3	3	2	5	5	5	2	4	2	3	2	1	2	5	2	1	1	1	1	3	1	2	2	2	1	1	1	1	5	5	1	4
174	2F101	4	2	3	2	2	3	2	2	4	4	3	3	2	5	2	1	1	5	1	1	1	5	2	1	1	1	1	1	1	1	2	1	1	2	1	1	1	2	1	2	1	4	2	2	4	5	1	1
175	2F102	2	1	4	2	2	3	1	3	4	3	3	3	2	1	2	1	1	2	2	2	1	5	1	3	2	1	1	1	2	1	2	5	1	2	1	1	1	2	2	2	2	2	2	2	1	2	1	1
176	2F103	2	1	2	2	2	1	1	3	4	3	2	3	2	1	1	2	1	1	1	1	1	5	4	3	2	1	2	1	1	2	3	1	1	2	1	2	1	2	3	2	1	2	1	3	1	2	1	1
177	2F104	2	1	1	2	2	1	1	3	4	2	4	1	1	1	1	1	1	1	1	1	1	5	4	4	1	3	3	3	1	1	3	5	1	1	1	1	1	1	3	3	1	2	2	5	1	5	1	1
178	2F105	1	3	5	3	4	4	3	4	4	3	4	2	1	1	4	1	2	5	1	1	2	5	2	4	3	2	2	1	1	3	4	5	2	2	1	2	1	4	3	4	1	2	2	3	5	5	1	1
179	3F001	2	2	3	2	2	1	1	3	3	2	2	1	1	1	1	1	1	1	1	1	1	5	3	3	1	1	2	1	1	5	3	1	3	3	3	2	3	3	2	3	1	1	1	2	2	5	3	4
180	3F002	1	1	1	1	2	1	1	1	4	4	1	1	1	1	1	1	1	1	1	1	1	2	1	1	1	1	1	1	1	1	2	1	1	1	3	1	1	1	2	2	1	1	1	1	1	1	1	1
181	3F003	2	1	5	2	5	1	3	4	3	2	3	1	1	1	1	1	1	1	1	1	1	5	2	3	2	1	2	1	1	1	1	1	1	1	1	1	1	2	3	4	1	2	2	5	5	5	1	1
182	3F004	1	2	2	2	2	3	2	3	4	2	3	1	1	1	1	1	1	5	2	1	2	1	2	1	1	1	1	2	1	2	2	5	1	2	1	2	2	2	3	2	2	2	2	2	2	2	1	2
183	3F005	2	4	1	1	4	3	3	2	4	4	2	3	2	3	2	2	1	2	1	5	1	2	2	2	2	1	2	1	2	2	4	3	4	4	3	3	3	3	3	3	1	3	1	1	1	5	4	3
184	3F006	2	2	3	2	2	3	2	2	3	3	3	1	1	1	1	1	1	1	1	1	1	5	1	1	1	1	1	1	1	1	2	1	1	2	1	3	1	2	3	2	2	2	3	3	2	2	1	1
185	3F007	1	2	1	4	3	3	1	2	4	3	3	3	2	3	2	2	3	1	2	1	1	5	2	2	2	1	2	1	2	1	3	1	1	3	1	2	2	2	3	2	2	1	1	4	5	5	1	2
186	3F008	2	2	3	2	3	3	3	3	4	3	3	4	3	3	2	2	2	2	4	5	1	5	1	5	2	1	1	1	1	1	3	3	3	2	5	2	2	3	3	3	2	1	1	3	2	2	1	1
187	3F009	2	3	3	2	3	4	4	2	4	4	3	3	2	3	4	2	1	1	4	5	1	4	4	4	4	2	4	1	2	2	4	1	1	4	3	2	3	2	3	1	2	1	4	2	2	2	1	1
188	3F010	2	1	1	1	3	3	3	3	4	3	1	3	2	5	2	2	5	1	2	4	5	5	2	2	2	3	2	2	5	2	3	5	2	2	5	2	4	2	2	3	2	2	2	2	2	2	1	1
189	3F011	1	1	1	2	4	3	1	4	4	3	3	1	2	1	2	1	1	1	1	1	1	2	2	2	2	1	1	1	1	2	3	1	1	1	1	1	3	3	3	3	1	1	2	5	2	2	1	1
190	3F012	2	2	2	5	3	3	3	3	4	3	3	3	1	3	2	2	3	1	1	1	1	1	3	1	3	1	1	2	1	2	3	1	1	1	2	3	2	3	2	2	1	1	1	2	2	3	1	2
191	3F013	2	2	3	2	3	3	2	3	4	3	4	3	2	3	1	2	1	1	1	1	1	2	2	2	3	2	2	1	1	2	2	1	3	2	1	1	2	2	2	3	2	2	1	2	3	5	1	1
192	3F014	2	2	2	2	3	3	1	3	4	3	2	3	3	1	1	1	1	1	1	1	1	5	1	2	1	1	1	1	1	1	1	1	1	1	1	1	1	2	2	1	1	1	1	1	1	5	1	1
193	3F015	1	2	1	2	4	3	2	3	4	3	3	3	2	3	2	2	3	2	2	2	2	5	2	1	1	3	2	1	2	2	4	1	4	4	2	4	2	3	3	4	2	1	2	2	2	2	1	2
194	3F016	1	2	4	5	5	3	2	3	3	2	3	2	2	1	2	2	1	1	2	2	1	5	2	4	1	1	1	1	1	1	3	5	1	2	1	2	1	2	3	2	2	1	5	5	5	5	1	1
195	3F017	3	2	2	3	2	1	2	2	3	2	2	1	1	1	1	1	1	1	1	1	1	2	1	1	1	1	1	1	1	1	1	1	1	1	1	1	1	2	3	2	2	2	2	2	2	2	1	1
196	3F018	1	2	1	2	2	1	2	3	4	2	2	3	2	1	1	2	1	1	1	1	1	5	2	2	2	2	2	1	2	2	2	1	4	2	1	1	1	2	3	2	2	2	2	2	2	2	1	1
197	3F019	3	2	2	2	3	1	1	2	3	2	2	1	1	1	1	1	1	1	1	1	1	5	1	5	2	1	2	1	1	1	1	1	3	2	1	2	1	2	2	3	2	2	2	2	2	5	1	1
198	3F020	2	1	5	2	3	1	5	4	4	2	2	1	1	1	2	1	1	1	1	1	2	5	1	1	1	1	1	1	1	1	1	1	1	1	1	2	1	2	3	1	2	2	2	2	2	2	1	1
199	3F021	2	2	1	3	4	3	1	1	4	3	3	2	1	1	1	1	1	1	1	1	1	1	1	2	2	1	1	1	1	1	3	5	2	4	5	3	3	3	3	3	1	1	1	2	1	1	2	2
200	3F022	3	4	3	2	3	4	2	3	4	4	4	4	3	2	3	1	1	5	1	1	1	5	2	1	1	1	1	1	2	1	2	5	3	2	1	1	1	3	2	2	1	1	2	5	2	2	2	2
201	3F023	1	2	1	1	3	3	2	3	4	4	4	3	2	1	2	2	1	2	1	1	1	2	2	3	3	2	2	2	1	2	2	1	1	3	3	2	2	2	2	2	1	1	2	2	5	2	1	1
202	3F024	2	2	3	2	2	3	1	3	4	3	3	4	3	3	1	2	3	1	2	5	2	3	3	3	4	2	2	1	2	1	3	1	1	2	1	1	1	2	3	3	1	2	1	2	2	2	1	1
203	3F025	2	3	3	1	3	3	1	4	4	3	3	3	1	2	1	1	1	1	1	1	5	5	2	1	2	1	1	1	1	1	3	5	1	3	1	2	2	2	3	2	2	2	2	2	5	2	1	1
204	3F026	4	3	4	2	3	3	1	2	4	4	3	3	2	1	2	5	1	2	2	2	3	5	3	2	2	1	1	1	1	3	3	1	3	2	1	4	1	2	2	2	1	1	5	5	3	5	1	1
205	3F027	2	1	1	2	3	3	1	3	4	4	3	2	2	2	1	1	1	1	1	1	1	5	4	1	2	1	2	1	2	2	4	1	3	3	1	4	2	2	3	2	1	1	2	2	2	2	1	1
206	3F028	3	2	2	3	3	3	2	3	3	3	3	1	1	1	1	1	1	1	1	1	1	2	1	4	2	1	1	1	1	1	1	1	1	1	1	1	1	2	2	2	1	2	2	2	1	2	1	1
207	3F029	2	2	5	2	2	3	5	2	3	3	2	4	5	3	1	2	1	1	1	2	1	5	2	4	5	2	1	1	1	3	4	5	4	4	3	3	2	2	2	2	1	2	1	5	1	1	1	1
208	3F030	2	1	2	3	4	3	3	3	4	3	4	3	2	1	3	2	1	2	2	2	1	2	1	1	1	1	1	1	1	2	1	1	1	2	1	2	1	2	3	2	2	1	2	2	5	5	1	1
209	3F031	3	2	5	1	3	1	2	3	4	3	2	3	3	3	3	3	3	2	2	4	1	3	2	4	3	1	2	2	2	2	3	1	2	2	1	1	1	2	2	3	2	3	1	2	2	2	1	1
210	3F032	2	2	2	5	3	1	3	2	4	3	3	3	2	1	1	3	1	1	1	1	2	5	2	2	2	2	2	1	2	3	3	5	3	2	1	1	2	2	3	2	1	3	2	2	2	3	1	2
211	3F033	4	3	3	4	3	4	4	2	4	4	2	2	1	1	1	1	1	1	1	1	1	5	1	2	1	1	1	1	1	1	1	1	2	2	1	1	1	2	3	3	2	2	2	2	2	2	1	1
212	3F034	2	1	5	2	5	1	3	4	3	1	4	1	1	1	1	1	1	5	1	1	1	5	1	5	1	1	1	1	1	1	1	1	1	2	5	2	4	5	3	2	2	2	1	2	2	5	1	1
213	3F035	3	2	3	2	3	3	2	2	4	3	3	2	2	1	2	3	3	1	2	2	1	3	2	1	2	2	2	1	2	5	3	1	2	2	3	4	2	3	3	2	1	2	5	5	1	5	1	1
214	3F036	2	2	1	2	3	1	2	2	4	2	3	1	2	1	2	1	1	1	1	1	1	2	1	3	1	2	1	1	1	1	3	3	4	2	1	2	1	2	2	3	1	1	2	2	2	5	1	1
215	3F037	2	1	2	2	2	1	2	3	4	2	2	1	1	1	1	1	1	1	1	2	1	5	1	5	1	1	1	1	1	1	2	5	1	3	3	2	2	2	3	3	1	1	2	5	2	5	1	1
216	3F038	3	3	1	2	3	3	2	2	4	4	4	4	3	1	2	2	1	1	2	2	1	5	3	2	2	2	1	1	2	5	4	5	1	1	1	1	2	2	3	3	1	2	5	5	5	1	1	1
217	3F039	2	1	1	2	3	3	2	3	4	4	3	2	2	1	1	2	1	1	1	1	1	5	3	2	2	2	2	1	3	2	4	3	2	2	4	1	3	3	3	4	1	2	5	5	2	1	2	3
218	3F040	4	2	3	3	2	3	3	1	3	4	4	2	1	1	2	2	1	1	1	1	1	5	2	2	2	1	2	1	1	1	2	1	1	2	1	1	2	2	2	2	1	1	1	5	1	5	1	1
219	3F041	3	3	4	2	2	3	2	2	4	3	3	2	2	1	2	1	1	1	1	1	1	5	2	4	1	1	1	1	1	1	2	5	1	1	1	1	2	2	3	2	1	1	5	5	5	5	1	1
220	3F042	2	1	2	3	3	3	1	3	4	3	2	2	2	1	1	1	1	1	1	1	1	5	2	1	1	1	1	1	1	1	2	1	3	2	1	3	4	3	3	4	1	1	1	5	1	5	1	1
221	3F044	2	1	5	2	3	1	5	3	4	2	4	2	2	1	3	1	1	1	1	2	1	5	2	4	1	1	2	1	1	2	4	5	4	4	3	4	1	1	3	3	1	2	1	2	2	4	1	1
222	3F045	2	2	5	1	3	3	1	4	4	2	3	2	3	1	2	4	1	1	2	5	2	2	3	4	3	2	2	1	5	2	4	1	1	3	3	2	3	3	2	4	2	1	1	5	1	5	1	1
223	3F046	1	1	4	3	3	3	3	2	4	3	4	2	2	5	5	2	1	5	1	1	1	5	3	1	2	1	2	2	1	1	4	5	4	2	1	3	2	2	3	3	2	2	2	2	2	2	1	1
224	3F047	2	2	3	2	2	3	1	3	3	3	2	2	2	1	3	2	3	2	2	1	1	2	2	2	2	1	1	1	1	1	3	5	1	1	3	2	2	2	2	2	2	1	2	5	1	5	1	4
225	3F048	2	2	1	5	3	3	2	3	4	3	2	3	2	1	1	2	1	1	2	1	1	2	2	2	2	3	2	1	1	2	3	5	1	3	3	2	1	2	2	2	3	4	1	5	2	2	1	1
226	3F049	1	1	5	2	2	4	2	3	4	3	2	2	1	1	4	1	1	5	1	1	1	5	1	5	1	2	1	1	1	5	3	1	1	1	1	2	2	3	3	3	2	2	3	5	2	5	1	1
227	3F050	4	2	5	3	2	3	2	2	4	3	3	2	2	2	3	1	3	2	2	5	1	5	3	2	2	2	2	1	2	2	2	3	3	3	3	2	4	2	3	3	1	2	5	5	3	5	1	2
228	3F051	2	1	5	2	2	1	3	4	3	2	2	1	1	1	2	1	1	1	1	1	1	5	4	4	4	3	2	2	1	1	4	5	4	2	4	1	2	3	3	2	2	2	1	1	1	5	1	4
229	3F052	1	2	3	2	2	1	1	2	3	2	2	2	1	1	1	1	1	1	1	1	1	5	2	1	1	1	1	1	1	1	3	1	3	3	3	2	1	2	2	3	1	2	2	5	2	5	1	1
230	3F053	2	3	3	2	2	3	1	2	4	3	2	3	2	1	1	1	1	1	2	5	2	5	4	3	3	1	1	1	1	2	4	5	4	4	1	3	1	2	2	2	1	2	5	5	5	5	1	1
231	3F054	2	1	4	2	3	1	2	4	4	2	2	4	2	1	1	1	1	1	2	1	1	5	2	2	1	4	1	1	1	2	4	5	1	2	1	2	1	2	3	2	1	3	5	5	5	5	1	1
232	3F055	2	1	1	1	3	3	2	4	4	3	2	4	2	1	2	2	5	1	1	1	5	5	2	2	2	1	1	1	2	2	3	5	1	2	3	2	1	3	3	3	1	2	3	5	2	3	1	1
233	3F056	3	3	3	3	3	3	3	2	4	4	2	4	2	3	2	2	3	1	1	1	1	5	2	2	2	3	1	1	2	1	4	1	3	3	1	1	2	2	3	1	1	1	5	5	5	5	1	1
234	3F057	1	1	2	1	4	1	1	3	4	3	3	3	1	1	2	1	3	1	1	1	1	5	1	2	2	2	1	1	1	1	4	1	1	2	1	1	1	2	3	2	1	1	2	2	2	3	1	1
235	3F058	2	2	2	1	2	1	1	3	3	2	2	3	2	2	1	2	1	5	1	1	1	5	2	3	2	1	2	1	1	2	4	3	2	2	3	2	1	2	2	3	2	2	5	5	5	1	1	1
236	3F059	2	2	3	3	2	1	2	3	4	3	3	1	1	1	1	1	1	1	1	1	1	5	2	1	1	1	1	1	1	1	3	1	3	2	5	2	1	2	3	2	2	1	2	5	2	2	1	1
237	3F060	2	2	4	2	3	3	2	3	4	3	2	3	2	1	2	1	1	1	1	1	2	5	2	1	1	1	1	1	1	2	2	1	4	2	1	2	2	3	3	4	1	1	2	2	1	2	1	1
238	3F061	2	2	5	2	4	3	2	5	4	3	4	2	2	3	3	2	1	1	2	2	2	5	3	2	1	2	2	1	2	2	2	3	3	3	2	2	2	3	2	2	1	1	1	1	1	1	1	2
239	3F062	1	1	5	2	3	3	2	2	4	3	3	3	2	1	3	1	3	5	1	1	1	5	2	5	4	1	2	1	1	2	2	5	4	2	3	3	1	2	3	2	1	2	2	3	1	1	1	1
240	3F063	2	1	1	2	4	3	1	3	4	2	2	2	2	1	3	1	1	2	1	1	1	5	1	4	2	2	1	1	1	2	2	3	2	2	1	3	1	3	2	3	1	1	1	2	2	2	1	1
241	3F064	2	3	2	2	3	3	3	1	4	3	2	4	2	1	1	1	1	1	1	2	1	5	3	4	2	2	2	1	1	1	2	1	1	1	1	1	1	2	3	2	1	1	2	2	1	1	1	1
242	3F065	4	2	3	3	3	3	2	2	4	3	2	3	2	3	2	2	3	2	2	2	3	3	2	2	2	1	1	1	2	1	2	5	3	2	1	1	3	2	2	2	1	2	1	2	2	2	1	1
243	3F066	3	3	2	2	2	3	3	2	3	2	2	2	2	1	3	2	1	2	2	2	1	5	2	2	2	2	1	1	1	1	2	3	3	4	5	2	2	3	2	2	1	2	1	2	2	2	1	1
244	3F067	2	2	2	2	2	4	2	3	4	4	3	1	1	2	1	1	1	1	1	1	1	5	1	5	1	1	2	1	1	1	4	1	1	1	1	2	1	3	3	3	2	1	5	1	1	2	1	1
245	3F068	2	2	5	2	2	2	2	2	3	1	2	2	2	1	2	2	3	5	2	2	2	5	1	5	2	1	1	2	2	2	3	5	3	2	2	1	3	3	2	2	2	1	2	3	5	5	1	1
246	3F069	4	2	2	2	2	1	2	1	4	2	2	2	2	1	3	1	1	5	1	1	2	5	2	2	2	1	1	1	1	1	3	3	3	2	3	4	2	2	2	2	3	2	5	5	2	5	1	1
247	3F070	2	2	2	2	3	3	1	3	4	3	2	3	2	1	2	2	1	1	2	1	1	5	4	4	2	2	1	1	2	2	3	3	4	2	3	3	2	3	3	3	1	2	2	5	3	5	1	4
248	3F071	4	2	5	2	3	3	2	3	4	3	3	3	1	3	1	2	1	1	1	1	1	5	3	4	4	1	3	2	1	2	3	1	2	4	1	1	1	1	2	3	2	2	1	2	4	5	1	3
249	3F072	2	2	1	2	5	3	2	3	4	2	2	2	3	3	3	2	1	1	2	1	5	2	3	2	2	1	2	1	2	5	3	5	2	2	5	2	1	2	3	3	4	4	2	2	5	5	1	1
250	3F073	1	2	3	2	4	4	1	4	4	3	3	4	3	3	1	1	1	1	5	1	1	5	2	3	3	1	2	1	1	2	2	1	2	3	1	1	1	2	3	2	2	2	2	5	5	5	1	1
251	3F074	2	3	4	3	4	3	1	3	4	3	2	3	2	3	1	2	3	1	1	1	1	5	4	4	4	4	3	1	1	2	4	5	3	2	1	2	1	3	3	2	1	2	1	1	1	5	1	1
252	3F075	4	2	4	1	2	1	1	2	3	3	3	3	2	1	3	1	3	1	1	1	1	3	3	3	2	3	1	1	1	1	3	1	3	3	3	3	2	3	3	3	1	2	5	5	5	5	1	1
253	3F076	2	2	1	2	2	3	3	3	4	3	3	1	1	1	3	1	1	1	2	1	1	5	1	2	3	2	1	1	1	1	3	1	2	2	1	2	2	3	2	3	1	2	5	5	5	5	1	1
254	3F077	2	2	1	2	2	3	3	2	4	3	2	4	1	1	4	1	1	1	1	1	5	5	3	3	2	2	2	1	1	1	3	1	1	1	1	2	1	2	2	1	2	1	5	5	1	5	1	1
255	3F078	2	2	2	2	3	3	2	3	4	3	3	2	2	1	2	2	1	2	2	2	1	2	2	2	2	2	2	1	1	2	3	1	2	2	5	3	1	2	2	3	2	2	2	2	2	2	1	1
256	3F079	2	1	4	2	3	1	1	4	4	4	4	3	2	3	1	1	1	1	2	2	1	3	2	1	1	2	1	1	2	2	4	1	4	4	1	3	2	3	3	3	1	2	2	5	1	5	1	2
257	3F080	2	2	5	2	3	3	1	3	4	3	3	1	3	1	2	2	3	5	2	4	3	2	2	2	2	1	1	1	2	2	2	1	4	1	5	1	2	3	3	2	2	2	2	3	2	2	1	1
258	3F081	2	2	3	2	3	3	2	4	4	4	3	3	2	3	4	2	1	1	1	2	1	5	2	4	3	1	2	1	2	1	3	5	1	1	1	2	2	2	3	3	1	2	2	2	3	2	1	2
259	3F082	2	2	3	2	5	1	3	4	3	2	2	2	2	1	2	2	1	1	2	1	2	5	1	2	2	1	2	1	2	2	2	1	1	2	1	2	2	3	3	3	1	2	1	5	3	1	1	2
260	3F083	1	2	2	2	2	3	1	1	4	2	2	2	2	1	3	2	1	1	3	1	1	5	2	4	2	2	1	1	1	2	4	1	3	3	3	2	4	4	3	2	1	1	1	1	5	2	1	1
261	3F084	2	2	2	2	2	1	1	2	3	2	2	2	2	1	4	1	1	1	1	1	1	5	4	3	3	1	2	1	1	2	4	1	4	2	3	2	1	5	3	2	1	2	2	5	1	5	1	1
262	3F085	2	2	1	2	2	3	3	2	2	2	2	3	3	1	2	2	1	5	2	1	1	2	2	5	2	2	2	1	2	5	3	1	4	2	3	2	2	3	3	2	2	1	2	2	2	5	1	2
263	3F086	3	2	2	5	3	3	2	3	4	2	2	3	2	3	5	2	5	5	5	2	3	2	2	4	2	2	2	2	5	2	3	3	4	2	3	3	2	3	3	2	1	1	1	2	5	5	1	2
264	3F087	2	1	1	1	3	1	1	3	4	2	1	2	2	1	1	2	1	1	1	1	1	2	2	2	2	3	2	2	1	1	2	1	1	2	3	3	2	2	2	3	2	1	2	2	2	1	1	1
265	3F088	2	1	1	2	1	1	1	3	2	2	2	2	2	1	4	1	1	1	1	1	1	5	3	2	2	3	1	1	1	1	3	5	1	3	1	4	3	3	3	3	1	2	2	3	3	3	1	1
266	3F089	2	2	3	2	3	3	2	2	4	3	4	1	1	1	1	1	1	2	1	2	1	2	2	4	1	1	1	1	1	1	4	1	2	2	5	2	2	2	3	2	1	1	1	5	5	5	1	1
267	3F090	2	3	2	2	3	3	2	2	4	2	2	1	5	1	1	1	1	1	1	1	1	5	2	2	1	2	1	1	1	1	2	3	1	4	1	1	2	2	3	1	1	2	2	2	2	2	1	1
268	3F091	2	1	1	2	3	3	2	2	4	3	2	3	2	1	2	2	3	2	2	2	1	2	3	4	2	2	1	2	1	2	4	1	2	2	1	1	2	2	2	2	2	2	2	2	2	2	1	1
269	3F092	2	2	1	5	3	3	3	3	4	3	3	2	2	2	3	2	1	2	2	1	1	2	1	2	1	1	3	1	2	2	3	1	1	2	1	2	2	2	3	2	1	2	1	1	1	1	1	1
270	3F093	1	3	5	2	3	3	2	3	4	3	2	3	2	3	1	2	3	1	2	2	1	5	1	4	2	2	2	1	1	2	3	5	1	2	1	2	4	4	3	2	1	1	2	2	2	2	1	1
271	3F094	1	1	1	1	3	1	1	3	4	2	1	3	3	1	2	1	3	2	2	2	1	5	2	2	2	2	3	1	2	1	1	1	1	2	5	4	1	2	3	3	2	2	3	5	5	5	1	2
272	3F095	1	2	2	2	2	3	2	3	4	3	3	2	2	1	2	2	1	2	2	2	3	2	2	2	3	2	1	1	2	1	3	1	3	2	1	3	4	4	3	3	2	2	2	5	1	5	1	1
273	3F096	2	1	1	1	2	1	2	4	3	2	2	3	3	1	3	1	3	1	2	5	1	5	3	1	1	3	1	1	2	5	2	1	4	4	3	2	2	2	3	2	4	2	5	2	1	1	1	1
274	3F097	2	2	1	2	3	3	2	3	4	2	3	2	2	3	2	1	1	1	1	1	1	2	2	2	2	1	2	1	1	1	2	1	2	2	1	2	1	2	3	3	3	3	2	2	2	5	1	1
275	3F098	2	2	1	2	3	4	3	2	4	3	2	2	2	1	2	1	1	2	1	1	1	5	2	2	1	2	2	1	1	2	1	1	1	2	1	2	1	2	3	2	2	1	2	2	5	5	1	1
276	3F099	3	1	1	2	3	3	2	2	4	3	2	3	2	1	4	2	3	5	1	1	2	5	2	3	2	3	2	1	2	1	4	1	1	1	1	1	2	2	3	2	2	2	2	2	5	5	1	1
277	3F100	4	4	4	2	4	3	2	2	4	4	4	3	2	3	4	2	3	5	2	1	1	5	4	4	4	1	4	2	2	1	4	5	3	1	1	1	2	2	3	2	2	4	1	2	5	5	1	1
278	3F101	1	1	1	2	3	3	2	3	4	2	3	3	2	1	2	2	1	2	2	1	1	5	4	3	3	3	2	2	1	2	3	4	3	3	1	2	3	3	2	2	2	2	5	5	5	5	2	2
279	3F102	2	2	3	2	3	3	2	2	4	4	3	1	2	1	3	1	1	1	2	1	1	5	2	2	2	1	1	1	1	1	2	1	1	1	1	1	2	2	3	2	2	2	2	2	2	2	1	1
280	3F103	2	4	3	2	1	3	3	2	2	3	3	3	3	1	4	2	3	5	1	1	2	5	1	2	2	1	1	1	2	2	4	1	4	2	1	1	2	3	3	2	1	1	1	2	1	1	2	2
281	4F001	2	2	1	2	2	3	2	3	3	2	3	2	3	1	5	2	1	1	3	2	2	2	2	4	2	1	1	1	1	2	3	3	1	2	1	1	2	2	2	2	1	2	5	2	1	5	1	1
282	4F002	2	1	2	1	2	1	2	3	3	2	2	1	1	1	2	1	1	2	1	1	2	5	1	1	1	2	2	2	1	1	1	1	4	2	1	2	2	2	2	2	3	2	3	2	1	5	3	2
283	4F003	2	2	2	2	3	1	2	3	4	1	3	1	2	1	1	2	1	1	1	1	1	5	2	5	2	1	1	1	1	1	4	1	2	5	3	2	2	2	3	4	1	1	2	2	1	1	1	1
284	4F004	2	2	3	5	3	3	3	2	4	2	2	3	2	1	3	2	1	2	2	1	1	1	2	3	2	2	2	1	1	2	2	1	1	2	1	2	2	2	2	3	1	1	1	1	1	1	1	2
285	4F005	2	1	1	5	2	3	2	2	4	2	3	2	2	1	1	1	1	1	1	1	1	5	1	5	2	1	1	1	1	1	2	3	1	3	1	1	1	2	3	3	2	2	5	5	2	2	1	1
286	4F006	2	3	2	5	5	3	1	3	2	2	3	2	2	1	2	2	1	1	1	1	1	5	3	2	3	1	2	1	1	1	4	1	1	4	3	2	2	3	3	2	2	2	2	2	2	2	1	1
287	4F007	1	1	2	2	3	3	3	3	4	4	3	1	1	1	1	1	1	1	1	1	1	5	2	3	1	1	1	1	1	2	3	3	1	2	1	1	1	1	3	2	1	2	2	1	5	1	1	1
288	4F008	2	1	1	2	3	1	1	4	4	3	2	1	1	1	3	1	1	1	1	1	1	5	1	4	3	1	2	1	1	1	2	1	1	2	3	2	2	5	3	4	2	2	5	5	5	5	1	1
289	4F009	2	2	3	2	4	3	2	2	4	3	2	3	2	4	2	2	1	2	2	2	2	5	2	4	2	3	2	1	1	3	3	5	3	3	5	2	2	2	3	2	2	1	5	5	5	5	1	3
290	4F010	2	1	1	2	2	3	1	4	3	2	2	3	2	1	2	1	1	1	2	1	1	2	3	2	1	2	1	1	1	1	2	1	3	1	1	3	1	1	2	3	1	2	5	5	5	5	1	1
291	4F011	2	2	2	2	2	1	2	3	2	2	2	2	1	1	2	1	1	1	1	1	1	2	2	5	2	1	2	1	1	2	1	1	3	2	3	2	1	2	2	2	1	2	1	1	2	2	1	1
292	4F012	2	2	5	2	2	3	2	3	4	3	2	4	2	1	4	1	1	1	1	1	1	5	2	3	1	1	2	1	1	1	1	1	1	2	3	1	1	2	3	2	2	2	2	2	2	2	1	1
293	4F013	2	2	2	2	2	1	2	3	4	2	2	2	1	1	1	1	1	1	1	1	1	2	2	2	2	2	1	1	1	2	2	1	1	2	3	2	1	2	3	2	1	2	2	2	2	3	1	1
294	4F014	2	2	1	1	3	1	1	1	4	2	2	1	2	1	1	1	1	1	1	1	1	2	2	2	1	1	1	1	2	2	1	1	1	2	1	1	3	5	2	2	2	2	2	2	2	2	1	1
295	4F015	2	2	1	2	2	2	2	3	2	2	1	2	2	1	1	1	1	1	1	1	1	5	2	2	1	1	2	1	1	2	2	1	1	3	1	2	2	2	3	2	2	1	2	2	2	2	1	1
296	4F016	2	2	5	3	3	3	2	3	4	3	3	2	2	1	3	3	1	1	1	1	1	2	1	5	4	1	2	1	1	1	1	1	1	1	1	1	1	3	3	2	3	1	5	5	5	5	1	1
297	4F017	2	1	5	1	2	1	1	1	4	2	2	3	2	1	4	2	1	1	1	1	1	2	2	2	1	1	2	1	2	1	3	1	1	4	3	2	3	3	3	3	2	1	2	5	2	2	1	2
298	4F018	3	2	2	3	3	3	2	2	4	4	2	1	1	1	1	1	1	1	1	1	1	1	1	1	1	1	1	1	1	1	2	1	1	2	3	2	4	2	2	3	1	1	2	1	5	5	1	3
299	4F019	2	2	1	2	2	1	2	3	3	2	2	2	2	1	1	2	1	1	1	2	1	1	2	2	2	2	2	1	1	1	1	1	1	2	1	1	1	2	3	3	2	2	2	5	3	5	1	1
300	4F020	2	1	1	2	3	3	2	2	4	2	2	3	1	1	1	1	1	1	1	1	1	3	2	3	2	1	1	1	1	1	2	1	1	3	1	1	1	2	3	2	1	1	2	2	2	2	1	1
301	4F021	1	1	1	2	3	3	2	3	4	3	3	3	2	3	3	2	3	2	2	2	2	3	2	1	1	1	1	1	1	2	2	3	3	2	3	3	1	2	2	4	1	1	1	1	1	1	1	1
302	4F022	1	1	1	2	3	4	2	2	3	4	2	1	1	1	1	1	1	1	1	1	1	1	1	1	1	1	1	1	1	1	1	1	1	1	1	1	1	1	3	1	2	2	2	2	2	2	1	1
303	4F023	2	1	1	1	3	1	2	3	4	3	3	2	1	3	2	2	1	1	1	1	1	5	2	2	2	1	2	1	1	1	2	1	1	2	1	2	1	2	2	3	2	2	1	1	1	1	1	1
304	4F024	1	1	1	2	4	3	2	4	4	3	4	1	1	1	1	1	1	1	1	1	1	5	1	1	1	1	1	1	1	1	1	1	1	3	1	3	2	2	3	4	2	2	2	2	2	2	1	2
305	4F025	2	2	2	2	3	1	1	3	4	3	2	1	1	1	1	1	1	1	5	1	1	5	1	2	2	1	2	1	1	1	3	1	1	2	1	1	1	3	2	3	1	1	1	1	2	1	1	1
306	4F026	4	2	1	2	3	3	2	2	4	3	3	2	2	2	1	2	1	1	1	2	1	1	2	3	3	2	1	1	1	1	1	1	1	1	3	1	3	5	3	2	1	2	1	5	5	5	1	1
307	4F027	3	2	4	2	4	3	2	2	4	4	4	3	2	4	5	1	1	2	1	1	1	1	2	2	3	1	2	1	1	1	3	1	1	1	3	1	1	2	3	3	2	2	2	2	2	2	1	1
308	4F028	2	2	2	3	3	1	2	2	4	2	2	2	2	1	2	1	1	2	1	1	1	5	2	5	1	2	1	1	1	1	3	1	1	2	3	2	1	2	2	3	2	2	2	2	1	2	1	1
309	4F029	2	2	2	2	5	3	3	3	3	2	3	2	2	1	2	1	3	1	2	1	1	5	2	5	2	1	2	1	1	5	4	1	1	4	1	3	2	2	2	3	1	2	2	5	1	2	1	1
310	4F030	2	1	1	2	3	3	1	4	4	3	2	2	2	1	2	2	1	2	2	1	1	5	2	4	3	2	2	1	2	1	2	5	1	2	1	3	2	2	2	3	2	2	2	2	5	5	1	1
311	4F031	2	1	5	2	3	1	5	3	4	1	3	1	5	1	1	5	1	1	5	2	2	5	2	5	1	1	1	1	1	1	1	1	1	2	1	1	2	3	3	3	2	2	2	2	2	2	1	1
312	4F032	2	2	4	2	2	1	3	4	3	1	3	2	2	1	1	2	3	5	1	1	1	2	2	5	2	1	1	1	2	1	3	1	1	2	3	3	3	2	2	4	1	1	1	1	1	1	1	1
313	4F033	2	1	1	2	3	2	2	3	2	2	2	2	2	1	1	1	1	1	1	1	1	5	2	2	1	1	1	1	1	1	3	1	1	1	1	1	1	2	2	3	2	2	2	2	1	2	1	1
314	4F034	2	2	1	2	3	3	2	3	3	2	3	3	1	1	3	2	1	1	1	1	1	5	1	3	1	1	2	1	1	1	2	1	1	2	3	4	3	2	3	3	2	1	1	5	5	5	1	1
315	4F035	1	2	1	1	2	1	1	2	3	2	3	2	2	1	2	2	1	1	2	1	1	5	2	2	2	1	2	1	1	1	3	1	2	3	3	2	2	3	3	3	1	1	1	5	2	1	4	4
316	4F036	2	1	4	2	3	1	1	4	4	3	2	1	1	1	1	1	1	1	1	1	2	1	1	5	1	1	1	1	1	2	2	5	4	3	3	3	3	2	3	4	2	2	2	5	2	5	1	1
317	4F037	2	5	3	3	1	3	3	3	1	3	1	1	1	1	1	1	1	1	1	1	1	5	1	5	1	1	1	1	1	1	2	1	1	1	1	1	1	5	2	4	2	2	2	2	2	2	1	1
318	4F038	1	1	1	2	3	1	1	3	4	2	3	2	1	1	3	1	1	1	1	2	1	5	1	1	2	1	1	1	1	1	2	1	2	2	1	2	4	4	3	3	1	1	2	2	2	2	1	1
319	4F039	2	2	1	1	2	1	2	4	3	2	2	2	2	1	2	2	1	2	2	1	1	5	1	2	2	1	2	1	1	2	2	5	1	2	4	3	1	2	2	3	1	1	1	1	1	1	1	2
320	4F040	2	2	1	1	2	1	2	3	4	3	2	2	2	1	2	2	1	1	1	2	1	3	3	4	3	2	2	2	2	1	1	1	1	3	1	1	1	2	3	2	2	1	1	1	1	1	1	1
321	4F041	2	4	3	5	2	3	2	2	3	3	4	2	2	2	2	2	1	2	2	2	1	5	1	5	1	1	2	1	1	1	1	1	1	1	1	1	1	2	2	2	2	2	2	2	2	2	1	1
322	4F042	2	1	1	2	2	1	1	3	2	2	3	1	2	1	1	1	1	1	1	2	1	5	4	4	4	1	1	1	1	1	3	1	1	1	1	2	1	2	2	2	1	1	2	2	2	2	1	1
323	4F043	2	1	1	1	3	1	5	4	4	2	3	1	1	1	2	1	1	1	1	1	1	5	2	2	2	1	2	1	1	1	3	1	1	3	1	1	2	2	3	3	1	1	2	2	2	2	1	1
324	4F044	2	2	4	2	3	3	2	2	3	3	3	2	2	1	1	2	1	2	1	2	2	5	2	3	2	2	3	3	1	2	3	1	1	2	1	2	1	2	3	4	5	2	2	2	2	2	1	1
325	4F045	2	1	1	2	4	1	2	1	4	2	1	1	1	3	1	1	3	2	2	2	3	2	2	2	3	2	1	2	1	1	2	1	1	3	3	2	2	2	2	3	1	3	5	5	5	5	2	2
326	4F046	2	2	5	2	3	3	2	3	4	2	3	2	2	1	2	2	1	1	1	1	1	1	2	2	1	1	2	1	1	1	2	1	1	2	1	1	2	3	3	3	1	2	2	5	5	5	1	1
327	4F047	2	2	1	2	3	3	2	2	4	2	3	1	1	1	1	2	1	1	1	1	1	5	1	2	2	1	2	1	1	1	1	1	1	1	3	1	1	2	3	2	2	1	2	2	5	5	1	1
328	4F048	1	2	4	2	4	3	2	3	4	3	2	2	1	1	1	1	1	1	1	1	1	2	2	1	1	2	1	1	1	1	1	1	1	1	1	1	1	1	3	4	2	2	2	2	2	2	1	1
329	4F049	2	1	5	2	3	3	2	3	3	3	2	1	1	1	1	1	1	1	1	1	1	5	2	4	1	1	1	1	1	2	2	1	1	2	1	1	1	2	2	2	1	1	1	1	1	1	1	1
330	4F050	2	1	1	2	3	1	2	1	4	1	2	1	1	1	3	1	1	2	1	1	1	2	1	3	2	1	1	1	1	1	4	1	2	2	3	2	2	2	3	3	1	1	5	5	5	5	1	2
331	4F051	2	1	1	2	3	1	2	2	4	2	2	1	1	1	2	1	1	1	1	1	1	1	2	2	1	1	2	1	1	1	2	5	1	2	1	2	1	2	3	3	2	2	2	5	2	5	1	1
332	4F052	2	2	1	2	3	1	1	3	4	2	3	1	2	1	4	2	1	2	2	2	3	5	2	4	2	2	2	1	1	1	2	1	1	3	1	1	1	2	3	2	1	2	4	2	2	2	1	1
333	4F053	2	1	1	1	2	3	1	4	4	2	3	3	3	1	3	1	1	1	2	1	1	2	3	1	1	1	2	2	2	1	2	1	1	3	1	2	2	3	3	2	1	1	2	2	2	2	1	1
334	4F054	2	1	1	2	3	1	1	3	3	1	3	1	2	1	1	2	1	1	2	1	1	2	2	5	3	2	2	2	2	1	3	1	2	2	1	1	1	2	3	3	2	2	2	2	2	2	1	1
335	4F055	4	2	3	2	3	4	4	2	4	4	4	2	2	1	3	2	1	1	2	1	1	5	2	5	2	1	2	1	1	1	3	5	2	2	3	2	2	3	2	2	3	3	5	5	3	3	1	4
336	4F056	2	1	5	3	5	3	2	2	2	1	4	1	2	3	2	2	1	1	2	1	3	5	2	5	2	1	1	1	1	5	2	5	1	1	1	3	1	3	3	2	1	1	5	5	5	5	1	1
337	4F057	2	1	1	2	3	2	2	4	3	2	4	1	1	1	1	1	1	1	1	1	1	5	1	1	1	1	1	1	1	1	2	1	1	1	1	1	1	2	2	2	2	2	2	2	2	2	1	1
338	4F058	2	1	3	2	4	1	2	3	4	2	4	2	1	1	1	1	1	1	1	1	1	5	1	1	1	1	1	1	1	1	1	1	1	2	1	1	1	2	3	3	1	1	5	5	5	5	1	1
339	4F059	2	2	1	2	3	1	2	3	3	2	2	2	1	1	3	1	1	1	1	1	1	5	2	3	2	1	1	1	1	2	2	1	1	2	1	2	1	2	3	2	2	2	2	2	1	2	1	1
340	4F060	2	2	2	2	3	1	2	3	4	3	2	2	2	1	3	2	1	5	3	1	1	3	2	2	2	1	1	1	2	1	3	1	1	3	3	2	2	2	2	3	1	2	2	2	2	2	1	1
341	4F061	1	1	1	1	3	1	2	3	3	2	1	2	2	1	3	2	1	1	1	1	1	5	1	2	2	1	1	1	1	1	4	1	1	2	1	2	1	2	3	2	2	1	1	1	2	2	1	1
342	4F062	2	1	1	2	3	3	2	3	3	2	2	3	2	1	1	2	1	1	1	1	1	5	1	2	1	2	1	1	1	1	2	1	1	2	5	1	1	2	2	2	1	2	1	3	3	1	1	1
343	4F063	3	1	4	2	3	3	3	2	3	2	1	4	4	1	2	3	1	1	2	2	1	2	1	1	1	2	2	1	4	2	2	1	1	1	2	3	3	3	3	2	2	2	2	2	2	2	1	1
344	4F064	2	1	1	2	3	3	2	3	4	3	3	2	2	1	2	1	1	1	1	1	1	5	2	2	2	1	2	1	1	2	4	1	1	1	1	1	1	2	3	3	1	1	5	5	2	5	1	1
345	4F065	1	1	1	1	3	1	1	4	3	1	2	2	2	1	2	2	1	1	2	1	2	5	2	2	2	1	1	1	1	1	4	1	1	2	3	3	2	3	3	3	2	2	2	5	2	5	1	1
346	4F066	2	1	1	2	2	1	2	4	1	2	3	2	1	1	4	1	1	5	5	5	1	5	2	2	2	2	2	1	1	1	2	1	4	3	3	3	1	2	3	3	2	4	5	5	5	5	1	1
347	4F067	2	2	1	2	2	1	2	4	4	4	2	2	1	1	3	1	1	1	1	1	1	5	2	2	2	3	2	1	1	1	1	1	1	3	1	1	1	5	3	2	2	2	2	5	2	5	1	1
348	4F068	2	2	3	2	3	3	2	2	3	3	2	2	2	2	2	2	1	1	1	1	1	2	1	4	2	1	2	1	1	1	2	1	1	2	1	1	1	2	3	2	2	2	2	1	2	2	1	1
349	4F069	2	1	1	2	2	3	3	3	2	2	3	2	2	1	2	2	1	2	2	1	1	5	2	1	2	1	1	1	1	2	4	1	3	2	1	2	1	2	3	3	1	1	1	5	2	5	1	1
350	4F070	2	2	5	2	2	3	2	2	3	3	2	2	5	1	5	2	1	5	2	2	2	5	2	5	2	1	1	1	1	5	4	5	1	2	3	2	1	2	2	2	5	5	5	5	1	5	1	1
351	4F071	2	2	4	2	4	1	2	1	4	4	2	3	1	1	2	2	1	1	1	1	1	5	3	4	4	1	1	1	1	2	2	5	1	1	1	1	3	2	3	2	2	1	1	5	2	5	1	1
352	4F072	3	1	1	2	3	1	1	4	4	2	2	3	2	1	1	2	1	1	2	1	2	5	2	3	2	2	2	1	1	1	3	5	1	2	1	2	1	2	3	4	2	2	2	5	5	5	1	1
353	4F073	2	1	2	1	2	3	2	3	3	2	3	1	1	1	2	1	1	1	1	2	2	2	3	2	2	2	1	1	1	1	1	1	4	3	3	4	1	1	2	2	1	2	5	5	5	5	1	1
354	4F074	3	2	5	2	2	3	2	2	4	2	2	1	1	1	2	1	1	1	1	1	2	5	2	2	2	2	1	1	1	2	4	1	1	2	1	2	2	3	3	2	1	1	1	2	2	5	2	2
355	4F075	3	2	1	3	3	3	2	2	3	3	4	3	1	1	1	1	1	1	1	1	1	5	2	1	1	1	1	1	1	1	2	1	1	2	1	1	2	2	3	2	1	1	5	5	2	2	1	1
356	4F076	3	2	4	2	2	3	2	3	3	2	2	2	1	1	1	1	1	1	1	1	1	2	1	2	1	1	2	1	1	1	1	1	3	2	1	1	1	2	3	3	1	2	3	2	3	2	1	1
357	4F077	3	2	2	3	1	1	2	2	2	2	2	2	2	2	2	2	1	2	2	1	1	2	1	1	1	1	1	1	1	1	1	1	1	1	1	1	1	1	2	2	1	1	2	2	1	1	2	2
358	4F078	1	2	4	2	5	3	3	3	3	2	3	1	2	1	1	1	3	1	1	1	3	5	2	2	2	2	2	1	1	5	3	5	4	2	3	2	1	2	3	3	2	2	2	2	1	5	1	1
359	4F079	2	2	1	2	3	3	2	3	4	2	2	2	2	1	1	2	1	1	2	2	2	2	2	2	3	2	2	1	1	2	3	1	1	3	1	2	2	2	3	4	2	2	2	1	2	1	1	1
360	4F080	1	1	2	2	1	3	2	3	2	3	4	1	1	1	2	1	3	1	1	1	1	5	2	1	2	1	1	1	1	2	4	4	2	2	1	1	1	2	2	3	2	2	3	2	5	5	1	2
361	4F081	2	1	1	2	4	1	2	3	3	3	3	1	2	1	2	2	1	1	1	1	1	5	2	2	2	1	2	1	1	1	4	1	1	3	1	3	2	2	2	4	2	2	2	2	2	2	1	1
362	4F082	1	2	2	3	3	3	3	2	4	2	3	1	2	1	2	1	1	1	1	1	1	5	2	4	1	1	1	1	1	1	1	3	1	2	3	4	1	2	3	2	2	3	2	2	2	2	1	1
363	4F083	2	3	1	2	3	1	2	4	4	4	3	1	1	1	2	1	1	1	1	1	1	5	1	2	1	3	2	2	1	1	2	1	2	3	1	2	1	2	2	3	2	2	5	5	5	5	1	1
364	4F084	1	2	5	5	5	1	1	3	4	2	3	1	1	1	1	1	1	1	2	1	1	5	2	2	3	4	1	1	1	1	3	1	1	2	1	1	1	2	3	3	2	1	5	5	5	5	1	1
365	4F085	2	2	1	3	3	3	2	3	4	3	4	2	2	1	2	2	2	3	2	2	1	2	2	2	2	1	2	1	1	5	3	1	1	3	1	2	1	4	3	3	2	2	5	5	2	2	1	1
366	4F086	2	2	3	2	2	3	2	3	4	2	2	4	2	1	1	2	1	1	1	1	1	5	2	1	2	2	2	2	2	5	1	1	1	1	1	1	1	1	2	2	1	2	1	5	3	5	1	1
367	4F087	2	2	2	2	3	3	2	3	4	3	3	2	2	1	1	2	1	1	1	2	1	5	2	3	2	2	1	1	1	2	2	1	1	1	1	1	2	2	2	2	1	1	2	2	5	2	1	1
368	4F088	1	1	1	1	2	1	1	3	3	2	2	1	1	1	1	1	1	1	1	1	2	2	2	5	1	2	2	2	2	3	1	1	1	3	3	1	1	5	3	3	4	4	4	4	4	4	1	1
369	4F089	2	1	3	2	2	3	2	3	4	1	2	3	2	1	4	2	1	1	1	1	1	5	4	4	2	1	1	1	1	1	2	5	1	4	1	1	1	3	3	2	1	1	1	1	5	5	1	1
370	4F090	2	1	1	2	2	1	2	2	3	2	2	1	2	1	1	1	1	1	1	1	1	5	2	1	1	1	1	1	1	2	1	1	1	2	1	2	2	3	2	2	1	1	2	2	2	1	1	2
371	4F091	2	3	4	2	3	1	1	2	4	2	2	2	2	1	1	1	1	1	1	1	1	1	2	1	2	2	2	1	1	1	2	5	2	3	1	3	3	3	3	3	2	2	5	5	5	5	2	2
372	4F093	2	2	5	2	3	3	1	3	4	2	3	2	2	1	5	1	1	1	2	1	1	5	1	5	2	1	1	1	1	1	1	5	1	1	1	2	1	2	3	3	2	2	2	2	2	2	1	1
373	4F094	1	1	5	1	3	3	1	3	4	3	2	3	2	1	4	2	1	2	2	1	1	5	2	3	2	1	2	1	1	5	2	1	1	2	3	4	1	2	3	3	2	1	2	2	2	2	1	1
374	4F095	2	1	1	2	3	3	1	3	4	4	3	1	1	1	1	1	1	1	1	1	1	2	2	1	2	1	2	1	1	2	4	1	1	1	3	2	2	2	3	2	1	1	2	5	2	2	1	2
375	4F096	2	3	3	2	2	3	2	3	3	2	3	2	2	1	2	2	1	2	2	2	2	5	2	5	2	1	1	1	1	1	3	1	1	1	5	3	2	2	2	3	1	2	5	5	5	1	3	3
376	4F097	2	1	5	2	1	1	2	3	2	1	2	2	1	1	4	1	1	1	1	1	1	5	1	4	1	1	1	1	1	1	4	1	1	1	1	1	1	2	3	2	2	2	2	2	2	2	1	1
377	4F098	1	1	1	2	3	3	1	2	4	3	2	2	2	1	4	2	1	5	2	2	1	5	4	2	4	3	4	1	1	2	4	5	3	2	1	1	3	3	3	3	2	2	2	5	2	2	1	2
378	4F099	2	2	1	2	5	1	2	4	3	4	2	1	2	1	2	2	1	1	2	2	1	5	2	2	2	2	2	1	2	5	3	1	4	4	3	3	2	3	2	2	2	1	2	1	2	2	1	1
379	4F100	3	1	2	2	3	4	3	2	4	4	3	2	2	3	4	2	1	5	2	2	2	2	2	4	4	1	2	1	2	2	4	1	4	5	1	1	1	2	3	3	4	1	2	2	2	5	1	1
380	4F101	2	1	5	2	3	3	2	3	3	3	3	4	3	1	4	3	3	2	2	2	1	3	2	2	3	1	4	1	2	1	3	5	1	2	1	2	1	2	2	3	1	1	1	1	2	5	1	1
381	4F102	2	2	2	2	3	1	2	2	3	2	2	2	2	1	1	1	1	1	1	1	2	5	2	2	2	2	1	1	1	1	2	5	1	1	3	1	1	2	2	2	1	1	2	2	2	2	1	1
382	4F103	2	1	1	3	3	3	2	3	4	3	2	2	2	1	2	2	1	1	2	1	1	2	1	2	2	1	2	1	2	1	2	1	1	3	1	1	1	2	3	2	2	1	2	5	1	5	1	2
383	4F104	2	1	1	2	2	1	1	4	4	2	3	2	2	1	1	1	1	1	1	1	1	2	1	1	1	1	1	1	1	1	1	1	1	1	1	1	1	1	3	1	2	2	2	2	2	2	1	1
384	4F105	2	2	3	2	4	3	2	2	4	4	2	4	2	2	2	2	1	1	2	2	1	5	2	4	2	2	2	1	1	2	3	3	3	3	1	2	2	3	3	2	2	1	2	5	5	5	1	2
385	5F001	2	1	1	2	4	1	1	4	4	1	2	2	1	1	4	1	1	3	2	1	1	2	1	1	1	1	1	1	1	1	3	3	2	4	1	1	1	3	2	4	3	2	2	5	4	5	1	1
386	5F002	2	2	2	2	2	1	3	3	2	2	2	3	2	1	3	2	1	5	1	1	1	5	3	4	2	3	2	2	2	2	2	1	4	5	3	3	2	3	3	2	1	1	5	5	5	5	1	1
387	5F003	2	1	5	5	2	1	5	4	2	2	4	2	1	1	2	1	1	1	1	1	1	5	2	1	2	1	1	1	1	1	3	1	1	2	1	1	1	4	3	3	3	1	2	1	5	5	1	1
388	5F004	2	1	1	2	3	1	1	3	4	1	2	1	1	1	3	1	1	1	1	1	1	5	2	4	1	1	1	2	1	1	2	1	1	2	1	1	1	2	2	3	3	2	5	5	3	5	1	1
389	5F005	2	1	1	3	2	1	1	4	2	1	1	1	1	1	5	1	1	1	1	1	1	5	2	2	2	1	1	1	1	2	2	1	2	2	3	2	1	3	2	3	1	2	1	5	5	5	1	1
390	5F006	2	2	5	2	2	3	3	3	4	2	2	2	1	1	2	1	1	1	1	1	1	5	2	2	2	2	1	2	1	1	4	1	3	2	3	1	2	3	3	2	1	1	2	2	1	5	1	1
391	5F007	3	1	2	2	2	1	2	3	2	2	3	1	1	1	2	1	1	2	1	1	1	5	2	5	2	2	1	1	1	2	3	5	2	2	3	2	3	2	2	4	1	2	2	2	2	2	1	1
392	5F008	2	2	1	2	2	1	1	3	3	3	2	2	2	2	2	2	1	2	2	1	1	2	2	2	2	1	1	1	1	2	4	1	3	4	3	2	2	2	3	2	1	2	2	2	2	2	1	1
393	5F009	2	2	4	2	3	3	2	2	3	2	3	2	2	1	1	2	1	1	2	2	2	1	2	1	2	1	1	1	1	1	2	1	1	1	1	2	1	5	2	3	2	2	2	2	2	2	1	1
394	5F010	1	1	1	2	3	1	2	3	4	1	1	2	1	1	2	2	1	1	1	1	1	5	2	4	2	3	2	1	1	2	2	1	4	3	3	3	2	2	3	2	3	1	5	5	1	1	1	1
395	5F011	2	1	1	2	1	1	5	3	4	2	2	2	2	1	2	2	1	1	2	1	1	5	2	2	2	1	1	1	1	1	2	5	1	2	1	2	1	2	3	3	2	2	2	5	2	5	1	1
396	5F012	2	1	2	2	3	1	2	3	4	3	2	2	2	1	1	1	1	1	1	1	1	2	2	2	2	2	2	1	1	1	2	1	3	2	3	2	1	2	2	3	1	1	1	5	2	5	1	2
397	5F013	2	2	2	2	2	1	2	2	4	2	2	2	2	1	4	2	1	1	2	1	1	5	2	2	2	2	1	2	1	1	4	1	1	3	1	2	1	3	3	4	1	1	1	1	1	1	1	1
398	5F014	2	2	1	1	4	3	1	2	4	4	2	3	2	1	1	1	1	1	1	1	1	5	2	2	2	2	2	1	1	2	4	1	1	2	1	1	2	3	3	3	2	2	2	2	2	2	1	1
399	5F015	2	1	1	1	3	2	1	1	2	3	2	1	2	1	3	2	1	1	2	1	2	2	2	2	2	1	2	1	1	1	2	1	3	3	1	1	1	3	2	3	2	2	2	2	2	2	1	1
400	5F016	2	2	4	5	5	1	2	3	4	2	3	1	1	1	5	1	1	5	1	1	1	5	1	5	1	1	1	1	1	5	2	5	1	2	1	1	1	2	3	3	1	1	2	2	2	2	1	1
401	5F017	2	1	1	2	3	1	2	3	4	2	1	2	2	3	1	2	1	2	2	1	1	2	2	3	1	1	1	1	1	2	1	1	1	2	1	1	1	2	3	4	1	2	2	2	2	2	1	1
402	5F018	2	2	2	1	2	2	1	3	4	3	3	3	2	1	4	2	1	1	1	1	1	5	2	5	2	1	2	1	1	1	4	5	1	1	1	1	1	2	2	2	2	2	2	5	2	5	1	1
403	5F019	1	1	1	1	4	1	1	4	4	2	2	1	1	1	1	1	1	1	1	1	1	5	2	2	2	1	1	1	1	1	2	1	1	3	1	2	2	2	2	4	2	2	2	2	2	2	1	1
404	5F020	2	2	5	2	2	3	1	3	4	4	3	4	2	1	2	2	1	2	2	2	1	2	2	2	2	1	1	1	1	1	3	1	3	3	1	2	1	4	3	3	1	1	1	1	1	1	1	1
405	5F021	2	1	1	1	3	1	1	3	3	2	1	3	2	1	2	2	1	2	1	1	1	2	2	2	1	1	2	1	2	1	2	5	1	2	3	2	2	2	2	3	2	1	5	5	5	5	1	1
406	5F022	2	2	2	2	2	1	2	3	2	2	3	2	2	1	1	1	1	1	2	1	1	2	2	2	2	1	2	1	1	1	2	1	1	1	1	1	1	2	2	4	2	2	5	5	2	2	1	1
407	5F023	2	1	4	2	2	1	2	3	3	1	2	1	1	1	3	2	1	2	2	2	1	5	1	3	2	1	1	1	1	1	3	3	1	2	3	1	2	3	3	3	1	2	2	5	5	5	1	1
408	5F024	2	2	2	2	3	1	1	1	4	2	2	2	2	1	2	2	3	2	2	1	1	5	2	2	3	1	2	1	2	2	2	5	1	1	5	1	1	5	2	3	1	2	2	2	2	2	1	1
409	5F025	3	2	3	3	3	2	2	3	4	2	2	2	1	1	2	2	1	1	1	1	3	5	2	2	2	1	1	1	1	1	3	3	4	2	3	2	1	2	3	3	2	2	2	2	2	2	1	4
410	5F026	2	1	1	2	2	1	1	3	3	1	2	1	1	1	1	1	1	1	1	1	1	1	2	5	2	1	1	1	1	1	1	1	1	2	1	1	1	5	3	3	1	2	2	2	2	2	1	1
411	5F027	3	2	3	3	2	2	1	3	3	2	4	2	2	1	1	1	1	1	2	1	1	2	2	2	1	1	2	1	1	2	2	5	1	3	1	1	1	2	2	3	3	2	2	2	2	2	1	1
412	5F028	2	1	1	2	3	2	3	3	4	2	3	1	1	1	1	1	1	1	1	1	1	5	2	2	2	1	1	1	1	1	2	1	1	3	1	1	1	2	3	3	2	2	2	2	2	2	1	1
413	5F029	2	1	2	2	3	1	3	3	4	2	2	1	1	1	3	1	1	2	1	1	1	5	2	4	2	1	2	1	1	2	2	1	1	1	1	3	2	2	3	4	2	2	2	2	2	2	1	1
414	5F030	3	2	2	2	3	1	2	3	2	2	4	1	1	1	1	2	1	1	1	1	1	5	1	1	5	1	1	1	1	1	1	1	1	2	1	1	1	3	3	3	2	2	2	2	2	2	1	1
415	5F031	2	2	5	3	2	3	2	3	3	3	2	3	3	1	2	2	2	1	2	1	5	3	1	4	2	1	2	1	2	1	3	5	1	2	1	3	2	2	2	2	1	1	2	1	1	2	1	1
416	5F032	2	2	1	1	3	1	2	3	4	3	2	2	2	1	3	2	3	1	2	1	1	2	2	2	2	1	1	1	1	1	1	1	1	2	3	1	1	1	3	4	1	1	5	5	5	5	1	1
417	5F033	2	2	4	2	4	2	3	2	4	3	4	2	2	2	1	2	1	1	2	1	1	2	1	5	2	1	1	1	1	5	3	1	3	3	1	2	1	2	2	4	1	1	5	5	2	5	1	1
418	5F034	2	2	2	3	3	3	3	3	3	2	2	1	1	1	1	1	1	1	1	1	1	5	1	1	2	1	1	1	1	1	1	1	1	1	1	1	1	2	3	3	2	2	2	2	2	2	1	1
419	5F035	2	1	2	2	3	1	2	3	3	2	2	2	1	1	5	1	1	5	1	1	1	5	2	1	2	1	1	1	1	1	3	5	2	2	1	2	1	2	2	4	2	2	2	5	2	2	1	1
420	5F036	3	2	3	5	3	3	2	3	3	2	3	2	2	1	2	2	1	1	1	1	1	5	2	2	2	1	1	1	1	1	3	3	2	3	1	2	2	2	3	3	1	1	1	1	2	5	1	1
421	5F037	1	2	1	2	2	1	2	3	4	2	4	1	1	1	2	2	1	2	2	2	2	2	2	2	2	1	2	1	1	1	3	5	1	1	1	2	1	2	3	3	1	1	1	5	5	5	1	1
422	5F038	2	1	2	2	3	1	3	3	3	2	3	2	2	1	2	2	1	1	1	1	1	2	2	1	1	1	1	1	1	2	2	1	1	3	3	3	2	3	3	3	2	2	5	2	5	5	1	1
423	5F039	2	2	2	5	3	1	2	3	4	2	2	3	2	1	2	2	1	2	2	1	2	5	2	2	3	1	2	2	1	1	2	1	1	2	1	2	2	2	2	3	2	1	2	2	2	2	1	1
424	5F040	3	2	2	2	2	3	1	3	3	2	2	2	2	1	1	2	1	2	2	1	1	5	2	5	2	1	2	1	1	2	3	5	1	1	1	2	1	2	2	2	3	2	2	5	5	5	1	1
425	5F041	2	1	5	2	3	1	2	3	3	1	2	1	1	1	5	1	1	1	1	1	1	5	1	4	1	1	1	1	1	1	1	1	1	1	1	1	1	2	3	3	2	1	2	2	1	1	1	1
426	5F042	4	3	4	2	3	3	2	3	3	3	3	2	1	1	1	1	1	1	1	1	1	5	1	1	2	1	1	1	1	1	3	1	2	3	1	1	2	3	3	3	2	2	5	5	5	5	1	1
427	5F043	2	2	1	2	3	1	2	3	3	2	3	2	1	1	1	1	1	1	1	1	1	2	2	3	3	2	1	1	1	1	1	1	1	1	3	1	1	2	3	3	2	2	2	2	2	2	1	1
428	5F044	2	1	1	2	3	1	2	4	4	3	2	2	1	1	1	1	1	5	1	1	1	5	2	1	2	1	3	1	1	2	2	1	3	2	1	2	1	2	3	3	2	1	3	5	3	5	1	1
429	5F045	2	1	1	2	2	1	2	3	3	2	3	2	2	1	1	2	1	2	1	1	1	5	2	3	2	2	2	2	1	2	2	3	3	2	1	2	1	2	2	3	1	2	1	1	1	1	1	1
430	5F046	2	2	2	2	3	1	2	2	4	2	2	1	2	1	2	2	1	1	2	2	1	1	2	2	5	2	1	1	1	1	2	1	1	2	1	1	1	2	3	2	1	1	2	2	5	2	1	1
431	5F047	2	1	1	1	3	1	1	3	4	1	2	2	2	1	2	2	1	1	2	2	2	5	3	2	2	1	2	1	2	1	2	5	1	2	1	2	1	3	3	4	2	2	5	5	5	5	1	1
432	5F048	2	2	2	2	2	3	3	2	3	2	2	1	1	1	2	1	1	1	1	1	1	5	1	2	2	1	1	1	1	1	1	1	1	2	1	1	1	2	3	2	2	2	5	5	2	5	1	1
433	5F049	2	1	2	2	3	1	1	3	4	1	2	2	1	1	1	1	1	1	1	1	2	5	2	4	2	3	3	1	1	1	4	4	2	4	3	2	2	2	3	3	2	2	2	5	1	5	1	1
434	5F050	2	2	5	2	4	1	3	3	4	2	2	2	2	1	1	3	1	2	1	1	1	5	2	4	2	2	2	1	1	2	3	5	1	2	3	1	2	3	3	4	1	2	5	5	5	5	1	1
435	5F051	2	1	4	2	3	1	1	2	4	2	1	3	2	1	1	1	1	1	2	1	1	2	2	3	2	1	1	1	1	1	1	5	1	1	2	1	2	3	2	3	1	1	2	2	2	2	1	1
436	5F052	2	2	2	2	3	1	1	3	4	2	3	4	1	1	1	2	1	1	1	1	1	5	3	3	3	2	3	2	1	1	3	3	1	3	3	2	2	2	2	3	2	2	2	3	2	2	1	1
437	5F053	4	2	2	3	3	1	2	2	3	2	2	1	1	1	4	1	1	5	1	1	2	1	2	3	2	2	2	1	1	1	1	1	1	3	1	2	3	2	3	3	1	1	1	1	2	2	1	1
438	5F054	2	2	1	2	2	1	2	2	3	1	2	1	1	1	1	1	1	1	1	1	1	5	1	1	1	1	1	1	1	1	2	1	1	1	3	1	1	2	3	3	1	2	2	2	2	2	1	1
439	5F055	1	1	1	2	5	1	1	3	4	2	2	1	1	1	1	1	1	1	1	1	1	5	1	5	1	1	1	1	1	1	1	1	1	2	1	2	1	5	2	4	2	2	2	2	2	2	1	1
440	5F056	2	2	2	2	1	1	2	2	3	1	2	2	2	1	1	2	1	1	1	1	1	5	2	5	1	1	1	1	1	1	2	1	1	2	1	2	1	5	3	2	1	1	1	1	1	5	1	1
441	5F057	3	2	2	3	3	2	2	2	4	3	3	1	1	1	1	1	1	1	1	1	1	2	1	1	1	1	1	1	1	1	1	1	1	1	1	1	1	4	3	3	2	1	1	1	1	3	1	1
442	5F058	2	1	1	1	2	1	1	2	3	2	1	2	1	1	1	1	1	1	1	1	1	1	1	1	1	1	1	1	1	1	1	1	1	1	1	1	1	1	2	2	2	2	2	2	2	2	1	1
443	5F059	2	1	3	2	2	3	2	3	3	3	3	2	2	1	4	2	3	3	2	1	1	3	3	2	2	2	4	2	2	2	3	5	1	3	3	2	1	3	3	4	1	2	5	5	5	5	1	1
444	5F060	1	2	1	2	3	3	2	2	3	2	1	1	2	1	2	2	1	2	2	2	2	2	2	2	2	1	1	1	2	1	2	1	3	3	1	2	1	2	3	3	1	2	1	5	3	5	1	1
445	5F061	1	1	1	2	3	1	2	4	4	2	1	2	2	1	2	1	1	1	1	1	1	2	3	3	3	1	1	1	1	1	3	1	3	2	3	2	2	5	2	3	2	1	2	2	2	2	1	1
446	5F062	1	1	5	1	3	1	1	1	3	3	4	3	2	5	2	2	1	2	2	1	1	2	2	5	3	1	1	1	1	2	2	1	1	2	1	2	4	5	2	3	3	3	3	3	3	3	1	1
447	5F063	2	2	4	2	3	3	2	3	3	2	2	2	2	3	1	2	1	1	2	2	1	5	2	3	2	1	2	1	2	2	3	1	3	2	1	3	1	2	3	3	1	2	1	5	1	5	1	1
448	5F064	3	2	4	2	3	3	2	2	3	2	2	1	2	1	2	1	1	1	1	1	1	1	2	1	2	1	1	1	1	1	1	1	1	2	1	1	1	3	3	3	1	1	1	5	2	5	1	1
449	5F065	1	1	1	2	2	1	2	4	1	1	1	1	1	1	1	3	1	3	1	3	1	2	1	1	1	1	1	1	1	1	1	1	4	4	3	3	2	3	3	2	1	1	1	1	1	1	1	1
450	5F066	2	2	5	2	5	1	2	2	2	1	3	2	2	1	1	3	1	1	2	1	2	5	3	4	4	1	1	1	3	5	4	5	1	2	1	1	1	2	2	3	1	2	5	5	5	5	2	2
451	5F067	3	2	2	2	3	1	2	3	3	2	3	2	2	1	2	2	1	2	2	1	2	2	2	2	1	2	1	2	1	2	2	1	1	3	3	2	2	3	2	2	1	2	1	2	2	2	1	1
452	5F068	2	2	1	2	2	1	2	3	3	2	2	2	2	1	1	1	1	1	1	1	1	5	3	2	2	2	2	1	1	1	2	5	1	2	1	1	1	2	2	4	2	2	5	5	1	2	1	1
453	5F069	2	2	1	1	3	1	2	2	4	2	2	2	1	1	1	1	1	1	1	1	2	2	3	3	3	3	2	1	1	2	2	1	2	2	1	1	1	3	2	2	1	1	5	5	1	5	1	1
454	5F070	2	1	1	2	3	1	1	3	4	2	2	2	2	1	2	2	1	2	2	1	2	5	2	3	2	1	1	2	2	1	3	5	4	4	3	2	2	3	3	3	2	2	2	2	2	2	1	2
455	5F071	2	2	1	2	3	1	2	3	3	2	2	1	1	1	1	1	1	1	1	1	1	1	2	2	2	1	1	1	1	1	2	1	1	2	1	3	1	2	3	2	2	1	2	2	1	1	1	1
456	5F072	1	2	1	1	4	3	2	3	4	4	4	1	2	1	4	3	1	2	2	2	1	2	2	5	4	4	2	1	2	2	3	3	1	4	1	2	3	3	2	2	2	2	2	2	2	2	1	1
457	5F073	2	2	1	1	3	1	1	3	3	2	3	1	2	1	1	1	1	1	2	1	1	2	1	1	2	2	2	1	2	2	2	5	1	2	1	1	1	2	3	2	2	2	2	2	2	2	1	1
458	5F074	1	1	1	2	3	1	2	3	3	2	3	1	2	1	1	1	1	1	1	1	1	5	1	2	1	1	1	1	1	1	1	1	2	3	5	1	2	2	2	3	2	2	1	5	1	5	1	1
459	5F075	2	1	1	1	3	1	1	3	4	4	3	1	1	1	1	1	1	1	1	1	1	2	2	2	2	1	1	1	1	1	3	1	3	4	1	1	3	3	3	3	3	3	3	3	3	3	1	1
460	5F076	2	2	2	2	5	3	2	2	3	1	3	1	1	1	1	1	1	1	1	1	1	5	1	5	1	1	1	1	1	1	2	1	4	2	1	1	1	2	3	3	2	2	2	2	2	2	1	1
461	5F077	2	1	1	2	3	1	1	2	3	2	3	2	2	1	2	3	1	2	2	1	1	5	2	3	2	2	1	1	1	1	3	1	1	3	3	2	2	2	3	3	1	2	1	2	3	3	1	1
462	5F079	2	1	1	1	1	2	1	2	2	2	2	2	2	1	2	1	1	1	1	2	2	2	1	2	2	1	1	1	1	2	2	5	4	3	3	3	2	3	3	4	2	2	2	3	2	5	1	1
463	5F080	2	2	4	3	1	1	2	2	1	2	2	1	1	1	1	1	1	1	1	1	5	5	1	5	1	1	1	1	1	1	1	1	1	2	1	1	1	2	2	3	1	1	1	1	1	1	1	1
464	5F081	3	3	2	2	2	2	3	3	3	1	3	1	1	1	2	1	1	1	1	1	2	5	2	1	1	1	1	1	1	1	2	1	1	3	3	3	2	3	2	3	2	2	2	3	2	5	3	3
465	5F082	2	2	5	2	3	1	1	3	3	2	2	1	1	1	1	1	1	1	1	1	1	5	1	1	1	1	1	1	1	1	1	1	1	1	3	2	1	2	3	3	1	1	1	2	1	2	1	1
466	5F083	2	2	1	2	2	1	1	2	2	2	2	2	2	1	3	2	1	2	2	1	1	2	3	3	2	2	2	2	1	2	2	3	2	3	3	2	1	2	2	2	2	2	2	1	3	3	1	1
467	5F084	2	1	1	2	3	1	2	3	4	1	2	2	2	1	2	2	1	2	2	2	2	5	2	5	2	1	1	1	1	1	3	1	1	3	4	2	2	2	3	4	2	1	5	5	5	5	1	1
468	5F085	3	2	4	5	3	2	2	3	3	2	2	1	1	1	1	1	1	1	1	1	1	5	1	5	1	1	1	1	1	1	2	1	3	3	3	4	2	2	3	3	1	1	2	2	3	2	1	1
469	5F086	2	2	1	5	2	3	3	4	4	4	3	2	2	2	1	1	1	1	2	1	1	5	2	5	2	1	2	1	1	1	2	5	3	4	3	2	1	1	3	4	1	2	1	2	2	2	1	1
470	5F087	1	1	1	1	2	1	2	3	3	2	3	2	2	1	2	2	1	1	1	1	1	5	2	5	1	1	2	2	1	2	3	1	1	3	3	3	1	2	3	3	2	2	2	5	2	2	1	1
471	5F088	1	2	1	3	3	3	3	3	3	2	3	2	2	1	1	1	1	1	1	2	1	5	2	2	2	1	2	1	1	1	3	1	1	2	1	1	1	2	2	3	2	2	1	2	2	5	1	1
472	5F089	2	1	4	1	4	4	2	3	4	3	3	2	2	1	1	1	1	1	1	1	1	5	2	2	2	1	2	2	1	2	1	1	1	2	1	2	1	3	3	4	2	2	2	2	1	2	1	1
473	5F090	2	2	3	2	5	1	1	3	3	1	2	1	1	1	3	1	1	1	1	1	2	5	2	2	1	2	2	1	1	1	3	1	1	1	1	1	1	5	2	3	2	2	2	2	2	2	1	1
474	5F091	2	1	2	5	2	1	3	2	3	2	3	1	1	1	1	1	1	1	2	2	1	5	1	1	2	1	1	1	1	1	1	1	1	1	1	1	1	2	3	2	2	2	5	5	5	5	1	1
475	5F092	1	2	5	3	5	1	3	3	2	1	3	3	1	1	1	2	4	5	1	1	2	5	2	5	2	1	2	1	1	1	1	5	1	1	1	1	1	2	2	2	2	2	5	5	5	5	1	1
476	5F093	2	2	3	2	5	1	2	3	4	1	3	2	2	1	2	1	1	1	2	2	1	5	2	2	2	3	1	1	1	1	2	1	1	1	2	3	1	2	2	2	3	2	2	2	2	3	1	1
477	5F094	2	2	2	3	2	3	2	3	3	3	2	2	2	1	1	5	3	2	2	2	1	5	2	5	2	1	1	1	2	1	2	1	1	2	1	1	1	1	3	2	2	2	2	2	2	5	1	1
478	5F095	2	1	2	2	2	3	2	2	3	3	3	2	1	1	5	1	1	1	1	1	1	5	2	2	1	1	1	1	1	1	2	1	2	3	1	1	2	2	3	3	2	2	2	2	2	2	1	1
479	5F096	1	2	3	4	3	3	2	2	4	4	4	2	2	3	1	1	1	1	1	1	3	5	2	2	2	1	2	2	1	1	2	1	1	2	3	2	2	2	3	3	2	2	2	2	2	5	1	1
480	5F097	2	2	2	2	5	1	1	3	3	2	3	3	5	1	1	5	3	1	1	5	2	1	2	5	1	1	1	1	1	1	2	5	1	1	1	1	1	4	2	1	2	1	5	2	2	1	1	1
481	5F098	2	1	1	2	2	2	2	3	3	2	4	1	2	1	2	1	1	1	1	1	1	5	1	2	2	1	1	1	1	1	2	1	1	2	1	1	1	5	3	3	2	5	2	2	2	2	1	1
482	5F099	1	1	5	2	3	3	2	3	4	2	2	2	1	1	2	2	1	2	2	2	2	2	2	4	4	1	2	1	1	2	3	1	1	1	1	2	2	2	3	3	1	1	1	1	1	1	1	1
483	5F100	3	1	1	5	2	3	2	4	2	2	1	2	1	1	1	1	1	2	1	1	1	5	1	2	2	1	2	1	1	1	2	1	1	1	1	1	2	2	2	2	1	1	1	1	1	1	1	1
484	5F101	2	1	2	2	3	1	2	3	3	2	2	2	2	1	5	2	1	5	5	2	1	5	2	5	2	1	2	1	1	2	2	5	1	2	1	2	1	2	2	3	2	2	2	2	2	2	1	1
485	5F102	4	2	1	2	3	3	2	3	4	2	3	3	2	1	1	2	1	1	2	2	2	5	1	1	2	1	1	1	1	2	3	1	1	3	1	1	2	4	3	2	2	2	2	2	2	2	1	1
486	5F103	3	2	2	3	2	2	2	2	3	3	3	1	1	1	1	1	1	1	1	1	1	2	2	2	2	1	2	1	1	1	1	1	1	2	1	1	1	2	2	3	1	1	2	2	1	2	1	1
487	6F001	4	3	3	3	3	3	4	2	3	3	3	1	2	3	1	1	1	1	1	1	1	5	1	1	1	1	1	1	1	1	2	1	1	3	3	2	1	3	2	2	1	1	5	5	5	5	1	1
488	6F002	2	1	1	1	4	1	1	3	3	2	1	2	2	1	1	1	1	1	2	1	1	5	2	4	2	1	1	2	1	1	3	5	4	3	2	1	1	1	2	3	2	2	2	2	2	2	1	1
489	6F003	2	1	1	2	3	1	2	3	4	2	2	2	2	1	2	2	1	2	5	1	1	5	2	5	2	2	2	1	2	1	4	3	4	4	5	2	2	2	2	4	1	1	2	2	2	2	1	1
490	6F004	2	2	2	2	3	1	2	2	2	2	2	2	2	1	2	2	1	1	2	1	2	5	1	2	2	1	1	2	1	1	3	1	1	1	3	2	2	3	3	2	1	1	1	2	2	1	1	1
491	6F005	2	2	1	2	3	1	1	3	4	2	1	3	2	1	2	2	1	2	2	2	3	2	2	2	2	1	2	1	2	2	1	3	1	1	1	1	1	1	3	1	2	2	2	2	2	2	1	1
492	6F006	2	2	1	2	2	1	2	3	3	2	2	2	1	1	1	2	1	1	1	1	1	2	2	2	1	1	1	1	1	2	3	5	1	2	1	1	1	2	2	3	1	1	5	5	5	5	1	1
493	6F007	2	1	1	1	3	3	2	3	4	2	1	1	1	1	1	1	1	1	1	1	1	1	2	2	2	1	2	2	1	2	2	1	1	3	1	2	1	2	3	1	2	2	2	2	2	2	1	1
494	6F008	2	4	2	2	3	1	2	3	2	1	2	2	2	1	3	2	1	5	2	5	1	5	1	5	1	1	1	1	1	1	4	1	1	2	1	1	1	5	2	2	2	2	2	2	2	2	1	1
495	6F009	1	2	1	2	5	1	2	3	3	2	3	2	2	1	5	2	1	5	5	2	1	5	2	5	2	1	1	1	1	1	2	1	4	2	3	2	2	2	3	2	1	2	5	2	5	5	1	1
496	6F010	2	1	1	1	4	1	1	3	4	2	2	1	2	1	2	2	3	2	2	1	2	2	3	5	2	2	2	2	1	2	3	5	3	4	3	2	3	3	3	4	2	2	2	5	5	5	1	1
497	6F011	1	1	2	2	4	1	2	4	4	2	1	1	2	1	2	1	1	2	2	2	1	5	2	4	2	2	2	1	1	2	4	5	1	3	1	2	1	2	3	4	1	1	1	5	5	5	1	1
498	6F012	2	1	1	2	3	1	2	4	4	1	3	1	1	3	4	1	1	1	1	1	1	5	2	4	2	1	1	1	1	1	4	1	3	2	1	1	2	3	2	4	2	2	2	2	2	2	1	1
499	6F013	2	2	4	2	3	1	1	1	3	2	4	1	2	1	1	1	1	1	2	2	1	5	1	5	1	1	2	1	1	1	2	1	1	4	3	3	3	3	2	2	1	2	2	2	2	2	1	1
500	6F014	2	2	2	2	2	3	2	3	3	2	2	3	2	1	1	2	1	1	1	1	1	5	2	1	2	1	1	1	1	5	3	5	3	3	1	2	2	2	2	2	1	2	5	5	2	1	1	1
501	6F015	1	1	1	2	3	1	1	3	4	1	3	4	2	1	1	3	1	1	1	1	1	5	4	5	4	2	3	4	2	5	3	5	1	2	3	1	3	3	3	4	2	2	2	2	2	2	1	1
502	6F016	2	1	3	2	2	1	1	4	3	2	3	1	1	1	1	1	1	1	1	1	1	5	1	2	1	1	1	1	1	5	3	5	2	2	3	4	3	2	3	4	1	1	2	2	2	2	1	1
503	6F017	1	1	1	1	3	1	1	3	4	2	3	1	1	1	1	1	1	1	1	1	1	5	1	5	1	1	1	1	1	1	1	1	1	1	1	1	2	3	3	2	2	2	2	2	2	2	1	1
504	6F018	2	1	1	1	3	1	1	4	4	1	2	1	1	1	1	1	1	1	1	1	1	5	2	1	1	1	2	1	1	1	4	5	1	3	1	2	1	2	3	4	2	2	2	2	5	5	1	1
505	6F019	1	1	1	1	4	3	1	4	4	2	1	3	3	1	5	1	1	2	1	1	1	5	2	2	1	1	1	1	1	1	2	1	4	3	1	2	1	2	3	3	3	4	3	2	2	3	1	1
506	6F020	2	2	2	3	2	1	2	2	3	2	2	2	1	1	2	1	1	1	2	2	1	5	2	5	1	1	1	1	2	1	1	1	1	3	1	1	2	2	3	3	2	1	2	2	2	3	1	1
507	6F021	2	1	5	5	3	1	2	3	4	1	2	1	1	1	3	1	1	1	1	1	1	5	1	5	2	1	1	1	1	5	3	1	1	3	1	1	2	2	2	3	1	2	2	2	2	2	1	1
508	6F022	2	1	1	1	3	1	1	4	4	3	3	1	1	1	1	2	1	1	1	1	1	5	1	4	5	1	2	2	1	1	2	5	1	2	1	1	1	1	2	3	2	2	2	2	2	2	1	1
509	6F023	3	2	5	2	1	1	2	3	1	2	3	1	1	1	2	1	1	1	1	2	1	2	2	2	2	2	2	1	1	1	1	1	2	2	1	2	1	2	2	2	2	2	2	2	2	2	1	1
510	6F024	3	2	2	3	5	3	2	2	3	2	3	2	2	1	3	2	1	5	1	1	2	5	2	2	2	2	1	1	1	1	3	1	1	3	1	2	1	2	2	2	2	2	2	2	2	2	1	2
511	6F025	1	1	5	5	4	3	2	4	4	4	3	2	2	1	1	2	1	1	1	5	1	5	2	5	5	1	2	1	5	5	2	5	1	4	5	2	3	3	3	4	2	2	5	5	5	5	1	1
512	6F026	2	1	4	1	5	1	1	3	4	3	2	2	2	1	1	1	1	1	1	1	1	4	1	1	1	1	2	3	1	1	1	1	1	3	1	1	2	2	2	2	2	2	2	2	3	3	1	1
513	6F027	1	1	1	3	3	3	2	3	4	3	4	4	1	1	2	2	5	5	2	1	5	5	2	4	2	2	3	2	1	1	3	5	2	2	5	3	3	3	3	3	1	2	5	5	5	5	1	1
514	6F028	1	1	1	2	3	1	1	4	4	2	1	2	2	1	2	1	1	1	1	1	1	2	1	2	1	1	1	1	1	5	1	1	1	4	3	4	2	3	3	4	2	2	2	2	2	4	1	1
515	6F029	2	1	2	3	3	1	2	3	3	1	3	2	2	1	4	2	1	2	2	1	2	5	1	2	1	1	1	3	1	1	3	5	1	1	5	1	1	3	3	3	2	2	1	1	2	2	1	1
516	6F030	2	2	2	3	2	2	3	1	2	1	2	2	2	1	1	2	1	1	1	1	1	5	1	1	1	1	1	1	1	3	3	5	1	3	3	2	2	3	3	4	3	2	2	2	5	5	1	1
517	6F031	1	1	1	1	3	1	1	4	4	1	1	1	1	1	3	1	1	1	1	1	1	5	1	5	1	1	1	1	1	1	2	1	1	1	1	2	4	2	3	3	2	2	2	2	2	2	1	1
518	6F032	2	1	4	2	3	1	2	3	3	2	3	2	2	1	1	3	1	1	2	2	1	5	2	1	2	1	1	1	2	2	3	3	4	3	3	2	2	2	2	4	2	4	2	2	3	2	1	1
519	6F033	2	1	1	2	2	1	1	2	2	2	2	3	1	1	1	3	3	1	2	1	2	2	2	3	1	1	1	2	3	2	2	1	1	4	1	2	1	5	2	2	1	1	2	2	1	1	1	1
520	6F034	2	1	2	2	2	1	2	4	2	2	3	2	2	1	1	1	3	1	1	1	5	5	2	4	5	2	2	2	1	1	3	1	1	1	1	1	1	2	3	3	2	2	5	5	5	5	1	1
521	6F035	2	1	5	2	5	1	1	4	3	1	3	2	5	1	1	5	1	1	2	1	2	5	1	1	1	1	1	1	5	3	2	1	3	4	3	3	3	3	2	3	2	2	2	2	2	2	2	1
522	6F036	3	2	5	5	5	2	3	3	3	2	2	1	1	5	1	1	1	1	1	1	1	5	1	1	1	1	1	1	1	1	1	1	1	1	1	1	1	2	3	2	2	2	5	5	2	2	1	1
523	6F037	3	3	3	3	2	4	2	2	3	3	4	1	1	1	3	1	1	1	1	1	1	5	1	1	1	1	1	1	1	1	1	1	1	1	1	1	1	2	2	2	1	2	2	3	2	2	1	1
524	6F038	3	1	4	2	2	3	4	4	4	3	3	1	1	1	4	3	1	2	1	1	1	5	2	4	1	1	1	3	1	3	3	1	4	3	1	2	1	2	2	4	4	2	5	5	5	5	1	1
525	6F039	2	2	2	2	2	3	2	2	2	2	3	1	2	1	1	1	1	2	2	1	1	5	2	4	2	1	2	1	1	2	2	5	1	3	1	2	2	2	3	3	1	2	1	5	5	5	1	1
526	6F040	4	2	5	5	3	2	2	2	2	2	2	3	2	1	2	1	1	1	1	2	1	1	2	2	2	2	2	1	1	1	1	1	1	1	1	1	1	5	3	1	2	1	5	5	5	5	1	1
527	6F041	2	2	2	3	1	3	2	3	1	1	2	1	1	1	3	1	1	2	1	1	1	1	1	5	1	1	1	1	1	1	1	1	1	2	1	1	1	2	3	4	5	5	5	5	5	5	1	1
528	6F042	2	2	5	4	4	4	2	2	4	3	3	1	2	1	4	2	1	5	2	1	3	5	2	3	3	2	1	1	1	5	4	5	1	1	1	2	1	1	3	2	2	2	2	5	2	5	1	1
529	6F043	1	2	3	2	3	1	2	3	4	2	2	2	2	1	2	2	1	3	2	1	1	2	2	2	2	1	1	1	1	1	2	5	1	1	1	1	1	2	2	2	1	2	2	2	2	2	1	1
530	6F044	2	2	5	5	2	3	2	3	3	2	3	1	2	1	2	2	1	5	2	4	2	5	1	5	1	3	1	1	1	1	3	1	4	2	1	4	1	2	3	3	1	2	2	2	3	2	2	2
531	6F045	2	1	2	5	2	1	2	2	3	3	2	2	2	1	3	5	1	1	2	5	1	5	2	5	1	1	2	1	5	1	4	1	3	4	1	4	1	1	2	3	1	1	5	5	5	5	1	1
532	6F046	3	1	2	3	4	2	3	3	2	1	2	1	2	1	2	1	3	1	1	1	2	1	1	5	5	2	1	1	1	1	2	1	1	3	3	1	2	5	2	3	1	1	5	5	5	5	1	1
533	6F047	2	1	2	2	1	1	2	3	2	1	2	2	2	1	4	2	5	2	1	1	1	5	2	4	2	1	1	1	2	2	2	1	3	2	2	2	1	3	3	2	1	2	5	5	5	5	1	1
534	6F048	2	2	4	2	2	1	2	3	2	2	2	2	2	1	2	2	1	2	2	2	1	5	2	2	2	1	2	1	1	1	3	5	1	5	3	2	2	3	3	3	1	1	5	5	5	5	1	1
535	6F049	2	2	5	2	5	1	3	3	2	3	3	1	2	1	2	1	1	1	1	1	1	5	1	2	1	1	1	1	1	1	2	1	1	2	1	1	1	2	2	4	2	2	2	2	2	5	1	1
536	6F050	1	1	1	1	3	3	2	3	4	3	3	2	2	5	3	2	1	1	5	2	1	5	2	2	2	1	1	1	1	5	2	1	4	3	5	2	2	3	3	3	2	2	2	2	2	2	1	1
537	6F051	1	2	2	3	1	1	3	2	2	1	3	2	2	1	2	1	1	1	1	1	1	5	1	5	5	1	1	1	1	2	2	1	3	2	1	2	1	1	2	2	2	1	1	2	2	2	1	1
538	6F052	2	1	2	2	5	2	2	2	2	1	2	3	1	1	1	1	1	1	1	1	1	5	3	5	1	3	2	2	1	5	3	5	4	1	1	3	2	2	3	4	1	1	5	5	1	2	1	1
539	6F053	3	4	5	3	1	1	3	1	1	1	4	1	5	1	4	5	1	5	5	1	1	5	1	5	1	1	1	1	1	1	1	1	1	1	1	1	4	4	3	1	1	2	2	2	5	2	1	1
540	6F054	3	2	2	2	3	2	2	3	4	2	2	2	2	1	1	1	1	1	1	1	1	5	1	4	1	1	1	1	1	1	3	3	3	3	1	2	2	2	3	3	1	2	2	2	2	2	1	1
541	6F055	1	2	2	2	5	3	2	2	3	2	2	2	2	1	2	2	1	2	2	1	1	5	2	5	2	2	1	2	1	5	2	5	1	2	1	2	1	5	2	2	1	2	2	5	5	5	1	1
542	6F056	2	1	5	2	5	1	2	4	3	1	3	1	1	1	2	1	1	2	1	1	2	5	2	1	5	1	1	1	1	5	3	5	2	2	1	1	1	2	3	4	5	2	5	5	5	5	1	1
543	6F057	3	2	2	2	2	3	3	2	3	2	2	3	2	1	2	1	1	2	1	1	1	5	2	5	2	1	1	1	1	1	3	1	1	1	1	1	2	2	3	2	2	1	2	5	2	5	1	1
544	6F058	3	3	2	2	5	2	2	3	2	2	3	2	1	1	2	2	1	1	1	2	1	1	2	3	1	1	1	1	1	1	2	1	1	2	3	3	1	2	3	2	2	2	2	2	2	2	1	1
545	6F059	2	1	2	2	2	1	2	3	3	4	2	2	2	1	2	3	1	2	2	1	2	3	2	5	1	1	1	1	2	5	2	1	3	2	3	2	1	1	3	3	2	2	5	5	3	3	1	1
546	6F060	2	1	4	1	1	1	2	2	2	1	3	1	1	1	3	2	1	1	1	1	1	5	1	4	1	1	1	1	1	2	2	5	1	4	1	1	1	2	2	2	4	2	5	5	5	5	1	1
547	6F061	1	1	1	5	5	1	2	3	2	1	2	2	3	1	2	2	3	5	2	2	5	5	2	4	5	2	1	1	2	5	3	1	2	3	2	3	2	2	3	4	2	2	5	5	5	5	1	1
548	6F062	1	2	5	5	5	1	5	3	3	2	4	4	3	1	4	4	5	3	5	2	1	5	3	2	4	3	2	3	2	5	3	5	3	4	5	2	1	3	2	2	1	1	1	5	5	5	2	2
549	6F063	3	2	2	2	5	1	2	2	1	1	3	1	1	5	1	1	1	1	1	1	1	5	1	1	1	1	1	1	1	1	3	1	1	2	1	1	3	3	2	2	1	1	1	1	1	2	1	1
550	6F064	1	2	1	2	3	1	2	3	4	2	2	2	1	1	1	2	1	2	2	2	1	5	1	2	2	1	2	1	1	5	3	5	1	2	3	3	3	2	3	2	1	1	1	1	2	1	1	1
551	6F065	4	2	3	2	1	3	2	2	3	2	3	1	2	1	1	1	1	1	1	1	2	5	2	2	1	2	2	1	1	1	1	1	1	3	1	1	1	2	3	2	2	2	2	2	2	2	1	1
552	6F066	2	2	2	2	2	2	2	2	3	2	3	1	1	1	1	1	1	1	1	1	1	5	2	5	1	1	1	1	1	1	1	1	1	1	1	2	1	2	2	2	2	1	2	5	5	2	1	1
553	6F067	3	2	5	5	5	1	2	2	4	3	2	2	2	1	3	1	1	5	1	2	1	5	3	4	2	1	1	1	1	1	2	5	3	2	1	3	1	1	2	3	2	1	2	2	5	5	1	1
554	6F068	2	1	1	1	5	1	2	4	3	1	2	4	3	1	2	3	1	2	4	2	1	5	1	5	1	1	1	1	2	1	1	5	1	2	1	1	1	5	3	2	2	1	5	5	5	5	1	1
555	6F069	1	2	1	2	3	1	2	3	3	3	3	2	1	1	5	2	5	2	2	1	1	2	2	2	2	3	3	1	2	2	2	3	1	2	5	2	1	3	2	4	2	2	2	2	2	2	1	1
556	6F070	1	1	5	2	3	4	2	3	3	4	2	1	1	1	1	2	1	1	2	2	2	3	1	1	1	2	2	1	1	1	3	5	2	3	3	2	2	3	3	3	2	2	2	5	5	2	1	1
557	6F071	2	1	2	1	3	1	2	3	4	1	2	2	3	5	3	2	3	5	3	5	5	3	2	4	2	2	1	1	2	1	3	5	1	2	3	3	2	3	3	4	1	1	1	5	2	5	1	1
558	6F072	3	2	5	3	3	3	2	2	3	3	2	4	3	3	2	4	3	5	2	2	2	5	2	4	2	1	3	2	3	1	3	5	4	1	2	1	2	3	3	3	1	5	2	2	1	5	1	1
559	6F073	3	1	2	3	3	2	2	3	4	1	2	1	1	5	1	2	1	1	2	1	1	5	2	2	1	1	1	1	2	1	4	5	1	1	1	1	1	2	2	3	1	2	2	5	5	5	4	4
560	6F074	2	1	2	2	3	1	2	3	4	1	2	2	1	1	2	1	1	1	1	1	1	5	2	1	1	1	1	2	1	1	2	5	4	2	2	3	2	3	2	2	2	2	2	5	5	5	1	1
561	6F075	1	2	2	2	2	1	2	2	3	2	1	2	2	5	4	2	1	1	3	1	1	3	1	2	1	1	2	1	2	1	2	1	2	2	2	3	1	5	2	1	2	2	2	2	2	2	1	1
562	6F076	2	1	5	2	5	4	2	2	3	2	2	2	3	1	1	2	1	2	2	2	1	5	1	2	1	1	2	1	2	1	1	1	2	2	1	1	1	2	2	4	4	3	3	3	3	3	1	1
563	6F077	3	2	2	5	1	1	3	2	2	1	2	1	1	1	1	1	1	1	1	1	1	3	1	3	1	1	1	1	1	1	1	1	2	2	2	2	1	2	3	3	2	2	2	2	2	2	1	1
564	6F078	2	2	2	3	1	1	2	1	2	1	2	3	2	1	1	1	3	2	2	1	2	5	1	4	2	1	4	2	1	1	1	1	1	3	1	2	4	3	2	2	1	2	1	2	2	2	1	2
565	6F079	2	1	5	2	2	1	2	2	3	1	3	2	1	1	2	1	1	2	1	1	1	5	2	2	2	2	2	1	1	1	2	1	1	1	1	1	1	3	2	2	2	2	5	5	2	2	1	1
566	6F080	3	1	5	3	5	3	3	3	2	1	2	1	1	1	2	1	1	1	2	1	1	1	1	1	1	1	1	1	1	1	1	1	1	2	2	1	4	5	2	3	2	2	2	2	2	2	1	1
567	6F081	2	1	5	2	2	1	4	2	3	1	3	1	1	1	2	2	1	2	2	1	1	5	1	2	2	1	1	1	1	2	4	5	1	3	1	1	3	2	3	2	2	2	5	5	2	2	1	1
568	6F082	2	2	2	2	5	1	1	2	2	2	2	2	1	1	4	1	3	1	1	1	2	5	2	2	1	1	1	1	1	1	2	5	1	1	1	1	2	2	3	2	2	2	2	5	2	2	1	1
569	6F083	2	1	4	2	2	1	1	1	3	1	2	1	2	1	5	2	3	2	5	2	1	5	2	2	1	3	2	2	2	1	2	1	2	2	4	1	1	2	3	2	2	2	2	2	2	2	1	1
570	6F084	2	2	1	2	4	1	2	3	4	3	3	3	2	1	1	1	1	1	1	2	1	2	4	5	1	2	1	2	1	1	2	1	3	3	2	2	2	2	2	4	2	2	5	5	2	2	1	1
571	6F085	2	4	5	2	5	3	2	1	2	1	3	2	2	1	2	2	1	2	2	1	1	5	1	5	5	1	1	1	1	1	1	5	1	1	1	1	1	2	2	2	1	2	2	2	2	2	1	1
572	6F086	3	1	2	5	3	2	3	4	4	2	2	1	1	5	5	1	1	5	1	1	1	5	3	4	2	3	3	1	1	2	4	4	1	3	1	3	1	2	3	4	1	2	1	5	5	5	1	2
573	6F087	2	2	2	2	1	1	2	3	2	2	3	3	2	1	2	3	1	1	1	5	1	2	2	4	2	3	2	2	1	1	1	1	1	2	3	1	2	2	2	3	3	2	2	2	2	2	1	1
574	6F088	4	2	2	3	2	3	3	1	3	2	3	2	2	1	1	1	1	1	2	2	1	5	2	2	1	1	2	2	1	1	2	1	1	1	1	1	1	5	2	3	2	2	3	3	2	2	2	2
575	6F089	1	2	1	2	3	3	2	3	4	3	2	2	2	1	3	2	1	1	2	1	1	5	2	4	2	4	2	2	2	1	4	5	2	2	1	1	2	3	2	4	2	2	2	2	2	2	1	3
576	6F090	2	2	2	2	1	3	2	2	2	2	2	2	2	1	4	1	1	1	2	1	1	5	2	2	2	1	1	1	1	1	2	1	4	4	1	2	1	2	3	2	1	1	5	5	5	5	1	1
577	6F091	2	2	4	2	5	1	4	4	2	1	2	1	2	1	5	2	3	1	2	1	5	3	1	5	1	1	1	1	1	1	3	1	4	2	1	2	1	2	2	3	1	1	1	2	2	2	1	1
578	6F092	2	2	5	2	5	1	5	2	3	2	2	2	3	1	1	2	1	5	2	1	1	5	2	5	5	1	1	1	1	1	4	5	1	2	1	1	2	2	2	4	1	1	1	5	1	1	1	1
579	6F093	2	2	2	2	5	1	1	3	3	1	2	2	2	1	3	2	5	5	5	2	5	5	2	2	2	2	2	1	2	5	2	5	2	2	1	2	2	2	3	4	2	2	2	2	2	2	1	1
580	6F094	3	1	4	2	4	4	4	4	4	3	4	2	2	2	2	2	1	2	2	1	1	2	1	2	1	2	1	1	1	2	1	5	1	3	1	1	2	2	3	4	1	1	5	5	5	5	1	1
581	6F095	3	1	2	3	1	1	3	2	1	1	3	1	1	1	1	1	1	1	1	1	2	5	1	1	1	1	1	1	1	1	2	1	3	2	1	2	1	2	3	1	2	2	2	2	2	2	1	1
582	6F096	2	1	1	2	1	1	2	2	2	1	1	1	2	1	2	2	1	2	2	2	1	1	1	4	1	1	1	1	1	1	2	1	1	1	1	1	1	2	2	4	2	2	2	3	2	2	1	1
583	6F097	1	1	5	3	2	1	2	3	3	2	3	1	1	1	1	1	1	1	1	1	1	5	1	5	1	1	1	2	1	1	1	1	1	1	1	1	1	2	3	3	2	2	2	2	2	2	1	1
584	6F098	2	3	0	2	5	1	1	3	3	2	3	1	1	1	5	1	1	1	1	1	1	5	2	1	1	1	1	1	1	1	1	1	1	2	1	1	1	5	2	4	1	1	5	5	5	5	2	2
585	6F099	2	4	2	5	1	1	1	1	1	1	1	1	1	4	3	5	1	4	1	3	4	1	2	1	1	3	1	1	1	1	1	1	1	1	1	1	4	5	3	3	5	5	5	5	5	5	1	1
586	6F100	1	1	5	2	3	1	2	1	2	1	4	1	2	5	1	1	1	1	1	1	1	5	2	5	1	1	1	1	1	1	1	1	1	2	1	2	1	5	2	4	2	5	5	5	2	5	1	1
587	6F101	1	2	2	5	5	2	2	2	3	1	4	2	2	1	3	2	1	2	2	1	1	5	2	1	2	1	1	1	1	1	4	1	1	2	1	2	4	5	3	3	2	2	5	5	5	5	1	1
588	6F102	2	2	2	2	2	1	2	3	2	1	2	2	1	1	5	1	1	1	1	1	1	5	1	2	1	1	1	1	1	1	1	1	1	3	4	3	3	3	2	3	1	2	1	2	2	2	3	2
589	6F103	2	1	5	5	5	3	2	2	3	1	4	2	1	1	1	1	1	1	1	1	1	1	2	1	2	2	2	2	1	1	1	1	1	1	1	2	4	2	2	2	1	1	1	1	2	2	1	1
590	6F104	3	3	2	3	3	2	3	3	4	1	2	1	1	1	1	1	1	1	1	1	1	1	1	1	1	1	1	1	1	1	2	5	1	2	3	1	1	2	3	3	1	2	2	5	1	1	1	1
591	7F001	2	2	3	2	3	1	2	3	4	1	3	1	1	1	1	1	1	1	1	1	2	5	2	5	2	1	1	1	1	1	3	1	1	1	5	2	2	3	2	3	1	1	5	5	2	1	1	1
592	7F002	2	2	3	2	1	1	1	3	4	1	2	1	1	1	2	1	1	1	1	1	1	5	1	5	2	1	1	1	1	1	2	5	1	1	1	1	2	2	3	3	2	2	2	2	2	2	1	1
593	7F003	2	1	2	2	1	1	3	1	1	1	2	1	1	1	1	3	1	1	1	1	1	1	3	5	5	1	1	1	1	1	2	1	1	4	1	4	1	3	2	3	2	5	5	5	5	5	1	1
594	7F004	2	2	2	5	3	4	2	2	3	3	2	3	5	1	3	5	1	3	1	1	1	5	1	2	1	1	1	1	2	1	2	1	1	2	1	2	1	5	2	3	2	2	5	5	5	5	1	1
595	7F005	2	2	1	2	3	1	2	2	4	1	3	2	2	1	2	2	1	1	1	1	1	5	2	4	2	1	1	1	1	1	4	1	1	1	1	1	2	2	2	3	1	5	1	5	5	5	1	1
596	7F006	1	3	5	4	1	2	3	2	2	1	3	2	2	1	2	2	1	2	2	2	1	2	1	5	2	1	1	1	1	1	1	5	1	2	1	1	1	5	3	1	1	2	5	5	5	5	1	1
597	7F007	3	2	3	3	1	2	2	2	2	2	3	2	2	1	3	2	1	1	2	2	1	2	2	2	2	1	1	1	1	1	2	5	4	2	1	1	1	2	3	3	2	2	2	2	1	2	1	1
598	7F008	4	1	2	3	5	2	2	4	1	1	4	1	1	1	1	1	1	1	1	1	1	5	1	1	1	1	1	1	1	1	1	1	1	1	1	1	1	1	3	4	1	1	1	1	4	1	1	1
599	7F009	1	1	1	1	1	1	2	4	3	2	3	1	2	1	1	1	1	1	1	1	2	5	3	3	2	2	1	2	1	2	4	5	1	4	3	4	2	3	2	3	1	3	2	5	5	5	1	1
600	7F010	3	2	4	3	3	3	3	3	3	1	3	2	2	1	1	1	1	1	1	1	1	5	2	3	2	1	1	1	1	1	3	1	1	1	2	1	1	2	3	3	1	1	1	1	2	1	1	1
601	7F011	2	2	5	3	5	2	3	2	2	2	3	2	2	1	2	1	3	1	1	1	1	5	1	1	1	1	1	1	1	1	1	1	1	1	1	1	1	3	2	3	2	2	2	2	2	2	1	1
602	7F012	3	2	2	3	1	1	3	2	2	1	2	2	2	1	2	1	1	1	1	1	1	1	1	2	1	1	1	1	1	2	1	1	1	1	1	1	1	2	3	4	2	2	5	5	5	5	1	1
603	7F013	2	2	1	5	3	1	1	2	2	3	3	2	2	1	2	1	1	5	1	1	1	3	2	1	1	1	1	1	1	1	1	5	1	2	1	2	4	2	2	3	4	2	5	5	4	5	1	1
604	7F014	3	2	2	2	2	1	4	1	1	1	2	1	1	1	1	5	1	1	1	1	1	1	1	1	1	3	1	1	1	1	1	1	1	1	1	1	1	2	3	4	1	4	3	3	3	3	1	1
605	7F015	2	1	1	2	3	1	1	3	3	2	2	2	2	1	1	1	1	2	1	2	2	5	2	5	5	1	1	1	1	1	2	5	1	2	3	3	2	3	3	4	1	2	3	2	2	2	1	1
606	7F016	2	2	5	5	5	1	3	2	3	2	3	2	2	1	2	2	1	1	1	1	1	5	2	5	5	1	1	1	1	1	2	5	1	2	1	1	1	5	3	4	2	5	2	5	5	5	1	1
607	7F017	1	1	2	2	3	3	2	3	2	2	3	2	2	1	3	3	1	1	2	1	2	5	3	3	2	1	2	2	2	3	3	1	1	3	3	3	2	3	3	4	2	2	2	2	2	2	3	1
608	7F018	2	1	2	3	5	1	1	3	4	1	3	2	2	1	3	1	3	3	1	1	1	5	1	2	2	2	1	1	1	1	2	1	1	2	2	2	1	2	3	4	2	1	1	2	2	5	1	1
609	7F019	3	2	2	2	2	2	3	2	3	2	2	2	2	1	1	1	1	2	2	1	1	5	1	2	1	1	1	1	1	1	1	1	1	1	1	1	1	2	3	2	2	2	1	2	2	2	1	1
610	7F020	2	1	2	2	4	1	2	4	3	4	2	1	1	1	1	1	1	1	1	1	1	5	1	5	1	1	1	1	1	1	1	1	1	2	3	1	1	1	2	3	2	2	5	5	5	5	1	1
611	7F021	2	1	5	5	1	1	2	1	1	1	1	2	5	5	5	2	5	1	4	2	5	5	1	5	1	1	1	1	1	5	1	1	1	2	1	2	2	2	3	4	3	2	2	2	2	5	2	2
612	7F022	2	2	3	2	2	1	2	2	2	1	2	1	1	1	1	1	1	1	1	1	1	1	1	1	2	1	1	1	1	1	4	1	1	4	1	4	1	1	2	3	1	1	1	5	5	5	1	1
613	7F023	2	4	3	2	1	1	2	2	1	1	2	1	1	1	3	2	1	1	1	1	1	5	2	1	1	1	1	1	1	1	1	1	1	1	1	1	1	2	3	3	2	2	2	2	2	2	1	1
614	7F024	1	1	5	2	2	1	2	3	3	1	2	1	1	1	4	1	1	1	1	1	1	2	2	1	2	1	1	1	1	1	4	5	4	4	3	4	3	1	3	4	2	2	2	2	5	5	1	1
615	7F025	2	1	4	2	2	1	2	3	2	1	3	1	1	1	4	1	1	1	1	1	1	5	1	5	1	1	1	1	1	1	3	1	1	4	3	1	3	2	3	3	2	2	1	2	1	2	1	1
616	7F026	2	3	5	3	3	1	1	2	2	1	1	1	1	1	5	2	1	5	2	1	1	5	1	1	1	1	1	1	1	1	1	1	1	1	1	1	1	2	3	3	2	1	2	2	1	5	1	1
617	7F027	2	1	4	3	3	2	2	3	3	2	2	2	2	1	4	1	5	1	5	1	5	5	2	5	1	2	1	1	1	1	3	5	2	3	3	2	2	3	3	3	1	2	5	5	5	5	1	2
618	7F028	4	1	5	3	3	2	3	2	2	1	2	1	1	1	1	1	1	1	1	1	1	1	1	1	1	1	1	1	1	1	1	1	1	1	2	1	4	2	3	1	2	2	2	2	2	2	1	1
619	7F029	4	2	4	2	5	1	3	2	2	1	3	1	1	1	1	3	5	1	1	1	5	5	1	5	1	1	1	1	2	1	2	1	1	1	1	1	2	2	3	2	1	1	1	5	5	5	1	1
620	7F030	2	1	1	1	5	1	2	1	4	1	1	2	2	1	2	2	1	2	2	2	1	5	2	5	2	4	2	5	2	2	2	5	2	3	1	1	1	4	2	4	1	1	1	5	2	5	1	1
621	7F031	2	2	3	2	2	4	3	2	4	4	3	4	1	1	3	2	1	2	1	2	1	3	2	2	2	3	1	2	1	2	2	3	3	3	3	4	2	3	2	1	1	1	1	5	1	1	1	1
622	7F032	1	4	5	5	5	1	1	1	1	1	4	1	1	1	2	1	1	1	1	1	2	5	1	1	1	1	4	1	1	1	1	3	1	2	1	3	1	5	2	2	2	2	2	2	2	2	2	1
623	7F033	2	1	1	5	3	1	5	3	3	1	1	1	1	1	5	1	1	1	1	1	1	5	1	2	2	1	1	1	1	1	2	5	1	2	4	2	1	2	3	4	3	2	5	5	5	5	1	1
624	7F034	3	1	2	4	1	3	2	2	2	1	2	1	2	1	1	1	1	1	1	1	4	1	2	1	1	1	1	1	2	5	1	1	4	3	1	2	1	2	2	2	2	5	2	2	2	2	1	1
625	7F035	2	1	2	5	1	1	2	1	1	1	1	1	1	1	5	1	3	2	2	1	1	5	1	4	1	1	1	1	1	1	1	1	1	2	1	1	1	2	2	1	1	1	1	1	2	5	1	1
626	7F036	2	1	2	5	2	2	5	4	2	2	2	1	2	1	1	1	1	1	1	1	1	5	1	1	1	1	1	1	1	1	1	1	1	1	1	1	1	5	2	2	2	2	5	5	5	5	1	1
627	7F037	3	1	1	1	1	1	1	1	2	1	1	1	2	1	1	1	1	1	1	1	1	2	1	3	1	1	1	1	1	1	1	1	1	1	1	1	1	2	3	3	2	2	2	2	2	2	1	2
628	7F038	2	1	1	2	1	1	2	4	1	1	4	1	1	1	2	1	1	1	1	1	1	5	1	1	1	1	1	1	1	1	1	1	1	2	1	1	1	5	2	3	3	2	4	5	5	5	1	1
629	7F039	4	1	5	5	1	4	3	3	1	1	2	1	1	1	3	2	1	2	1	1	1	3	1	1	1	1	1	1	1	2	2	1	1	1	1	1	1	5	2	4	3	5	2	5	5	5	1	2
630	7F040	2	1	5	5	1	1	2	3	3	1	3	1	1	1	1	1	1	1	1	1	1	5	1	2	2	2	1	2	1	1	1	1	1	1	1	1	4	4	3	4	2	2	2	2	2	2	1	1
631	7F041	2	2	1	5	3	1	3	4	2	1	3	3	1	1	1	3	1	1	1	1	1	5	1	3	3	1	1	1	1	1	1	1	1	2	2	2	1	2	2	2	2	2	2	1	5	5	1	1
632	7F042	2	2	4	2	5	3	1	2	3	2	3	2	2	1	3	2	1	1	1	1	1	5	2	5	2	1	1	1	2	1	1	1	1	1	1	1	1	2	3	3	1	2	2	2	2	2	1	2
633	7F043	2	1	1	2	3	1	1	4	4	1	3	3	3	5	3	3	1	5	5	2	2	5	1	5	5	1	1	1	5	5	2	5	2	5	3	2	2	3	3	4	2	2	3	5	2	5	1	1
634	7F044	2	2	1	2	3	1	2	3	4	4	3	2	2	1	2	2	1	2	2	1	1	5	1	1	1	1	1	1	2	1	2	5	1	1	1	1	1	2	2	4	1	1	2	5	2	2	1	1
635	7F045	3	2	5	5	3	1	2	2	3	2	3	1	2	1	1	2	1	2	2	5	2	5	1	2	2	1	2	2	1	2	2	1	1	2	1	1	1	3	3	3	2	5	1	5	5	5	4	1
636	7F046	2	2	2	2	2	1	2	1	3	2	2	1	2	2	5	1	1	1	2	1	1	1	1	1	1	1	1	1	2	1	2	1	1	1	1	1	1	2	2	2	2	1	1	2	2	2	1	1
637	7F047	2	1	2	2	3	1	3	4	1	1	4	2	2	1	2	2	5	2	5	2	1	5	2	5	2	2	1	1	1	1	3	5	2	2	3	3	1	4	3	2	2	2	2	2	2	2	1	1
638	7F048	2	2	4	1	2	1	2	2	3	1	1	2	1	1	2	1	1	1	1	1	1	5	1	1	2	1	1	2	1	1	2	1	2	2	2	2	1	4	2	1	2	2	1	3	2	2	1	1
639	7F049	2	3	1	2	3	1	2	1	4	2	1	3	2	1	3	2	1	2	2	2	4	2	2	3	2	3	2	3	1	2	4	3	1	4	5	2	2	2	1	1	3	2	2	2	2	2	1	1
640	7F050	2	1	2	2	1	1	1	1	1	1	2	3	1	1	3	1	1	1	1	1	5	5	2	2	2	2	2	2	1	1	1	1	2	1	1	1	1	5	2	2	5	5	5	5	5	5	1	1
641	7F051	3	2	3	2	5	1	2	3	2	1	2	2	2	1	2	2	1	2	2	2	1	5	3	2	3	3	2	1	2	1	3	5	1	2	1	2	2	5	3	3	2	2	2	2	2	2	2	2
642	7F052	2	2	3	4	2	4	3	2	1	1	2	1	1	1	1	1	1	2	1	1	1	1	1	4	1	1	1	1	1	1	1	1	1	1	1	1	1	5	2	3	2	2	2	2	2	2	1	1
643	7F053	3	2	2	3	1	2	4	1	2	1	2	1	1	1	1	1	1	1	1	1	1	5	1	1	1	1	1	1	1	5	4	1	1	1	1	3	1	5	3	3	1	1	2	2	2	2	1	1
644	7F054	2	1	1	2	2	2	1	2	2	2	3	1	1	1	2	1	1	1	1	1	1	2	1	1	1	1	1	1	1	1	2	1	1	1	3	1	1	2	3	2	2	2	1	2	1	2	1	1
645	7F055	2	2	1	1	4	3	3	3	4	3	3	1	1	1	2	1	1	1	1	1	1	5	1	2	2	1	1	1	1	1	3	1	1	2	1	2	2	3	3	3	1	2	1	2	1	2	1	1
646	7F056	1	2	1	2	3	1	2	3	3	1	3	2	3	5	3	2	2	2	2	1	2	5	4	2	1	1	1	1	2	1	4	1	4	2	2	4	1	1	2	4	4	2	5	5	5	5	1	1
647	7F057	3	1	2	5	1	2	3	1	4	3	3	1	1	1	1	1	1	1	1	1	1	5	1	1	1	1	1	1	1	1	1	1	1	1	1	1	1	5	3	1	2	2	2	2	2	2	1	1
648	7F058	2	2	5	1	2	1	2	2	4	2	3	2	5	1	5	2	1	1	1	1	1	2	2	2	2	1	1	1	1	5	2	4	1	4	2	3	1	1	2	4	2	2	2	3	2	3	1	1
649	7F059	3	2	2	3	3	2	3	1	2	2	3	4	3	5	2	4	5	5	3	2	2	3	3	4	1	3	1	1	1	1	1	1	2	2	1	2	4	5	4	3	3	1	3	1	3	3	1	1
650	7F060	3	3	2	4	5	4	2	4	2	2	2	1	1	1	2	1	1	1	1	1	1	5	1	1	1	1	1	1	1	1	1	1	1	2	1	1	1	2	3	2	2	2	2	2	2	2	1	1
651	7F061	2	2	1	3	2	1	1	2	4	3	3	1	1	1	1	1	1	1	1	1	2	5	1	5	1	1	1	1	1	1	1	1	1	1	1	1	2	1	3	4	5	1	5	5	5	5	1	1
652	7F062	1	2	1	1	1	1	5	1	1	3	2	1	3	1	1	4	1	1	3	1	1	5	1	3	1	1	1	1	1	1	1	1	1	2	1	1	1	2	3	3	2	2	2	2	2	2	1	1
653	7F063	2	1	3	4	5	1	1	4	2	2	2	1	1	1	1	1	3	1	1	1	1	1	1	1	1	1	1	1	2	1	2	5	1	3	3	2	1	3	3	3	1	1	1	1	1	1	1	1
654	7F064	3	3	5	3	1	2	3	1	1	1	2	2	1	1	1	1	1	5	1	1	1	1	1	1	1	1	1	1	1	5	1	1	1	2	1	4	1	5	2	3	1	5	1	5	5	5	3	3
655	7F065	3	2	5	3	2	3	5	3	3	2	3	2	2	1	2	2	3	5	2	4	3	2	1	2	1	2	2	2	2	2	2	5	2	3	1	1	2	3	2	2	1	3	2	2	3	5	1	1
656	7F066	2	2	3	2	2	1	2	3	2	2	3	2	1	1	1	1	1	1	1	1	1	2	1	4	1	1	1	1	1	1	2	1	1	1	1	1	1	5	2	3	1	1	2	1	2	1	1	1
657	7F067	1	2	5	1	3	1	2	2	3	2	1	4	2	1	3	2	1	3	2	1	2	2	2	5	1	1	1	1	2	2	2	1	1	2	1	1	2	2	3	2	2	1	2	2	2	2	1	1
658	7F068	2	2	3	2	5	1	2	2	3	4	2	3	1	1	1	2	1	1	1	1	1	5	2	5	1	1	2	1	1	2	1	1	2	3	5	2	3	3	3	4	2	2	2	2	2	2	1	1
659	7F069	3	1	2	1	5	1	2	3	4	2	3	1	1	1	1	1	1	1	1	1	3	3	1	5	2	1	1	1	1	1	1	1	3	4	1	1	1	2	3	4	2	2	2	2	2	2	1	1
660	7F070	2	2	5	2	1	2	3	1	1	2	2	1	1	1	1	1	1	1	1	1	1	5	1	2	1	1	1	1	1	1	1	1	1	1	1	1	1	2	3	2	2	2	2	2	2	2	1	1
661	7F071	1	2	2	2	3	1	3	2	2	1	2	2	2	1	2	2	1	1	1	1	1	5	1	1	1	1	1	1	2	1	1	1	1	2	1	1	1	5	2	4	5	5	5	5	5	2	1	1
662	7F072	2	1	1	5	3	3	4	1	2	2	2	1	3	3	1	3	1	1	1	1	1	1	2	2	2	1	1	3	1	1	1	1	1	2	1	1	2	1	1	1	3	3	1	1	1	1	1	1
663	7F073	1	3	2	1	5	1	2	3	3	2	4	1	2	1	3	1	1	1	1	5	1	1	2	1	1	1	1	1	1	1	1	1	1	1	1	1	1	1	3	3	5	5	5	5	5	5	2	2
664	7F074	2	2	2	5	3	1	2	2	3	2	1	1	1	1	1	2	1	1	2	1	1	5	1	5	1	1	1	1	1	1	1	1	1	3	1	4	1	4	3	4	5	5	5	5	5	5	1	1
665	7F075	1	1	5	2	3	1	1	4	3	1	4	2	3	3	1	4	4	1	1	5	3	5	1	5	1	1	1	5	3	1	2	3	3	2	5	2	3	3	3	4	1	2	5	1	5	2	1	2
666	7F076	2	1	5	2	3	1	2	3	3	2	3	2	2	1	3	2	1	2	2	2	1	2	1	1	1	2	1	1	1	1	2	1	1	2	1	1	3	1	3	2	2	2	2	2	2	1	1	2
667	7F077	2	1	1	1	3	1	5	2	2	2	2	1	2	1	5	2	1	1	1	1	1	5	1	2	3	2	1	1	1	2	2	1	1	1	2	1	1	2	3	3	2	2	2	5	1	2	1	1
668	7F078	2	1	1	1	4	1	1	4	4	1	3	1	3	1	1	1	1	1	1	1	1	5	2	2	2	2	1	1	1	1	2	1	1	2	1	1	1	2	3	3	2	2	2	2	2	2	1	1
669	7F079	3	2	2	2	2	2	5	2	3	2	2	2	1	1	1	5	1	2	2	1	1	1	2	5	5	1	2	5	1	1	1	1	1	2	1	1	1	1	2	2	2	2	2	2	2	2	2	1
670	7F080	3	1	5	1	5	2	4	2	2	1	3	1	2	1	1	1	1	2	2	1	1	5	1	1	1	2	2	1	1	1	1	1	1	3	1	1	4	5	2	4	5	1	1	1	1	3	1	1
671	7F081	2	1	2	1	3	1	3	1	1	1	3	1	1	1	1	1	1	1	1	1	1	2	1	1	1	1	1	1	1	1	1	1	1	1	1	1	1	5	3	3	2	2	2	2	2	2	2	1
672	7F082	1	1	5	5	3	1	2	3	4	1	1	1	2	2	1	1	1	3	2	1	1	5	1	1	2	1	1	1	1	1	2	1	1	1	1	1	2	2	3	4	3	5	5	5	5	5	1	1
673	7F083	2	1	5	2	3	1	2	3	4	1	2	1	1	1	4	1	1	4	5	1	1	5	1	1	1	1	1	1	1	1	4	5	1	1	1	1	1	2	2	4	2	2	2	2	2	2	1	1
674	7F084	3	2	3	2	3	1	1	3	4	1	2	1	1	1	1	1	1	1	1	1	1	5	1	2	1	1	1	1	1	1	1	1	1	1	1	1	1	5	3	4	2	2	2	2	2	2	1	1
675	7F085	3	1	2	4	1	1	1	1	1	1	2	1	1	1	2	1	1	1	1	1	1	5	1	1	1	2	1	2	1	2	4	2	1	2	1	1	1	5	2	2	2	5	5	5	5	5	1	1
676	7F086	2	1	5	2	1	2	2	4	1	1	3	1	1	1	4	1	1	1	1	1	1	5	1	2	1	1	1	1	1	1	3	5	1	2	1	2	1	3	3	1	1	1	5	5	5	5	1	1
677	7F087	2	1	5	2	1	2	2	4	1	1	1	1	1	1	4	1	1	5	1	1	1	5	1	5	1	1	1	1	1	1	2	5	1	2	1	1	1	3	3	4	3	3	5	5	5	5	1	1
678	7F088	3	2	2	3	1	2	3	2	2	1	3	1	1	1	1	1	1	1	1	1	1	5	1	5	1	1	1	1	1	1	1	1	1	1	1	1	1	5	3	3	2	2	2	2	5	5	1	1
679	7F089	2	1	5	1	5	1	1	2	2	1	1	1	1	1	1	1	1	1	1	1	1	5	2	5	1	1	2	1	1	1	2	1	3	2	5	2	3	2	2	4	2	2	5	2	2	5	1	1
680	7F090	1	1	5	1	1	2	2	4	2	4	2	1	1	1	1	2	1	1	1	1	1	3	1	5	2	2	1	1	2	1	1	1	1	3	1	4	3	3	2	3	1	2	5	5	5	5	1	1
681	7F091	2	1	5	5	3	1	2	2	4	1	3	2	5	1	1	1	1	2	5	3	1	5	2	5	5	1	1	1	2	1	3	5	4	3	5	2	1	5	3	4	1	2	5	5	5	5	1	1
682	7F092	2	1	5	2	5	1	3	4	2	1	2	1	5	1	1	5	1	1	5	1	5	5	1	1	1	1	1	1	1	1	2	3	1	2	1	1	1	5	3	3	2	1	5	5	5	5	1	1
683	7F093	2	1	2	2	5	2	1	3	2	2	3	2	2	2	2	2	3	2	2	2	2	5	2	4	2	1	2	1	2	1	3	5	4	2	1	2	1	2	3	1	2	2	5	5	5	5	1	1
684	7F094	2	1	5	5	5	1	2	2	3	1	3	1	1	1	1	5	3	1	1	1	1	5	1	2	5	3	1	1	5	1	2	5	1	2	5	3	3	5	3	4	2	2	5	5	5	5	1	1
685	7F095	4	2	1	2	3	1	2	2	3	1	3	1	5	4	1	5	4	4	1	1	4	5	1	1	1	2	1	1	1	1	2	1	1	2	1	1	1	5	2	2	3	1	1	1	2	2	1	1
686	7F096	2	2	4	5	2	4	3	4	2	3	2	2	1	1	1	5	1	1	5	1	2	5	1	4	1	1	1	1	1	5	2	1	1	1	1	1	1	5	3	1	1	1	2	1	5	5	1	1
687	7F097	3	2	2	5	2	4	5	2	2	1	4	4	1	5	2	2	3	5	5	1	1	1	1	5	5	1	1	1	1	1	3	1	1	1	1	1	3	3	3	4	1	1	5	5	5	5	1	1
688	7F098	2	1	1	2	3	1	1	3	1	1	2	1	1	1	5	1	1	1	5	1	1	1	1	1	1	2	1	1	1	1	1	1	1	2	1	1	1	5	2	4	2	2	5	5	5	5	1	1
689	7F099	1	1	1	1	2	1	1	2	3	1	2	1	1	1	1	1	1	1	1	1	1	2	1	1	1	1	1	1	1	1	1	1	1	2	3	1	2	2	2	2	2	1	5	5	5	5	1	1
690	7F100	3	1	5	3	2	4	3	1	3	1	2	1	1	1	5	5	1	5	5	1	1	5	1	2	2	1	3	1	1	2	1	1	2	1	1	1	4	5	2	4	2	5	5	5	5	5	1	1
691	7F101	2	1	4	2	5	1	2	4	3	2	4	1	2	1	3	2	1	1	1	1	1	5	2	2	2	1	1	1	1	2	3	3	1	3	1	4	1	2	3	3	3	2	5	5	1	1	1	1
692	7F102	2	1	2	2	1	1	3	1	1	1	2	1	1	1	1	1	1	1	1	1	1	5	1	5	1	1	1	1	1	1	4	1	1	3	1	4	3	3	3	3	5	5	5	5	5	5	1	1
693	7F103	2	1	5	2	2	1	2	4	1	1	2	1	2	1	1	1	1	5	5	1	1	5	1	2	1	1	1	1	1	5	3	5	1	2	1	1	2	2	2	4	3	1	5	5	5	5	2	2
694	7F104	1	2	2	5	5	1	3	4	1	1	2	1	5	1	1	1	1	1	1	1	1	1	2	1	1	1	1	1	1	1	1	1	1	1	1	4	3	4	3	4	1	2	5	5	5	5	1	1
695	7F105	2	1	5	1	3	1	1	3	3	3	1	1	1	1	4	1	1	4	1	1	1	5	1	4	1	1	1	1	1	2	1	5	3	2	1	2	1	5	3	4	3	5	5	5	5	5	1	1
696	8F001	2	1	2	2	1	1	2	4	2	1	2	1	1	1	4	2	3	4	1	2	1	5	2	1	3	1	1	1	2	1	2	1	1	1	1	1	2	3	3	3	2	2	5	5	5	5	1	1
697	8F002	2	2	2	2	2	1	2	3	2	2	2	2	2	3	3	5	3	1	2	2	5	5	2	2	1	1	1	1	5	1	2	5	1	1	1	1	1	1	3	4	2	1	5	5	2	2	1	1
698	8F003	3	1	2	3	5	2	3	1	1	1	2	1	1	1	1	1	1	5	1	1	1	1	1	1	1	1	1	1	1	1	2	1	4	1	1	4	1	1	3	3	1	1	5	5	1	1	1	1
699	8F005	2	1	2	3	5	4	3	2	3	2	2	1	1	1	1	1	1	1	1	1	1	1	1	1	1	2	1	1	1	2	2	1	1	1	1	1	1	5	3	3	5	5	5	5	5	5	1	1
700	8F006	3	2	2	3	1	2	3	1	1	2	2	1	1	1	2	1	1	1	1	1	1	5	1	2	2	1	1	1	1	1	2	1	1	1	1	2	2	5	3	1	1	3	1	1	3	1	1	1
701	8F007	2	1	1	2	3	1	1	3	3	1	3	3	2	1	3	1	1	1	1	1	2	2	2	2	2	2	1	2	1	1	1	1	1	3	2	2	2	2	2	2	1	5	5	5	1	5	1	1
702	8F008	2	1	4	1	1	1	2	3	1	1	1	1	1	1	1	1	1	1	1	1	1	5	1	1	1	1	1	1	1	1	2	5	1	2	1	1	1	2	3	4	1	1	1	5	5	5	1	1
703	8F009	2	3	2	1	1	2	2	2	2	1	1	1	1	1	1	1	1	1	1	1	1	1	1	1	1	1	1	1	1	1	1	1	1	1	1	1	1	1	2	1	1	2	2	2	2	2	1	1
704	8F010	2	1	2	1	1	2	2	4	3	1	2	1	1	1	4	1	1	1	1	1	1	5	1	5	1	4	1	1	1	1	3	5	1	1	5	2	1	2	3	4	1	5	5	5	5	5	1	1
705	8F011	2	1	5	2	1	1	3	3	2	1	2	1	1	1	1	5	1	5	5	1	1	5	2	1	5	1	1	1	1	5	3	5	2	1	5	1	1	2	3	4	3	1	5	5	5	5	1	1
706	8F012	1	1	5	5	1	1	2	3	2	1	2	3	1	1	1	5	1	5	5	1	1	5	1	5	5	2	1	1	1	5	4	5	1	1	1	3	2	2	3	4	1	3	3	3	1	5	1	1
707	8F013	3	1	5	2	5	1	1	4	2	1	2	2	2	1	1	2	1	5	1	2	1	2	2	1	2	1	1	1	1	1	4	5	4	4	4	4	4	3	3	4	2	1	1	2	2	1	1	1
708	8F014	3	2	5	5	1	2	3	1	1	1	3	2	5	1	1	1	1	1	1	2	1	5	2	5	5	1	1	2	1	1	1	1	1	1	1	1	1	3	2	4	2	2	5	5	5	5	1	1
709	8F015	2	1	5	1	1	2	3	3	3	2	2	2	2	5	1	1	1	1	1	1	4	3	1	1	1	1	1	1	1	1	2	1	1	1	1	2	1	1	3	4	1	1	1	1	1	1	1	1
710	8F016	3	2	5	5	1	2	3	1	1	1	3	1	1	1	1	1	1	1	1	1	1	5	1	5	2	1	1	1	1	1	1	1	1	1	4	4	4	2	2	4	1	2	5	5	5	5	1	1
711	8F017	2	1	2	2	1	1	3	1	2	1	2	2	2	1	5	1	1	1	2	5	2	5	1	1	1	1	1	1	1	1	2	1	1	1	1	1	1	5	2	3	1	1	5	5	5	5	1	1
712	8F018	2	1	2	1	1	1	3	2	1	1	2	1	1	1	1	1	1	1	5	1	1	5	1	5	5	1	1	1	1	1	2	1	1	1	4	4	2	2	3	4	1	1	5	5	5	5	1	1
713	8F019	3	2	5	3	1	2	1	3	3	2	3	1	2	1	1	1	1	1	1	1	2	5	1	5	5	3	1	1	2	1	2	1	1	3	1	3	1	3	2	4	1	1	1	5	5	5	1	1
714	8F020	1	1	2	2	5	1	2	4	2	1	3	1	1	1	4	5	3	4	5	1	2	3	3	1	5	3	1	2	5	2	2	1	1	1	1	3	2	2	3	3	2	2	5	5	5	5	1	1
715	8F021	1	2	5	2	1	1	1	2	2	1	4	1	1	1	1	1	1	1	1	2	1	1	1	1	1	1	1	1	1	2	2	1	3	3	2	1	2	5	3	3	2	2	2	2	2	2	1	1
716	8F023	4	3	2	3	2	2	3	4	1	1	4	1	1	1	1	5	1	1	1	1	1	5	3	4	5	1	1	1	5	1	4	1	1	1	1	1	1	5	3	4	3	3	1	5	5	5	1	1
717	8F024	2	1	5	3	1	2	3	1	1	1	2	1	1	1	1	5	1	1	5	1	1	5	2	1	1	1	1	2	1	1	1	1	1	2	3	4	3	3	3	3	1	2	5	5	5	5	1	1
718	8F025	1	1	2	1	1	1	3	4	1	1	2	1	1	1	4	1	1	1	1	1	1	1	1	5	1	1	1	1	1	1	2	1	3	2	3	4	1	5	2	4	1	2	5	5	1	5	1	1
719	8F026	2	1	5	2	1	2	3	4	2	1	2	1	1	1	5	5	1	1	5	2	1	5	2	5	5	2	1	1	1	5	2	5	1	2	1	1	2	2	3	3	1	1	1	1	1	1	1	1
720	8F027	3	1	5	3	1	2	3	4	2	1	2	2	1	1	1	1	1	4	1	1	1	5	1	1	1	2	1	1	1	1	2	1	1	2	1	3	2	2	3	2	1	1	5	5	5	5	1	1
721	8F028	1	1	5	5	5	1	2	3	1	1	2	1	1	1	1	5	1	1	5	1	1	1	2	5	3	1	1	1	1	1	1	1	1	3	1	4	1	2	3	4	2	5	5	5	4	5	1	1
722	8F029	2	1	3	1	1	1	3	1	1	1	2	1	1	1	1	1	1	5	1	5	1	5	1	5	1	1	1	1	1	1	1	1	1	1	1	4	1	3	2	3	2	2	5	5	5	5	1	1
723	8F030	3	1	3	3	1	1	2	3	2	1	2	1	1	1	1	1	1	1	1	1	1	5	1	1	1	1	1	1	1	1	2	1	1	1	1	1	1	2	3	4	2	1	5	5	5	5	1	1
724	8F031	2	1	5	2	1	1	2	4	2	1	2	1	3	1	5	2	1	5	5	2	1	5	1	5	5	1	1	1	2	5	3	5	1	2	1	2	3	3	3	4	2	2	5	5	5	5	1	1
725	8F032	2	3	5	5	1	2	3	3	1	1	1	1	1	1	1	1	1	5	1	5	1	5	1	5	1	1	1	1	1	1	1	1	1	1	1	4	4	5	3	3	1	1	5	5	5	5	1	1
726	8F033	4	3	2	3	1	1	3	2	2	2	2	1	1	1	1	1	1	1	1	1	1	5	1	5	1	1	1	1	1	1	1	1	1	1	1	1	1	5	2	3	1	1	5	5	5	5	1	1
727	8F034	3	1	5	5	1	1	2	4	2	1	4	1	5	1	1	5	1	1	5	1	1	5	1	5	5	2	1	1	5	5	3	5	1	2	1	1	1	5	3	4	1	1	5	5	2	5	1	1
728	8F036	2	1	1	5	5	4	2	2	3	2	3	3	2	1	5	1	1	1	1	1	1	5	1	1	1	1	1	1	1	1	1	1	1	2	1	1	4	5	3	4	1	2	2	5	2	2	1	1
729	8F037	1	1	5	2	2	1	1	4	4	1	3	1	1	1	1	1	1	1	2	1	1	5	2	5	5	2	1	1	1	5	2	1	1	1	1	3	1	5	3	4	1	1	1	5	1	1	1	1
730	8F038	2	1	5	2	2	2	2	1	3	1	2	2	3	1	1	1	1	2	1	1	1	5	1	5	1	1	1	1	1	2	2	3	1	3	4	2	3	5	4	4	5	2	5	5	5	5	1	1
731	8F039	3	1	5	3	1	2	3	2	2	2	3	1	1	1	1	1	1	1	5	1	1	5	2	2	1	1	1	1	1	1	3	5	4	2	1	1	1	2	3	4	2	2	5	5	5	5	1	1
732	8F040	2	1	3	1	2	1	2	1	4	1	2	1	1	1	4	1	1	4	1	1	1	5	2	1	2	1	1	1	1	1	2	5	3	3	5	2	3	2	3	4	2	2	5	5	5	5	1	1
733	8F041	2	1	1	2	2	1	5	2	4	1	3	1	1	1	1	4	1	4	1	1	1	5	1	3	1	1	1	1	1	1	2	1	3	1	5	1	2	3	3	3	1	1	1	5	5	5	1	1
734	8F042	2	4	3	3	3	2	3	1	4	1	3	1	1	1	1	1	1	1	1	1	1	5	1	1	5	1	1	2	1	2	2	1	1	3	1	3	4	2	3	4	1	1	1	1	1	5	1	1
735	8F043	3	1	5	3	1	1	2	1	1	1	4	1	5	1	1	5	1	1	5	1	1	5	1	1	1	2	1	1	5	1	3	5	1	2	1	1	1	2	3	4	1	2	5	5	5	3	1	1
736	8F044	2	1	5	5	5	1	3	4	1	1	1	1	1	1	4	1	3	1	5	1	5	5	1	5	1	1	4	1	1	1	2	1	1	2	1	4	3	2	3	4	1	1	5	5	5	5	1	1
737	8F045	2	1	5	2	1	1	3	3	2	1	3	1	1	1	1	5	1	1	1	1	1	5	1	1	1	1	1	1	1	1	2	1	1	2	1	1	3	2	3	4	5	5	5	5	5	5	1	1
738	8F046	3	1	5	3	1	2	5	3	2	1	2	1	2	1	1	5	1	1	5	2	1	5	1	5	5	2	1	1	5	1	4	1	1	2	1	1	1	2	3	3	2	2	2	2	2	2	1	1
739	8F047	3	1	2	3	1	2	5	3	1	1	4	1	5	1	1	5	1	1	5	5	1	5	4	1	1	1	1	1	5	1	4	1	1	2	1	1	1	2	3	3	1	1	1	1	1	1	1	1
740	8F048	2	1	5	4	5	1	2	1	1	1	2	2	5	1	1	1	1	1	2	2	1	5	1	1	1	1	1	1	1	1	4	1	2	2	1	1	1	2	3	4	2	5	5	5	5	5	1	1
741	8F049	3	1	5	5	2	2	3	3	2	1	4	1	5	1	1	5	1	5	5	1	1	5	1	5	1	2	1	1	5	5	2	5	1	2	1	1	1	5	3	4	2	2	5	5	1	5	1	1
742	8F050	2	1	1	2	1	1	5	3	1	1	2	1	1	1	1	5	1	1	5	2	1	5	2	5	5	2	1	1	1	1	4	1	2	2	1	1	1	3	3	3	5	3	5	5	5	1	1	1
743	8F051	2	1	2	2	1	1	2	3	1	1	2	1	1	1	3	1	1	5	1	2	1	5	3	5	1	1	1	1	1	1	3	1	1	1	1	1	1	2	3	3	2	2	5	5	5	5	1	1
744	8F052	2	1	5	2	5	1	1	1	4	1	2	1	1	1	1	1	1	1	1	1	1	5	1	5	2	1	1	1	1	1	2	2	1	1	1	1	3	2	3	4	1	5	5	5	5	5	1	1
745	8F053	2	1	4	1	2	4	4	2	3	2	4	3	3	3	5	2	4	1	2	1	1	5	2	2	5	3	2	1	1	1	3	1	1	2	1	1	1	2	3	3	2	5	5	5	5	5	1	1
746	8F054	2	1	5	2	2	1	2	4	1	1	2	1	1	1	1	5	1	1	5	2	1	5	2	5	2	2	1	1	5	1	4	1	1	2	1	1	1	2	2	3	1	1	1	1	1	1	1	1
747	8F055	2	1	5	2	2	1	2	3	2	1	1	1	2	2	1	5	1	5	5	1	1	5	1	5	1	2	1	1	1	5	4	5	1	1	5	1	1	5	3	4	3	5	5	5	5	5	1	1
748	8F056	2	1	1	2	1	1	2	3	2	1	2	1	1	2	1	2	1	1	1	1	1	5	1	5	2	1	1	1	1	2	2	1	3	2	1	1	1	2	3	3	1	1	5	5	5	5	1	1
749	8F057	2	1	1	2	2	1	2	2	2	1	1	1	1	1	1	1	1	5	5	1	1	5	1	5	1	1	1	1	1	1	4	5	1	2	1	1	1	2	3	3	3	2	3	3	5	5	1	1
750	8F058	2	1	2	1	1	1	1	4	2	1	2	3	1	1	4	5	1	1	1	1	1	5	3	4	1	1	2	1	5	5	2	5	1	2	1	1	4	5	3	4	1	2	5	5	5	5	1	1
751	8F059	2	1	5	2	1	1	2	1	1	1	2	1	1	1	1	5	1	5	5	1	1	5	2	5	1	3	1	1	1	1	3	3	1	1	1	1	1	2	3	2	5	5	5	5	5	5	1	1
752	8F060	2	1	5	2	1	1	2	4	1	1	2	1	1	1	1	1	1	5	5	1	1	5	1	5	5	1	1	1	1	1	3	5	1	2	1	1	1	2	3	3	3	3	5	5	5	5	1	1
[truncated: 12 more columns]
