# Supplementary material for: Skin microbiome-biophysical association: a first integrative approach to classifying Korean skin types and aging groups
Source: Front Cell Infect Microbiol. 2025 Jul 7;15:1561590. doi: 10.3389/fcimb.2025.1561590 (PMC12277360; doi:10.3389/fcimb.2025.1561590)
Supplement: Supplementary file 3 [file DataSheet3.xlsx]

## Sheet: clinical_category
Supplementary Table 2. Summary of skin measurements
Skin measurement category	column_name	D/U(D:Measurement value, U: Adjusted value)	P/S(P:personal, S:Skin parameter)
Personal	Age	Default	Personal
	Age_segment	User	Personal
	Sex	Default	Personal
water content	Hydration.Forehead.1st	Default	Skin parameter
	Hydration.Forehead.2nd	Default	Skin parameter
	Hydration.Forehead.3rd	Default	Skin parameter
	Hydration.Forehead.avg	User	Skin parameter
	Hydration.Cheek.1st	Default	Skin parameter
	Hydration.Cheek.2nd	Default	Skin parameter
	Hydration.Cheek.3rd	Default	Skin parameter
	Hydration.Cheek.avg	User	Skin parameter
water loss	TEWL.Forehead.1st	Default	Skin parameter
	TEWL.Forehead.2nd	Default	Skin parameter
	TEWL.Forehead.3rd	Default	Skin parameter
	TEWL.Forehead.avg	User	Skin parameter
	TEWL.Cheek.1st	Default	Skin parameter
	TEWL.Cheek.2nd	Default	Skin parameter
	TEWL.Cheek.3rd	Default	Skin parameter
	TEWL.Cheek.avg	User	Skin parameter
skin elasticity	Elasticity.Cheek.R2	Default	Skin parameter
	Elasticity.Cheek.R5	Default	Skin parameter
	Elasticity.Cheek.R7	Default	Skin parameter
oiliness	Oil.Forehead	Default	Skin parameter
	Oil.Nose	Default	Skin parameter
	Oil.Cheek	Default	Skin parameter
	Oil.avg	User	Skin parameter
skin tone	Color.Cheek.L-value	Default	Skin parameter
	Color.Cheek.a-value	Default	Skin parameter
	Color.Cheek.b-value	Default	Skin parameter
	Color.Cheek.ITA	Default	Skin parameter
skin density	Density.Cheek	Default	Skin parameter
lateral canthal lines	Wrinkle.Eye.Avg_wrinkle_depth	Default	Skin parameter
	Wrinkle.Eye.Mean_depth_biggest_wrinkle	Default	Skin parameter
	Wrinkle.Eye.Max_depth_biggest_wrinkle	Default	Skin parameter
	Wrinkle.Eye.Wrinkle_volume	Default	Skin parameter
	Wrinkle.Eye.Wrinkle_area	Default	Skin parameter
	Wrinkle.Eye.Length_of_wrinkles	Default	Skin parameter
	Wrinkle.Eye.Ra	Default	Skin parameter
nasolabial folds	Wrinkle.Nasolabial.Avg_wrinkle_depth	Default	Skin parameter
	Wrinkle.Nasolabial.Mean_depth_biggest_wrinkle	Default	Skin parameter
	Wrinkle.Nasolabial.Max_depth_biggest_wrinkle	Default	Skin parameter
	Wrinkle.Nasolabial.Wrinkle_volume	Default	Skin parameter
	Wrinkle.Nasolabial.Wrinkle_area	Default	Skin parameter
	Wrinkle.Nasolabial.Length_of_wrinkles	Default	Skin parameter
	Wrinkle.Nasolabial.Ra	Default	Skin parameter
pores	Pore.Cheek.Left	Default	Skin parameter
	Pore.Cheek.Right	Default	Skin parameter
	Pore.Cheek.avg	User	Skin parameter

## Sheet: clinical_measurement_989ea
metadata-id	Age	Age_segment	Sex	Hydration.Forehead.1st	Hydration.Forehead.2nd	Hydration.Forehead.3rd	Hydration.Forehead.avg	Hydration.Cheek.1st	Hydration.Cheek.2nd	Hydration.Cheek.3rd	Hydration.Cheek.avg	TEWL.Forehead.1st	TEWL.Forehead.2nd	TEWL.Forehead.3rd	TEWL.Forehead.avg	TEWL.Cheek.1st	TEWL.Cheek.2nd	TEWL.Cheek.3rd	TEWL.Cheek.avg	Elasticity.Cheek.R2	Elasticity.Cheek.R5	Elasticity.Cheek.R7	Oil.Forehead	Oil.Nose	Oil.Cheek	Oil.avg	Color.Cheek.L-value	Color.Cheek.a-value	Color.Cheek.b-value	Color.Cheek.ITA	Density.Cheek	Wrinkle.Eye.Avg_wrinkle_depth	Wrinkle.Eye.Mean_depth_biggest_wrinkle	Wrinkle.Eye.Max_depth_biggest_wrinkle	Wrinkle.Eye.Wrinkle_volume	Wrinkle.Eye.Wrinkle_area	Wrinkle.Eye.Length_of_wrinkles	Wrinkle.Eye.Ra	Wrinkle.Nasolabial.Avg_wrinkle_depth	Wrinkle.Nasolabial.Mean_depth_biggest_wrinkle	Wrinkle.Nasolabial.Max_depth_biggest_wrinkle	Wrinkle.Nasolabial.Wrinkle_volume	Wrinkle.Nasolabial.Wrinkle_area	Wrinkle.Nasolabial.Length_of_wrinkles	Wrinkle.Nasolabial.Ra	Pore.Cheek.Left	Pore.Cheek.Right	Pore.Cheek.avg
0F015	0	00s	F	34	35.8	34.7	34.83	33.4	35.9	34.9	34.73	11.49	11.54	11.56	11.53	9.14	9.07	9.19	9.13				7	3	1	3.67	70.37	6.97667	15.3233	53.0477	21.6															0.01	0	0.01
0F001	5	00s	F	38.6	38.9	38.9	38.8	45.4	44.8	45.4	45.2	7.86	7.55	7.61	7.67	8.85	8.99	8.76	8.87	89.3	96	75.5	1	7	0	2.67	67.72	9.00667	18.7233	43.423	28.6															0.01	0.01	0.01
0F002	6	00s	F	51	50.5	51.1	50.87	55.8	56.4	56.7	56.3	10.42	10.85	9.32	10.2	12.12	12.62	12.96	12.57	85.9	90.1	74.5	2	3	2	2.33	67.8033	8.90667	17.0667	46.2103	25.2															0.04	0.06	0.05
0F003	5	00s	F	36.8	36.7	36.4	36.63	37.8	37.4	38.2	37.8	10.46	10.37	10.15	10.33	11.62	11.8	11.71	11.71	83.3	90.1	67.8	3	3	3	3	65.9533	9.33667	19.9267	38.6809	28.8															0.03	0.01	0.02
0F004	6	00s	F	32.1	33.7	33.6	33.13	34.7	34.5	34.2	34.47	10.31	10.92	10.94	10.72	11.11	11.09	11.08	11.09	87.5	94	75	0	0	0	0	68.82	10.4867	17.06	47.8083	29.8															0.01	0.01	0.01
0F005	8	00s	F	55.8	55.6	55.1	55.5	37.7	37.2	37.4	37.43	8.52	8.32	8.16	8.33	11.11	11.29	11.16	11.23	83.9	87.8	65.2	0	4	0	1.33	68.8033	8.62333	19.3933	44.1151	26															0.01	0.01	0.01
0F006	6	00s	F	31.2	31.6	31.5	31.43	50.7	50.1	50	50.27	12.36	12.71	12.97	12.68	14.04	14.25	14.31	14.28	88.4	90.4	75.3	0	1	0	0.33	68.9467	7.12333	19.4433	44.2588	31															0.63	0.94	0.785
0F007	5	00s	F	22.9	22.1	22.8	22.6	47.1	47.4	47.8	47.43	12.91	12.88	12.16	12.65	11.1	11.55	11.12	11.34	88.4	91.7	74.6	3	2	1	2	68.5933	7.74333	20.65	42	30.5															0.01	0.01	0.01
0F008	2	00s	F	25.1	25.1	25.4	25.2	45.1	45	45.5	45.2	10.09	10.51	9.99	10.2	12.44	12.51	12.12	12.32	85.3	84	70.4	4	7	5	5.33	67.84	8.11333	19.04	43.1364	13.5															0.18	0.21	0.195
0F009	6	00s	F	21.9	22	22.1	22	33.3	33.5	33.1	33.3	10.11	10.04	10.58	10.24	13.14	13.32	13.47	13.4	82.5	81.2	68.1	2	2	2	2	66.2433	9.50333	19.04	40.4681	14															0.02	0.14	0.08
0F010	7	00s	F	27.9	27.8	27.8	27.83	35.7	35.6	35.4	35.57	16.7	16.16	16.98	16.61	15.76	15.46	15.67	15.57	88.5	90.5	69.9	4	2	2	2.67	65.4633	11.1	20.3267	37.2618	17.7															0.13	0.13	0.13
0F011	5	00s	F	37.4	37.7	37.8	37.63	31.9	32.5	32.3	32.23	12.66	12.32	12.57	12.52	13.85	13.42	13.17	13.48	87.5	109.1	74.2	1	23	2	8.67	65.72	8.60667	19.5633	38.7834	17.2															0.16	0.31	0.235
0F012	2	00s	F	44	44.4	38.3	42.23	30.7	30.8	29.5	30.33	7.81	9.6	8.14	8.52	12.77	12.73	13.13	12.88	84.4	85.2	69	7	24	5	12	65.73	9.69667	19.15	39.4001	10.9															0.09	0.07	0.08
0F013	9	00s	F	53.4	53.5	53.6	53.5	52.3	52.4	52.2	52.3	7.03	7.1	7.06	7.06	14.38	14.15	14.5	14.34	86	89.2	67	10	4	2	5.33	69.0133	9.04667	16.2967	49.3996	9.6															0.06	0.14	0.1
0F014	5	00s	F	42.1	42	42.5	42.2	58.2	58.6	58.4	58.4	10.59	10.11	10.26	10.32	12.64	12.88	12.57	12.7	89.7	89.5	74.1	11	7	4	7.33	66.7733	9.97	19.5433	40.6383	20.4															0.1	0.16	0.13
1F001	18	10s	F	50	51.6	51.6	51.07	37.2	37.6	37.9	37.57	25.21	24.4	24.8	24.8	21.17	22.49	21.92	21.86	81.1	95.5	69.1	78	43	16	45.67	64.3233	11.37	14.6233	44.4063	17.9	44	67	208	3.86	88.35	161	23.1	56	64	217	2.63	46.8	70	30.7	3.65	4.19	3.92
1F002	11	10s	F	32.9	32.9	33.1	32.97	47.6	48.4	47.9	47.97	18.91	21.9	21.35	20.72	20.08	21.9	21.56	21.18	95.2	99.6	83.1	5	22	1	9.33	62.9167	9.31667	21.2967	31.2373	28.4	37	50	155	1.98	54.23	107	17.5	38	39	96	2.84	75.63	143	21	0.25	0.36	0.305
1F003	19	10s	F	62	61.1	62.6	61.9	58.2	59.8	60.7	59.57	20.12	21.4	21.9	21.14	21.02	21.95	21.82	21.6	86.6	115.4	80.4	46	178	50	91.33	68.28	8.57333	17.64	46.0208	29.7	36	49	132	3.32	91.93	168	19.3	55	64	182	4.71	85.83	137	29.9	2.12	2.28	2.2
1F004	10	10s	F	34.8	34.3	34.9	34.67	37.7	37.3	37.2	37.4	10.21	11.03	10.78	10.67	7.87	7.52	8.21	7.87	85.5	89.9	67.4	41	57	53	50.33	67.9167	8.07333	20.48	41.1807	20.7	36	37	76	2.14	59.15	192	17.3	33	34	76	0.94	28.57	112	17.8	0.5	0.46	0.48
1F005	17	10s	F	53.5	53.6	54.8	53.97	36.2	36.8	36	36.33	24.52	24.23	21.37	23.37	15.54	15.24	14.38	15.05	84	90.6	64	6	81	10	32.33	64.47	11.9867	12.85	48.3935	25.3	34	58	154	2.05	60.22	114	17.1	45	48	142	3.18	71.18	110	28	0.13	0.16	0.145
1F006	16	10s	F	54.5	54.8	55	54.77	69.1	68.7	70.2	69.33	13.55	13.52	12.42	13.16	16.23	15.6	15.68	15.84	90.3	97.7	76.4	23	53	35	37	63.4733	10.42	18.5767	35.9528	23	35	33	66	2.05	58.8	119	18.5	37	48	120	2.05	54.77	98	26.2	0.52	0.56	0.54
1F007	19	10s	F	61	61.1	60	60.7	31.5	31.6	31.9	31.67	10.23	9.59	10.71	10.18	25.98	25.31	22.99	24.76	81.1	77.9	52.8	32	152	9	64.33	68.3867	10.7333	14.7833	51.1999	16.7	37	59	188	2.41	65.71	123	17.8	48	55	144	4.66	96.99	139	34.1	0.71	1.5	1.105
1F008	11	10s	F	58	58	58.3	58.1	70.4	70.8	70	70.4	9.36	8.58	9.34	9.09	12.61	13.24	12.72	12.86	90.8	102	76	24	27	35	28.67	65.6967	11.16	17.8633	41.3061	24.2	40	45	139	3.48	87.21	162	20.7	36	35	77	1.76	48.74	197	25.1	0.42	0.31	0.365
1F009	14	10s	F	57.5	57	57	57.17	47.2	47	47.7	47.3	11.12	11.48	11.72	11.44	11.95	12.14	12.36	12.15	82.1	94.4	65.3	6	2	3	3.67	66.8033	11.4233	19.1633	41.2459	18.7	32	31	78	1.84	57.55	121	17.3	36	34	76	2.57	71.17	135	23.1	0.76	0.72	0.74
1F010	17	10s	F	37.7	37	37.2	37.3	49.4	49.5	49	49.3	11.08	10.85	11.97	11.3	14.77	14.55	14.17	14.5	76.1	73.7	51.6	110	72	84	88.67	64.2833	10.66	17.84	38.682	16.6	40	60	163	2.08	51.52	107	19.7	46	44	128	3.16	68.08	171	30.4	4.4	5.19	4.795
1F011	17	10s	F	43.1	43.9	43.9	43.63	57.7	57.6	57.4	57.57	8.29	8.3	9.38	8.66	12	12.53	12.41	12.31	84.7	78.2	64.9	54	71	54	59.67	63.5733	12.6533	16.5733	39.317	18.2	37	61	189	3.16	86.32	162	19.2	42	41	108	2.61	62.09	460	26.2	0.6	0.88	0.74
1F012	16	10s	F	41.2	41.3	41.3	41.27	46.5	46.6	46.2	46.43	10.04	9.82	9.4	9.75	13.21	13.92	14.19	13.77	86.1	98.2	70	39	74	31	48	69.64	8.93	16.3967	50.1429	20.6	30	42	107	1.61	53.8	108	15.7	45	44	106	3.03	67.65	114	28.3	0.09	0.28	0.185
1F013	18	10s	F	61.7	60.1	60.6	60.8	50.3	50.1	51.2	50.53	15.44	16.3	15.79	15.84	18.56	17.82	18.9	18.43	85.6	87.8	63.5	81	56	43	60	66.29	10.9867	14.54	48.2488	15.3	25	27	64	1.42	56.12	116	13.7	45	48	100	3.49	78.33	121	27	1.82	1.96	1.89
1F014	18	10s	F	44.8	44.8	45.4	45	50.2	50.8	50.1	50.37	17.44	16.61	17.63	17.23	17.68	18.02	17.97	17.89	71.7	69.3	51.2	66	50	31	49	65.7633	9.57333	14.4933	47.4036	14.1	36	61	146	2.49	70.19	133	18.9	50	50	144	2.79	55.47	293	34	2.1	2.75	2.425
1F015	12	10s	F	41.6	41.8	41.1	41.5	35.9	36	35.6	35.83	14.38	14.95	14.74	14.69	17.8	17.26	17.68	17.58	82.5	78.6	65	12	17	6	11.67	66.7667	9.67333	16.2167	45.9554	28.4	33	31	71	1.72	52.69	108	16.2	36	38	86	2.1	57.91	318	32.7	0.14	0.2	0.17
1F016	10	10s	F	44.2	44.6	44.7	44.5	46.5	46.1	46.6	46.4	14.71	14.73	14.83	14.76	16.08	16.68	16.83	16.53	81	73.5	58.3	34	24	10	22.67	67.54	9.52667	14.95	49.5578	27	29	36	94	1.67	56.8	116	15.8	34	34	73	2.32	68.16	366	24.7	0.05	0.04	0.045
1F017	17	10s	F	54.9	54.9	54.3	54.7	50.3	50.7	50.5	50.5	17.84	17.53	17.1	17.49	19.31	19.28	19.86	19.48	83.7	93.7	66.4	20	11	22	17.67	69.7733	9.73667	17.7833	48.0331	31.9	29	28	79	1.64	56.59	118	15.2	37	36	76	2.36	63.02	377	25.4	0.15	0.22	0.185
1F018	17	10s	F	49.8	49.3	49.5	49.53	49.2	49.3	49.2	49.23	13.45	13.18	13.44	13.36	13.64	13.42	13.5	13.52	71.5	83.6	58.4	65	87	49	67	65.6067	10	13.0233	50.156	16.5	33	40	91	2.05	62.7	123	16.9	45	51	143	2.93	64.39	292	27.8	1.61	1.64	1.625
1F019	12	10s	F	36.8	36.4	36.4	36.53	38.9	38.7	38.5	38.7	13.71	13.97	13.51	13.73	14.7	14.41	14.77	14.63	82.7	90.2	66.4	36	62	31	43	67.1467	10.74	14.7433	49.3099	34.6	39	130	276	2.29	58.92	121	17.1	38	39	87	2.88	75.51	134	23.9	1.08	1.29	1.185
1F020	19	10s	F	24.1	24.9	24.6	24.53	24.2	24.6	24.2	24.4	24.68	24.34	21.87	23.63	21.63	21.33	21.26	21.3	78.4	86.2	64.8	42	37	22	33.67	64.27	12.5767	15.4967	42.6402	14.4	44	47	164	3.16	72.14	134	21.5	50	51	144	3.38	67.6	285	31.1	1.47	2.36	1.915
1F021	19	10s	F	51.9	50.5	50.4	50.93	43.8	43.8	43.3	43.55	14.41	14.2	14.55	14.39	16.96	17.02	16.76	16.89	81.7	85.3	59.7	52	72	6	43.33	66.92	9.64667	18.4367	42.5438	19.1	33	37	105	2.11	64.8	127	17	50	48	121	3.52	70.08	203	34.6	0.06	0.15	0.105
1F022	19	10s	F	61.5	61.9	60.8	61.4	58.6	58.5	58.4	58.45	17.07	16.6	16.75	16.81	20.6	20.36	20.82	20.59	81.9	83.8	61.1	40	46	13	33	65.7033	10.9533	16.3733	43.8034	12.4	36	61	177	2.42	68.17	113	17.4	52	57	123	3.45	65.74	325	33.6	0.21	0.31	0.26
1F023	19	10s	F	70.6	70.9	70.2	70.57	66.7	66	66	66	12.76	12.25	12.02	12.34	12.78	12.73	13.05	12.89	82.5	82.7	60.7	41	20	10	23.67	69.5467	7.84	18.0833	47.227	29.9	30	34	119	2.63	86.88	184	14.4	30	30	94	1.37	45.04	307	15.6	0.43	0.35	0.39
1F024	18	10s	F	56.8	56.3	56.8	56.63	54.2	54.8	55.2	55	20.37	19.38	19.54	19.76	23.13	23.82	22.97	23.4	86	89.6	64.5	61	44	22	42.33	64.55	11.2067	19.5667	36.635	12.4	30	29	82	1.92	64.17	128	15.8	40	38	122	3.16	78.89	114	30.7	0.68	1.09	0.885
1F025	18	10s	F	39.2	39.4	39.7	39.43	39.1	39.3	39.5	39.4	16.09	16.84	15.76	16.23	21.78	21.6	21.46	21.53	83.9	87.3	63.7	15	18	7	13.33	65.3967	10.5133	18.9633	39.0738	13.9	29	38	129	1.93	67.11	265	14.6	38	34	84	2.96	78.93	314	26	0.45	0.53	0.49
1F026	18	10s	F	49.7	49.5	49.1	49.43	46.1	46.1	47.3	46.7	17.62	17.09	17.46	17.39	14.69	14.99	14.89	14.94	79.2	95	64.7	26	5	7	12.67	66.98	10.36	15.77	47.116	13.8	34	84	175	2.57	75.61	204	16.8	35	33	108	2.53	72.36	206	22.1	0.28	0.17	0.225
1F027	11	10s	F	42.9	42.9	43.2	43	51.2	52	52.5	52.25	18.04	18.02	17.89	17.98	20.57	19.61	20.04	19.83	82.4	83.4	65.6	13	31	4	16	67.22	9.82	17.0767	45.2395	19.6	32	45	120	2.72	85.63	174	17.6	43	40	102	2.91	68.35	348	27.6	0.98	0.94	0.96
1F028	17	10s	F	24.3	24.7	24.3	24.43	25.7	25.7	25.2	25.45	16.08	16.68	16.41	16.39	18.27	18.01	18.26	18.14	83.8	79	63.5	36	96	13	48.33	69.3367	8.39	19.2867	45.0742	22.5	32	48	156	1.58	50.04	165	16.2	39	46	174	2.36	60.53	310	26	0.31	0.29	0.3
1F029	12	10s	F	33.5	33.7	33	33.4	41.9	40.1	40.9	40.5	18.01	18.11	18.09	18.07	20.17	20.12	20.72	20.42	85.9	98.9	66.5	17	4	9	10	68.82	10.1367	15.8467	49.9023	10.1	43	73	180	3.12	72.75	129	21.9	42	43	115	1.56	36.88	290	22.8	0.29	0.37	0.33
1F030	10	10s	F	25.4	25.6	26	25.67	28.8	28.5	28.4	28.45	18.8	18.43	18.63	18.62	16.3	16.4	16.58	16.49	89.5	93.1	70.1	11	7	5	7.67	67.4967	10.1933	15.7833	47.9472	18.8	29	29	96	1.59	55.65	307	14.6	35	40	121	2.86	81.28	143	23.6	0.33	0.26	0.295
1F031	14	10s	F	32.1	32.4	32.3	32.27	40.9	40	40.1	40.05	15.99	16.12	16.34	16.15	19.71	19.2	18.97	19.09	88.8	89.7	72.5	4	1	1	2	66.3567	9.61333	18.5867	41.3485	10.1	29	30	89	2.44	83.65	188	15.1	49	51	117	2.5	51.2	93	24.7	0.71	1.28	0.995
1F032	14	10s	F	27.8	27.7	27.9	27.8	32.9	32.4	32.5	32.45	14.31	14.23	14.4	14.31	16.17	16.12	16.4	16.26	79	67.4	52.6	15	10	5	10	66.09	12.02	13.6133	49.7663	9.1	37	39	77	2.46	66.1	145	20.7	77	65	148	3.94	51.24	322	35.2	0.32	0.31	0.315
1F033	12	10s	F	34.1	34.4	34.3	34.27	49	49.1	49.2	49.15	13.51	13.24	13.3	13.35	15.27	15.22	15	15.11	83.4	76.5	56.8	24	18	7	16.33	67.6	10.2167	14.32	50.867	9.6	31	41	115	1.83	58.52	127	17.6	82	89	193	3.2	38.96	234	32.4	0.09	0.13	0.11
1F034	14	10s	F	34.7	34.2	34.3	34.4	58	58.5	58.1	58.3	15.8	15.81	15.88	15.83	17.94	17.65	17.53	17.59	86.2	93.5	69.5	17	5	7	9.67	58.1367	17.5433	13.85	30.4336	15	34	41	99	2.15	63.98	124	17.9	62	72	181	2.7	43.39	341	27.3	1.55	1.99	1.77
1F035	14	10s	F	35.5	35.7	35.9	35.7	52.1	52.2	52.5	52.35	14.35	14.39	14.14	14.29	21.2	21.84	21.18	21.51	83.9	85.8	59.3	21	13	18	17.33	63.4967	11.17	14.7133	42.5305	8.2	28	33	86	1.88	67.15	139	15	38	41	117	1.47	38.64	313	23.6	1.54	0.85	1.195
1F036	14	10s	F	31.1	31.8	31.4	31.43	47.1	47.4	47.6	47.5	20.08	20.14	20.22	20.15	24.13	24.38	24.21	24.3	83.3	86.8	61.3	11	4	6	7	62.88	13.2667	15.09	40.4823	10.1	39	44	113	3.49	88.57	153	21.8	49	63	151	3.89	79.5	124	26.6	1.19	1.88	1.535
1F037	17	10s	F	38	38.1	38.5	38.2	44	44.2	44.4	44.3	17.4	17.37	17.13	17.3	21.11	21.18	21.51	21.35	88.7	91.6	70.2	25	11	21	19	68.4967	10.7633	17.8633	45.9979	20.3	32	31	78	2.03	63.49	249	17.1	34	39	94	3.12	91.73	156	20.5	0.3	0.31	0.305
1F038	14	10s	F	34.2	34.3	34.5	34.33	48.2	48.6	48.4	48.5	13.17	13.12	13.46	13.25	19.72	19.96	19.77	19.87	81.2	85.3	60.6	12	10	7	9.67	68.2533	9.86	16.6333	47.6587	14.4	37	36	89	2.31	63.33	110	17.9	36	38	100	2.46	68.48	132	22.7	0.18	0.27	0.225
1F039	10	10s	F	50.1	50.3	50.7	50.37	54	54.5	54.6	54.37	15.46	15.38	15.7	15.51	26.04	25.68	25.41	25.71	85	99.7	66.3	27	82	27	45.33	58.4533	15.03	18.6167	24.4216	18.3	29	29	104	1.58	53.87	290	16.4	30	32	81	2.39	79.21	276	17.7	1.49	1.64	1.565
1F040	12	10s	F	53.6	54	54.1	53.9	70.5	70.4	70.7	70.53	14.78	14.51	14.54	14.61	16.21	16.52	16.34	16.36	89.4	95.3	77.9	62	8	38	36	64.4433	10.7	18.38	38.1609	14	31	26	78	2.13	67.61	277	15.3	36	40	101	2.82	78.13	135	22.1	1.33	1.68	1.505
1F041	18	10s	F	24.3	24.5	24.8	24.53	29.8	29.4	29.2	29.47	10.32	10.06	10.01	10.13	12.88	12.69	11.56	12.38	83.7	79.7	59.3	52	47	20	39.67	68.0433	9.68	17.9567	45.138	13.6	33	50	153	2.76	83.57	170	19	34	35	104	2.27	66.55	424	21.7	0.35	0.47	0.41
1F042	18	10s	F	47.1	47.1	47	47.07	41.2	41	41.6	41.27	10.44	10.26	10.37	10.36	14.99	15.79	15.8	15.53	84.3	74	58.9	23	51	8	27.33	67.4733	11.1267	15.64	48.169	15.9	34	40	100	2.17	63.33	126	17.1	37	44	101	3.42	92.55	134	22.5	0.6	0.69	0.645
1F043	16	10s	F	21.1	21.2	21	21.1	46.7	46	46.2	46.3	10.78	10.34	10.18	10.43	12.1	12.21	12.09	12.13	85.8	90.4	68	17	12	6	11.67	67.7867	9.47333	15.74	48.4934	22.7	27	26	66	1.54	57.7	287	14	36	30	69	2.12	59.75	401	23.3	0.57	0.59	0.58
1F044	16	10s	F	23.3	23.8	23.3	23.47	29.7	30	30.3	30	15.43	15.11	15.5	15.35	18.16	18.44	18.19	18.26	86.6	88.7	67.1	24	18	9	17	67.48	9.92667	18.6133	43.2015	14.6	35	35	96	2.35	67.76	140	19.1	40	39	119	2.8	70.1	350	26.4	0.84	0.82	0.83
1F045	16	10s	F	24.7	25	24.9	24.87	33.4	33.5	33.8	33.57	12.49	12.88	12.72	12.7	14.59	14.21	14.96	14.59	76.2	80	53.4	35	63	7	35	65.2133	9.48	16.21	43.1834	12.2	30	28	66	1.86	61.12	126	17	42	46	113	4.06	96.09	152	26.6	3.41	2.66	3.035
1F046	16	10s	F	41.9	42	42.6	42.17	50.6	50.2	50.8	50.53	13.58	13.87	13.71	13.72	16.4	17.12	16.94	16.82	89.9	96.6	71.4	19	72	32	41	69.2133	8.18667	16.4933	49.3562	18.4	34	78	235	1.93	56.3	101	16.1	34	36	98	2.19	64.78	541	20.8	0.07	0.1	0.085
1F047	15	10s	F	44.1	44.4	43.5	44	38.9	39.8	39.4	39.37	15.75	16.38	16.41	16.18	21.35	21	21.08	21.14	88.6	90.9	69.5	17	90	15	40.67	67.9533	9.47333	16.8133	46.8781	10.5	40	43	127	3.02	75.09	301	23.8	41	43	124	3.03	73.85	143	27.2	0.86	1.15	1.005
1F048	15	10s	F	44.2	44.2	44.7	44.37	33.8	33.6	33.3	33.57	16.89	16.95	17.06	16.97	22.57	22.27	23.65	22.83	80.2	91.5	60.2	24	28	1	17.67	67.3133	11.5633	11.91	55.4756	13.9	31	40	128	1.92	61.41	120	16.8	40	39	91	3.67	91.97	139	25.2	0.02	0.02	0.02
1F049	16	10s	F	44.2	44.2	44.3	44.23	52.1	52	52	52.03	13.35	13.06	12.71	13.04	21.31	21.99	22.66	21.99	92.6	98.8	77.6	25	75	7	35.67	65.8967	10.5767	19.2233	39.589	12.7	32	29	76	2.16	67.92	356	17.1	36	43	127	2.71	74.4	267	23.6	0.44	0.49	0.465
1F050	16	10s	F	33.5	33.2	34.1	33.6	47	47	47.2	47.07	30.63	30.6	32.58	31.27	27.24	26.86	26.68	26.93	85.3	93.8	62.4	22	44	9	25	67.8033	10.79	16.7067	46.8202	9.8	35	34	81	2.58	73.74	139	19.4	48	47	105	3.62	75.71	115	30.7	0.39	0.44	0.415
1F051	17	10s	F	30.7	29.5	30.8	30.33	50.4	51.5	50.6	50.83	19.71	19.76	20.03	19.83	23.47	22.82	23.04	23.11	88.4	99.2	73	62	119	36	72.33	68.6833	9.19333	16.8267	47.9931	11.4	28	30	80	1.74	63.03	314	15.2	37	37	113	2.22	59.28	360	23.8	0.14	0.46	0.3
1F052	17	10s	F	33	33.1	34.2	33.43	45.1	45.1	45.5	45.23	20.64	20.78	21.15	20.86	22.7	22.6	21.5	22.27	83.9	86.7	56.8	103	140	67	103.33	66.7967	9.57	14.71	48.7892	8.8	38	40	97	2.95	77.91	150	21.3	48	50	128	3.36	70.28	120	31.2	4.86	4.86	4.86
1F053	18	10s	F	46.1	46.4	46.8	46.43	46.4	46.8	46.5	46.57	9.46	9.6	10.06	9.71	15	16.01	15.7	15.57	88.5	96	75	25	8	26	19.67	66.7633	9.97333	15.5367	47.1749	13	34	74	265	2.34	68.12	299	18.2	41	46	135	3.82	94.08	162	25.4	0.88	1.34	1.11
1F054	17	10s	F	25.6	25.3	24.4	25.1	18.9	19.8	19	19.23	23.61	23.98	23.46	23.68	27.65	27.55	27.19	27.46	88.5	96	75	61	183	21	88.33	63.8067	11.2333	20.3233	34.1903	9.4	41	41	107	3	73.82	270	23.8	49	52	105	4.13	84.35	130	30.6	2.38	2.32	2.35
1F055	17	10s	F	49.9	49.4	50.8	50.03	42.2	43.1	42.5	42.6	15.96	16.98	16.49	16.48	20.48	20.08	20.68	20.41	89.1	99.2	70.2	20	240	22	94	67.6567	9.75667	15.1633	49.3445	15.3	29	32	71	1.8	61.34	233	16.1	47	45	117	3.52	75.24	229	30	0.7	0.66	0.68
1F056	17	10s	F	42.6	43	43.6	43.07	44.2	43.2	43.3	43.57	17.23	17.42	18.42	17.69	16.42	16.72	16.52	16.55	84.9	83.7	63.4	40	64	48	50.67	63.6667	12.3633	15.4433	41.5074	11.4	29	34	87	1.71	58.06	121	15.1	43	51	113	3.18	74.43	130	26.2	0.89	1.12	1.005
1F057	16	10s	F	54.3	53.4	54.7	54.13	58.6	58.9	58.5	58.67	18.83	18.28	19.27	18.79	18.87	19.03	18.14	18.68	85.6	92	66.3	51	182	65	99.33	67.1833	9.80333	14.9667	48.9442	10.8	42	37	86	2.61	62.46	117	19	50	52	124	3.79	75.07	128	34.6	2.62	3.2	2.91
1F058	16	10s	F	43.1	44.5	44.4	44	57.6	57.1	56.9	57.2	16.91	16.67	17.49	17.02	21.31	22.61	22.28	22.07	87.7	91.6	70	80	157	98	111.67	65.14	10.03	15.9267	43.5495	9.2	35	50	119	2.44	68.86	124	19	41	42	94	3.68	88.81	152	29.4	1.18	2.14	1.66
1F059	16	10s	F	59.7	60	60.9	60.2	39.1	39.5	39	39.2	13.93	13.18	13.4	13.5	17.98	17.28	17.1	17.45	82.5	93.2	62.9	56	69	35	53.33	70.1367	8.26333	13.84	55.4992	11.4	28	37	90	1.89	68.48	125	14	46	53	113	3.08	66.94	110	26.9	1.24	1.15	1.195
1F060	15	10s	F	65.5	65.5	64.6	65.2	59.7	59	58.4	59.03	13.48	13.12	13.18	13.26	16.59	15.64	15.63	15.95	90.9	95.6	71.3	57	173	65	98.33	65.0367	10.0167	17.39	40.8491	13.3	26	30	65	1.82	68.87	139	14.9	49	41	94	3.79	77.72	148	29.9	1.33	1.53	1.43
1F061	17	10s	F	45.3	45.9	45.4	45.53	28	28.5	28.5	28.33	25.24	25.71	25.93	25.63	27.37	25.33	26.5	26.4	86.6	94.9	64.2	21	41	18	26.67	65.65	11.3	14.6867	46.8188	10	35	28	59	2.39	67.68	318	18.3	46	46	115	3.27	70.8	125	33.8	0.48	0.81	0.645
1F062	17	10s	F	49.6	49	48.6	49.07	44.6	44.2	44.4	44.4	13.24	12.7	12.6	12.85	17.55	17.45	17.83	17.61	88.2	99.7	74.5	15	77	16	36	65.39	11.1367	16.37	43.2327	8.9	27	27	74	1.8	65.43	134	15.7	45	48	161	3.41	75.17	137	32.3	0.77	1.15	0.96
1F063	15	10s	F	50.4	50.2	51.8	50.8	26.7	26.5	27.9	27.03	16.95	16.22	16.27	16.48	18.12	18.19	17.61	17.97	87.3	85.3	67	26	24	13	21	66.5867	10.5933	16.5633	45.0404	12	32	54	130	1.91	59	118	17	45	45	97	4.06	90.37	129	27.5	0.95	0.83	0.89
1F064	15	10s	F	48.7	48.1	48.5	48.43	58.3	59.4	60.1	59.27	14.01	14.9	14.69	14.53	13.9	14.3	13.95	14.05	86.5	87.8	71.2	78	62	57	65.67	61.72	12.4867	16.62	35.1905	9.3	28	31	76	1.87	65.69	132	15.9	49	50	114	3.99	80.82	109	30.5	3.86	4.53	4.195
1F065	16	10s	F	19.7	19.4	20.3	19.8	23.9	23.3	22.2	23.13	15.57	15	15.62	15.4	22.45	23.04	22.96	22.82	84	89.5	68.5	10	11	39	20	65.7233	11.75	16.3633	43.8574	13.9	48	46	98	3.42	71.41	126	26.3	46	45	139	3.5	75.41	207	33.6	1.31	1.55	1.43
1F066	16	10s	F	33.9	33	32.8	33.23	18.6	18.1	17.9	18.2	15.04	15.41	15.22	15.22	19.65	19.17	19.47	19.43	84.6	81.8	60.9	86	53	44	61	67.4767	9.21667	15.1467	49.0852	13.3	31	35	75	1.56	49.66	114	17.6	41	41	100	2.9	70.06	121	26.4	1.15	0.92	1.035
1F067	18	10s	F	31.1	31.1	31.3	31.17	62.2	62.7	62.4	62.43	16.19	16.1	16.72	16.34	20.43	20.31	20.22	20.32	79.9	82.1	63.2	42	18	22	27.33	69.2567	8.93667	14.9533	52.1697	11.7	34	85	218	2	58.78	114	15.1	39	41	102	2.64	68.13	109	22.9	1.99	2.08	2.035
1F068	18	10s	F	42	42.7	42.8	42.5	70	70.1	70.5	70.2	12.48	12.25	12.55	12.43	18.94	18.22	18.45	18.54	79.3	73.5	54.6	28	19	22	23	69.7267	10.02	14.7867	53.1456	13.6	37	32	61	2.46	67.01	115	17.5	46	50	114	4.41	96.84	134	31.3	0.4	0.39	0.395
1F069	18	10s	F	48	48.5	48.2	48.23	59.4	60	59.9	59.77	11.89	12.02	12.14	12.02	15.25	15.78	15.91	15.65	76.5	80	53.3	15	17	5	12.33	68.2833	9.77	16.8967	47.2573	12.3	36	32	100	2.18	61.36	117	17.4	36	40	114	2.69	74.2	270	21.6	0.1	0.05	0.075
1F070	18	10s	F	52	52.7	52.1	52.27	62.4	62.8	62.8	62.67	17.12	17.15	17.8	17.36	15.7	15.71	15.2	15.54	80.4	79.1	58.3	7	2	5	4.67	69.96	7.78667	14.8567	53.3389	10.9	38	98	247	2.16	57.62	113	17.7	42	44	105	3.47	82.92	142	25.8	0.49	0.44	0.465
1F071	18	10s	F	65.2	64.1	65.7	65	51	49	49.7	49.9	13.29	13.27	13.32	13.29	13.15	13.2	13.6	13.32	89	87.4	72.7	38	60	15	37.67	68.8433	8.44	18.03	46.2636	8.8	36	66	202	2.5	68.76	126	20	43	42	166	3.33	77.07	216	25.8	1.19	1.77	1.48
1F072	18	10s	F	38.1	37.9	38.1	38.03	61.7	62.5	61.8	62	24.5	24.08	24.56	24.38	19.78	19.6	20.47	19.95	78.8	81.1	56.2	86	46	112	81.33	66.6533	10.7333	15.4967	47.0605	9.3	35	55	140	2.33	67.55	123	18	55	57	209	4.45	81.64	182	35.5	1.87	2.13	2
1F073	18	10s	F	56.8	56.6	56.6	56.67	42.9	42.1	42.5	42.5	22.22	22.77	22.69	22.56	26.84	26.3	27.5	26.88	86.6	83.6	70.1	50	43	38	43.67	68.2667	9.13333	19.73	42.7945	16.3	47	44	120	4.15	88.99	162	23.2	47	46	105	4.53	96.51	160	29.1	1.03	1.26	1.15
1F074	18	10s	F	45.9	45.5	45.5	45.63	44.7	44.5	44.7	44.63	17.76	17.83	17.85	17.81	21.86	22.14	21.76	21.92	84.4	80.4	66.5	14	45	11	23.33	69.1467	8.88333	18.3967	46.1445	13.2	34	36	97	2.32	67.2	124	17.2	43	39	90	3.54	82.8	135	26.8	0.41	0.54	0.48
1F075	17	10s	F	47.2	47.3	47.6	47.37	44.4	44	44.2	44.2	24.35	24.09	24.14	24.19	22.61	22.57	23.11	22.76	78.9	77.5	54.5	59	107	39	68.33	63.2633	12.2133	17.4	37.3169	8.6	39	53	141	2.68	68.39	130	20.1	52	56	129	3.15	60.61	530	34.8	2.42	2.16	2.29
1F076	17	10s	F	19.3	19.1	18.9	19.1	32.1	32.8	32.3	32.4	16.79	16.85	16.28	16.64	24.59	24.59	25.13	24.77	77.7	91	68.7	27	36	19	27.33	63.77	12.3	12.3	48.2273	9.3	35	45	105	2.28	64.95	130	18.7	40	41	98	2.97	73.81	124	26.4	1.43	1.35	1.39
1F077	19	10s	F	48.5	48.1	48.2	48.27	36.2	36.7	36.4	36.43	12.01	12.23	12.48	12.24	20.75	20.99	21.23	20.99				46	162	18	75.33	67.92	9.75	16.28	47.7455	15.3								49	55	195	3.62	73.42	122	25.5	0.16	0.23	0.2
1F078	19	10s	F	38.6	38	38.4	38.33	54	54.5	54.5	54.33	11.32	11.13	11.6	11.35	15.01	15.07	14.81	14.96				39	48	40	42.33	67.7667	9.33	18.4867	43.8623	12.8								49	51	124	3.38	68.5	109	27.1	0.83	1.18	1.01
1F079	19	10s	F	38.3	38.8	38.4	38.5	29.1	29.3	29.6	29.33	11.74	11.5	11.24	11.49	15.48	15.79	15.66	15.64				4	47	5	18.67	65.1567	12.6833	14.9233	45.4445	18.8								50	51	116	3.5	70.48	153	26.6	0.28	0.3	0.29
1F080	18	10s	F	34.1	34.5	34.2	34.27	15.9	15.8	15.8	15.83	21.85	21.58	21.38	21.6	23.08	23.22	22.84	23.05				23	53	9	28.33	65.8233	12.2567	15.4533	45.6778	19.5								59	57	155	3.91	66.51	166	31.8	0.38	0.22	0.3
1F081	18	10s	F	47	47.6	47.2	47.27	34.4	34.5	34.8	34.57	11.5	11.38	11.16	11.35	16.67	16.99	16.94	16.87				67	56	29	50.67	67.0333	10.2367	12.88	52.9048	13								52	55	215	2.91	56.34	88	26.8	1.9	2.05	1.98
1F082	18	10s	F	38.4	38.2	38	38.2	23.2	23.3	23.8	23.43	9.7	9.88	9.84	9.81	12.07	12.09	11.98	12.05				37	31	13	27	65.15	10.42	19.6367	37.6508	15.6								54	53	152	3.36	61.81	203	28.2	3.33	2.5	2.92
2F001	27	20s	F	58.5	59.7	57.9	58.7	51.4	52.2	53.5	52.37	13.92	13.64	14.41	13.99	17.81	18.9	19.33	18.68	82.7	87.7	61.7	16	24	8	16	68.0967	9.68667	18.68	44.0913	31.7	35	40	128	1.46	41.76	76	18.1	58	65	164	5.77	98.89	170	28.5	0.39	0.47	0.43
2F002	22	20s	F	51.1	51.9	50.3	51.1	47.8	47.2	47.2	47.4	13.3	14.31	13.14	13.58	20.14	21.01	21	20.72	85	90.3	67.2	48	60	14	40.67	70.1433	8.30667	14.4867	54.2771	17.7	25	22	63	0.54	21.95	51	11.6	51	52	143	5.06	98.38	146	26.7	0.99	1.3	1.15
2F003	24	20s	F	64.5	64.8	64.2	64.5	54.6	55.1	54.8	54.83	20.4	19.51	19.48	19.8	24.8	23.55	23.9	24.08	83.2	84.9	63.8	46	99	24	56.33	68.1567	8.56667	16.59	47.5817	20.9	32	37	162	4.61	142.24	249	17.4	63	88	245	7.05	111.76	175	31.6	0.51	0.49	0.5
2F004	29	20s	F	56	56.4	57.4	56.6	43.4	43.5	42.8	43.23	9.89	10.03	9.48	9.8	12.17	12.44	12.14	12.25	85.9	86	65.1	40	62	12	38	67.3033	9.51333	17.28	45.0387	21.8	38	68	206	5.49	144.32	238	19.2	62	78	220	6.15	98.54	150	31.2	0.56	0.83	0.7
2F005	23	20s	F	49.1	49.7	50	49.6	59.9	60	60.2	60.03	21.95	22	21.54	21.83	19.81	20.04	19.48	19.78	86.4	88.4	63.5	33	52	26	37	67.9967	9.39667	19.65	42.4854	22.8	33	71	202	4.75	142.99	253	17.5	53	61	133	5.62	105.38	157	29	1.17	1.05	1.11
2F006	26	20s	F	48.7	48.3	49	48.67	47	47.8	47.9	47.57	21.8	22	22.6	22.13	23.06	24.01	24.33	23.8	85.8	86.3	63.1	55	64	33	50.67	66.32	8.93	15.8933	45.7589	10.5	38	48	143	1.33	34.75	58	18.9	55	58	154	6.06	110.02	193	28.7	0.91	0.39	0.65
2F007	25	20s	F	53.2	53	53.1	53.1	49.8	48	49.5	49.1	13.94	13.26	13.58	13.59	14.27	13.36	14.28	13.97	85.8	112.6	68	36	59	22	39	68.14	7.60667	16.8033	47.1907	16.2	31	34	90	0.86	27.43	56	15.3	47	53	138	5.13	108.39	177	24.7	0.49	0.87	0.68
2F008	26	20s	F	57.8	57.5	58	57.77	47.4	47.2	47.5	47.37	13.41	12.99	13.28	13.23	13.47	14.52	14.29	14.09	79.9	74.2	58.8	32	38	12	27.33	69.2367	8.63333	12.9333	56.086	10.8	27	26	62	0.83	31.26	60	14.1	67	83	252	6.43	95.75	147	33.8	0.55	0.44	0.5
2F009	22	20s	F	43.9	43.8	43	43.57	48.3	49	49.2	48.83	17.27	16.99	17.35	17.2	18.66	18.28	19.23	18.72	75.1	75	54.6	52	73	21	48.67	66.29	11.84	13.7033	49.9291	17.4	27	32	83	2.48	92.7	165	14	57	65	173	5.02	88.51	152	30.6	0.72	0.66	0.69
2F010	25	20s	F	53.8	54.7	55.6	54.7	64.5	65.4	66.3	65.4	16.2	16.1	16.72	16.34	19.71	18.95	18.01	18.89	83.2	80	58.9	16	51	24	30.33	65.6533	12.6367	17.3567	42.0462	11.4	69	41	119	9.67	139.14	216	29.8	53	67	172	4.99	94.29	158	27.7	2.25	1.97	2.11
2F011	23	20s	F	60.4	60.3	60.3	60.33	57.3	57.3	57.1	57.23	16.67	17.51	17.35	17.18	14.91	15.25	15.83	15.33	79	85.1	58.2	48	54	14	38.67	68.2567	10.2067	12.9333	54.6856	24	31	35	135	1.33	42.6	80	17.3	47	52	126	3.9	83.76	145	25.9	0.31	0.42	0.37
2F012	21	20s	F	38.2	38.2	37.6	38	43	43.5	43.7	43.4	14.12	14.47	15.15	14.58	20.76	21.05	21.21	21.01	79.6	78.6	57.3	54	13	15	27.33	65.68	10.44	20.14	37.9026	21.9	33	40	123	2.93	90.17	186	18	49	59	159	4.43	89.54	160	25.9	0.92	0.98	0.95
2F013	23	20s	F	67.7	67.7	67.8	67.73	64.6	65.1	65.4	65.03	17.67	16.92	17.61	17.4	14.17	14.11	14.23	14.17	81	75.7	59.2	17	23	18	19.33	66.81	10.39	18.6033	42.1011	19.9	39	50	108	1.36	34.62	55	18.9	52	57	154	4.7	91.16	136	27.2	0.68	0.6	0.64
2F014	20	20s	F	31.1	31.2	31.2	31.17	37.8	37.9	38.4	38.03	6.08	6.91	6.11	6.37	17.74	18.09	18.26	18.03	84.3	80.7	64.1	12	46	13	23.67	66.8133	8.88333	18.29	42.5912	23.9	32	35	79	2.89	89.74	182	17.3	51	51	123	4.4	85.94	166	27.4	1.46	1.24	1.35
2F015	26	20s	F	63.7	64.7	63.9	64.1	58.6	58.8	58.4	58.6	11.05	13.64	13.19	12.63	14	14.5	13.54	14.01	84.5	83.1	64.5	133	65	34	77.33	65.36	9.18333	19.22	38.6307	16.7	41	57	224	3.61	88.86	151	22.1	52	49	120	4.94	94.17	168	26.8	2.72	2.73	2.73
2F016	20	20s	F	49.7	49.1	50.1	49.63	42.1	43.4	41.2	42.23	20.62	20.99	20.79	20.8	17.23	16.01	16.22	16.49	85.1	92.4	67.1	86	22	44	50.67	66.0767	10.6967	15.4	46.2316	15.3	32	37	118	0.9	28.25	53	17	40	42	95	3.68	92.68	164	21.6	1.46	1.24	1.35
2F017	27	20s	F	62.4	63.3	63.4	63.03	44.5	43.8	43.9	44.07	16.64	16.67	15.65	16.32	14.58	16.49	16.94	16	84.7	89.9	64.6	7	1	1	3	65.8533	9.54	18.4667	40.6456	19	40	86	393	5.77	142.76	249	20	45	59	169	3.57	79.25	154	23.9	0.58	0.32	0.45
2F018	26	20s	F	49.6	50.4	50.6	50.2	39.8	40.2	40.9	40.3	15.39	15	15.24	15.21	16.8	16.09	16.51	16.47	85.3	89	64.8	14	6	5	8.33	66.9933	9.46667	16.14	46.4753	20	52	70	168	1.91	36.8	50	25.8	49	52	121	4.94	100.61	179	26.3	0.47	0.34	0.41
2F019	21	20s	F	35.4	34.5	35.7	35.2	37.4	37.5	37.8	37.57	13.65	14.07	14.15	13.96	14.89	15.02	15.42	15.11	82.8	87.7	59.8	30	39	15	28	70.1233	7.58333	15.2333	52.8744	19.7	30	36	73	2.6	87.47	179	16.8	38	49	99	3.35	88.66	165	20.7	0.3	0.32	0.31
2F020	21	20s	F	65.7	66.6	65.6	65.97	65	65.7	65.3	65.33	13.57	13.44	13.76	13.59	17.63	17.34	18.25	17.74	88.7	92.6	72.2	59	71	54	61.33	66.72	9.14333	17.21	44.1727	15.1	42	52	145	5.24	125.83	219	19.4	56	71	215	4.39	78.9	136	27.5	0.75	0.93	0.84
2F021	24	20s	F	51.6	52.5	53.8	52.63	29.3	29.1	29.4	29.27	16.77	16.24	16.6	16.54	13.2	13.13	13.09	13.14	91.1	97.2	72.4	16	20	11	15.67	69.43	9.87	18.1167	47.0034	16	52	91	298	4.97	95.41	157	27	47	57	186	4.32	91.89	158	25.2	1.49	1.59	1.54
2F022	24	20s	F	62.6	62.4	63.7	62.9	61.2	61.9	62.7	61.93	20.98	20.47	20.32	20.59	18.69	17.52	18.26	18.16	85.6	101.7	64.7	71	126	95	97.33	64.0067	11.58	15.8233	41.515	19.8	32	38	154	2.94	90.98	171	16.8	47	50	119	4.35	93.41	159	25.5	3.25	3.93	3.59
2F023	26	20s	F	62.8	63.5	63.9	63.4	57.9	57.4	58.5	57.93	15.57	15.51	15	15.36	19.54	18.64	19.32	19.17	88.3	102	75.9	42	14	24	26.67	67.9833	8.92333	15.1133	49.9561	19.8	40	54	176	3.69	92.16	173	20.7	45	51	151	4.16	92.55	154	23.8	0.3	0.16	0.23
2F024	25	20s	F	61.1	63.1	62.9	62.37	55.5	5.68	57.7	39.63	17.6	18.71	18.48	18.26	24.94	23.6	23.04	23.86	83.3	76.9	55.5	54	53	70	59	66.3033	10.9467	19.1833	40.3602	18.7	36	39	128	3.43	94.95	168	19.5	58	73	208	5.46	94.39	150	29.3	2.55	2.86	2.71
2F025	29	20s	F	48.9	49.8	49.5	49.4	40	40.3	40.1	40.13	14.76	14.85	13.98	14.53	15.42	14.71	14.84	14.99	85.6	91.3	62.4	60	37	35	44	65.5233	10.25	18.7367	39.6418	13	43	87	236	4.23	97.5	154	21.6	62	68	165	5.8	93.59	144	32.2	3.79	4.49	4.14
2F026	22	20s	F	67	67.2	67.7	67.3	44.9	44.1	45.5	44.83	13.42	15.37	15.27	14.69	15.72	15.59	15.4	15.57	89	88.8	69.7	26	34	43	34.33	66.4867	10.85	16.56	44.8729	26.6	39	58	176	3.44	88.46	156	18.9	43	70	212	3.79	87.39	157	23.3	0.53	0.55	0.54
2F027	22	20s	F	63	63.2	64.2	63.47	47	46.9	46.4	46.77	16.94	16.97	16.17	16.69	16.48	16.86	16.83	16.72	87.2	99.6	73.2	88	32	62	60.67	67.4033	9.83667	16.4433	46.6247	21.1	35	43	136	2.92	83.76	174	18.3	52	50	115	4.85	93.94	160	27.1	2.98	2.87	2.93
2F028	29	20s	F	65.2	66.5	64.4	65.37	59.2	57.2	59.7	58.7	20.69	19.32	20.22	20.08	15.99	15.11	14.46	15.19	85.6	98.7	65.9	78	46	48	57.33	64.89	12.2833	18.7233	38.494	23.9	40	49	151	3.35	84.22	156	20.9	53	52	127	5.25	98.54	156	29	1.75	2.21	1.98
2F029	29	20s	F	58.7	59.5	59.3	59.17	63.4	61.1	62.5	62.33	19.38	18.92	18.78	19.03	24.76	25.22	25.27	25.08	84.1	96.4	61.2	75	168	55	99.33	64.8867	9.47667	17.26	40.7776	11.8	40	70	188	3.69	91.64	150	20.6	49	49	107	4.46	91.38	155	25.1	1.29	1.34	1.32
2F030	27	20s	F	39.4	39	38.5	38.97	39.9	39.9	40.9	40.23	14.37	14.98	15	14.78	12.34	11.82	11.91	12.02	85.5	89.7	65.4	28	42	29	33	70.6	8.41667	15.4233	53.1776	19.5	44	58	152	4.16	93.83	149	23.6	52	62	171	4.8	91.67	160	28.3	1.11	1.46	1.29
2F031	26	20s	F	49.1	49.9	48.8	49.27	52.1	51.4	52.3	51.93	16.2	15.6	15.76	15.85	14.2	14.25	14.16	14.2	85.1	98	69.3	93	77	19	63	63.28	11.52	17.9667	36.4699	15.1	42	44	114	4.1	97.61	169	22.8	52	54	130	4.97	95.87	164	27.9	1.67	1.98	1.83
2F032	29	20s	F	47.8	47.9	47.3	47.67	58.5	58.4	58.3	58.4	18.62	18.68	18.62	18.64	22.86	22.6	22.71	22.72	87.4	99	74.9	44	49	68	53.67	62.4033	11.7767	19.7567	32.1208	18.8	31	32	88	2.78	90.94	179	17.6	47	53	123	4.42	93.93	165	25.2	1.77	1.75	1.76
2F033	24	20s	F	69.8	67.4	66.9	68.03	63	63.4	66.3	64.23	12.96	12.24	12.4	12.53	9.92	9.87	10.28	10.02	87.5	87.3	70.3	55	40	14	36.33	67.7767	10.5467	19.3467	42.5784	19.3	32	40	87	2.42	76.03	151	16.9	53	53	118	3	87.5	162	28.8	0.51	0.48	0.5
2F034	27	20s	F	47.1	48.3	48.5	47.97	31.2	30.6	32.5	31.43	16.16	15.28	14.37	15.27	19.4	20.58	21.38	20.45	85.1	83.7	60.3	35	70	13	39.33	67.6733	8.88	15.9533	47.9282	20.1	38	46	148	2.75	72.84	146	18.7	47	46	105	3.11	88.08	155	24.7	0.31	0.36	0.34
2F035	23	20s	F	32.6	32.7	37.3	34.2	47	46.7	48.6	47.43	24.41	23.89	22.9	23.73	24.39	23.13	26.23	24.58	86.7	87.2	64	82	279	85	148.67	57.0467	14.1233	19.5767	19.7965	12.3	44	45	110	2.68	60.74	110	22.6	53	61	120	3.51	85.57	146	25.7	1.21	1.51	1.36
2F036	24	20s	F	60	58.5	58.2	58.9	47.3	47.6	48.5	47.8	13.84	13.69	12.78	13.44	10.61	12.01	13.17	11.93	81.6	85.4	62	59	36	13	36	66.8233	10.18	14.1167	49.9996	15.5	44	72	289	2.34	52.65	98	20.5	58	53	109	4.81	90.99	166	27.9	0.58	0.52	0.55
2F037	20	20s	F	69.1	69.1	70.9	69.7	52	52.8	52.1	52.3	14.69	14.77	14.9	14.79	17.15	17.2	17.49	17.28	83.3	92.7	60.7	38	66	37	47	63.2867	11.28	15.54	40.5304	22	41	75	191	2.77	67.25	115	21.8	70	69	141	5.01	98.73	149	31.6	2.78	2.34	2.56
2F038	22	20s	F	64.4	64.4	64.2	64.33	41	41.4	41.2	41.2	11.21	11.41	10.95	11.19	12.47	12.74	12.81	12.67	85.7	86	65	37	53	7	32.33	66.7	10	16.4467	45.4379	22.9	41	68	184	2.51	60.55	104	18.6	38	39	125	4.09	88.54	151	21.2	0.21	0.35	0.28
2F039	25	20s	F	64.2	64	64.8	64.33	47.9	48.2	48.3	48.13	8.15	8.22	7.96	8.11	16.29	16.4	16.54	16.41	81.5	76.2	59.3	55	46	10	37	65.3867	10.4233	20.09	37.4481	20.1	40	70	167	3.21	80.24	171	19.9	53	65	138	3.71	82.41	148	24.2	0.7	1.02	0.86
2F040	21	20s	F	63.2	63.4	63.7	63.43	65.8	65.6	65.8	65.73	14.4	13.94	13.82	14.05	19.25	19.93	19.9	19.69	76.9	86.3	54.9	74	27	15	38.67	67.1833	9.40667	18.8067	42.4175	15.7	42	55	171	2.66	63.78	112	20.7	55	52	108	4.61	79.3	154	24.4	0.25	0.25	0.25
2F041	26	20s	F	52.5	52.9	52.2	52.53	37.7	37.5	37.4	37.53	9.18	9.69	9.82	9.56	15.56	16.95	16.54	16.35	78.2	90.7	66.2	60	64	18	47.33	70.29	7.73333	15.5067	52.6111	13.1	47	82	292	3.11	65.87	118	25	72	73	185	5.5	90.52	156	32.7	0.27	0.43	0.35
2F042	26	20s	F	61.1	61.7	61.5	61.43	63.1	63.4	63.5	63.33	18.77	19.13	19.48	19.13	22.16	21.8	22.64	22.2	76.1	74.1	47.3	77	74	48	66.33	66.53	10.5167	16.61	44.8617	13.1	57	61	158	3.77	66.51	109	27.8	49	52	151	5.56	91.52	157	26.1	1.38	1.9	1.64
2F043	23	20s	F	42.2	42.8	41.5	42.17	38.6	37	37.6	37.73	14.07	15.02	14.68	14.59	15.53	15.86	15.28	15.56	80.4	80.3	61.4	54	22	14	30	66.3367	11.3833	13.9033	49.6006	14.4	50	99	330	3.29	65.32	109	22.1	60	56	104	4.8	90.17	159	29.9	1.4	2.03	1.72
2F044	28	20s	F	44.7	45.8	44.4	44.97	49.2	49.6	50.8	49.87	12.16	12.67	12.24	12.36	14.8	14.88	14.89	14.86	78.9	87.3	62.6	41	63	31	45	66.69	10	15.1767	47.7189	16.5	41	69	280	2.01	49.52	94	18.7	56	49	103	4.9	84.15	158	30.6	0.39	0.3	0.35
2F045	27	20s	F	71.2	71.2	71.5	71.3	74.6	74.3	73.8	74.23	13.22	13.77	13.65	13.55	15.36	15.04	15.68	15.36	81.8	82.9	59.1	54	14	31	33	67.8967	10.7167	15.2633	49.5405	20.5	35	38	91	1.71	49.28	109	17.5	46	46	111	5.47	91.74	156	23.5	0.34	0.39	0.37
2F046	29	20s	F	54.3	54.7	55	54.67	64.2	64.6	64.3	64.37	14.58	15.21	15.112	14.97	16.46	16.45	15.88	16.26	77	71.8	53.9	46	40	26	37.33	63.85	12.24	18.2933	37.1296	20.3	48	63	209	3.22	67.65	118	24.3	42	43	136	4.18	98.1	152	22.1	1.44	1.58	1.51
2F047	23	20s	F	50.4	51.1	50.8	50.77	43	43.6	44	43.53	15.98	16.68	15.65	16.1	20.99	20.54	19.98	20.5	82.6	79.3	59.9	54	32	27	37.67	67.26	10.7667	14.1733	50.6084	15.4	37	47	130	2.35	63.22	118	19.2	44	48	110	5.22	95.5	159	24.3	1.85	1.19	1.52
2F048	21	20s	F	76.6	76.9	77.3	76.93	63.9	63.6	64.2	63.9	19.62	19.42	18.68	19.24	17.72	17.99	17.95	17.89	84.3	84.1	63.4	12	27	19	19.33	68.9233	9.12333	18.2733	46.0012	14.3	42	73	226	3.05	72.83	111	19.3	47	55	120	4.12	73.45	128	29.5	0.18	0.19	0.19
2F049	28	20s	F	61.4	61.3	62.5	61.73	55.2	55.6	56.1	55.63	21.44	20.93	20.17	20.85	20.9	20	19.11	20	73.9	72.1	49.4	25	15	10	16.67	63.37	13.06	15.6233	40.556	12	53	66	182	3.8	71.36	108	26.2	66	65	150	3.82	83.1	169	30.1	2.8	3.72	3.26
2F050	20	20s	F	36.1	36	37.5	36.53	35.6	34.2	34.8	34.87	18.21	18.09	18.48	18.26	18.43	19.01	18.68	18.71	75.1	74.4	54.6	14	12	9	11.67	65.8867	9.63667	16.6933	43.5817	13	44	74	222	2.47	55.77	98	21.6	50	46	134	5.27	85.35	161	24.8	1.16	1.17	1.17
2F051	22	20s	F	60.2	60.9	59.9	60.33	65.4	65.8	64.9	65.37	16.84	16.51	16.06	16.47	14.78	15.35	14.45	14.86	76	72.8	54.8	67	78	39	61.33	67.09	8.40333	14.4833	49.7196	20.8	31	49	109	1.8	57.51	115	16.2	38	39	80	5.18	84.99	169	20.4	1.72	1.6	1.66
2F052	21	20s	F	55.7	55.2	55.2	55.37	61.6	60.7	61.5	61.27	19.06	18.43	18.95	18.81	17.64	17.72	18.27	17.88	78.1	79.5	54.2	59	60	29	49.33	65.08	12.45	12.28	50.8433	20.2	47	71	318	3.37	71.57	122	24.3	53	62	152	5.22	74.92	170	29.1	1.2	0.81	1.01
2F053	27	20s	F	67.7	67.2	67.4	67.43	62.4	62.7	62.5	62.53	14.57	14.54	15.21	14.77	18.99	18.81	19.27	19.02	76.2	72.1	53.8	29	22	19	23.33	67.8167	10.5433	11.4833	57.1972	18.4	38	49	180	2.15	57.06	108	17.4	52	47	118	4.13	80.66	170	24	1.54	1.37	1.46
2F054	28	20s	F	65.2	65.4	65.8	65.47	65.9	65.6	65.1	65.53	14.25	14.62	14.86	14.58	17.82	18.21	18.2	18.08	78.9	75.3	55.8	94	95	27	72	66.0933	11.1567	17.3633	42.8262	21.3	40	50	120	2.35	58.84	103	18.9	50	56	132	3.81	73.53	171	24	1.12	1.15	1.14
2F055	28	20s	F	52.7	53.3	52.3	52.77	60.8	61.9	61.4	61.37	14.2	14.06	14.27	14.18	15.35	14.49	15.14	14.99	70.6	72.6	48.7	42	23	16	27	64.8333	11.6033	13.6333	47.4139	19.5	38	46	164	2.29	60.68	112	19.2	61	66	118	3.59	82.49	180	28.9	1.63	1.52	1.58
2F056	27	20s	F	66.5	66.4	66.6	66.5	64.2	64.2	65.1	64.5	14.59	14.54	14.9	14.68	16.04	16.04	15.79	15.96	70.2	67.9	45.7	24	17	9	16.67	63.7433	12.5333	15.76	41.0897	12.4	45	54	133	2.7	60.59	116	22.6	45	45	107	4.98	74.32	175	21.7	1.01	1.35	1.18
2F057	25	20s	F	53.6	54	53.8	53.8	54.7	54.5	54.9	54.7	15.02	14.63	14.41	14.69	17.26	17.02	17.05	17.11	69.2	66.4	46.5	67	34	13	38	64.2567	12.59	14.37	44.7732	13	44	49	124	2.99	68.12	120	23.1	50	46	145	5.1	82.03	170	26.2	1.99	2.16	2.08
2F058	26	20s	F	57.8	57.6	56.8	57.4	64.2	64.4	63.8	64.13	18.08	17.59	18.38	18.02	17.631	18.29	18.98	18.3	78.8	76.9	61.9	31	22	17	23.33	64.4133	12.3033	17.6333	39.2623	17.2	34	37	106	1.85	54.4	113	18.3	51	53	147	5.11	81.59	171	23.9	1.14	1.3	1.22
2F059	29	20s	F	60.3	60.4	60.4	60.37	60.6	61.7	61.8	61.37	20.17	19.85	20.23	20.08	19.78	19.81	19.67	19.75	75.8	70.2	49	73	85	32	63.33	64.97	11.5867	15.3967	44.1951	15.5	48	79	251	3.18	66.62	111	22.5	75	77	327	4.73	76.39	148	34.9	1.31	1.66	1.49
2F060	25	20s	F	69.6	69.3	69.9	69.6	64.5	63.5	64.6	64.2	14.07	14.27	13.66	14	17.32	18.2	17.71	17.74	77	72.1	55.4	46	17	12	25	63.1667	13.67	19.79	33.6366	14.8	43	54	162	2.48	57.15	102	21.6	57	62	168	4.23	81.1	174	27.2	0.69	1.14	0.92
2F061	29	20s	F	65.9	65.5	65.8	65.73	73.2	73.4	73.2	73.27	11.85	12.46	12.01	12.11	11.95	12.43	12.27	12.22	71.5	69.7	47.4	27	18	6	17	66.18	12.29	21.1533	37.4121	17.9	47	98	369	2.98	64.09	106	21.8	52	57	150	4.89	85.9	152	24.6	1.68	1.99	1.84
2F062	29	20s	F	60.3	61	61.4	60.9	49.7	49	50.3	49.67	17.28	16.86	16.65	16.93	18.92	18.93	19.05	18.97	76.9	84.9	63.4	44	30	7	27	66.2867	10.9067	18.1467	41.9081	20.3	39	59	148	2.57	66.42	109	18.7	53	58	133	4.69	80.83	140	28.2	0.58	0.37	0.48
2F063	29	20s	F	48.3	48.8	47.9	48.33	47.6	46.8	47.8	47.4	22.8	22.85	22.69	22.78	18.04	18.07	18.28	18.13	78.8	78.7	56.2	24	31	16	23.67	67.17	9.03333	18.13	43.4422	20.4	38	36	85	2.19	57.73	101	17.1	39	35	101	5.41	87.51	159	19.9	0.88	1.5	1.19
2F064	25	20s	F	63.8	63.9	63.4	63.7	62.4	61.8	62.8	62.33	23.38	22.56	23.42	23.12	22.78	23	23.24	23.01	72.3	80	57.2	68	34	20	40.67	64.3467	12.66	18.95	37.1287	18	32	33	87	1.67	52.11	103	17.1	60	62	167	4.66	84.5	146	29.2	1.75	2.06	1.91
2F065	23	20s	F	69.3	69.7	70.2	69.73	69.8	70.3	70.7	70.27	12.4	12.8	12.28	12.49	17.43	17.3	17.04	17.26	77.3	71.7	56.9	44	31	16	30.33	61.7333	14.9333	17.1467	34.3836	15.6	37	53	162	2.13	57.98	114	18.7	59	67	168	5.63	74.32	159	29.1	0.4	0.48	0.44
2F066	21	20s	F	60.3	60.5	60.2	60.33	63	63.5	62.8	63.1	16.34	16.06	15.88	16.09	18.58	18.42	18.72	18.57	78.3	69	52.6	28	32	11	23.67	63.8367	12.9667	15.2367	42.2431	15	31	34	79	1.48	48.59	103	16.3	49	48	159	4.04	81.29	171	28.7	0.82	2.36	1.59
2F067	25	20s	F	67.4	67.7	67.4	67.5	74.4	75.1	74.8	74.77	14.83	14.93	15.64	15.13	15.07	15.29	15.48	15.28	78.1	79.6	60.6	16	10	9	11.67	67.4733	9.08333	18.72	43.0273	19	28	31	94	1.03	36.53	87	13.6	49	50	116	5.99	74.42	169	15.1	0.2	0.34	0.27
2F068	26	20s	F	55	55.5	55.2	55.23	47.5	47.4	47.8	47.57	15.51	15.73	15.99	15.74	15.74	15.49	15.29	15.51	82.5	80.9	65.6	11	23	25	19.67	65.1433	13.22	15.77	43.8387	26.9	31	49	127	2.64	86.05	167	15.4	42	44	95	3.77	90.47	169	22.8	0.36	0.44	0.4
2F069	29	20s	F	34.1	34.1	34.6	34.27	41.4	41.2	42.3	41.63	19.86	20.56	19.88	20.1	18.79	18.85	18.99	18.88	73.9	69.7	54.4	57	47	35	46.33	62.1133	11.9967	16.8533	35.7067	20.6	48	51	141	3.12	65.2	120	25.2	63	57	125	3.75	73.91	172	33	0.94	1.24	1.09
2F070	22	20s	F	39	39.8	40	39.6	53.3	53.6	53	53.3	16.61	16.64	16.5	16.58	16.92	16.74	16.8	16.82	82.7	74.4	58	20	34	13	22.33	66.1967	9.61	17.56	42.6873	20.2	33	34	92	2	60.76	114	16.7	51	56	153	4.21	73.33	171	30.9	0.37	0.51	0.44
2F071	25	20s	F	43.7	43.7	43.9	43.77	56.6	56.6	56.1	56.43	16.34	16.57	16.65	16.52	15.62	15.74	15.49	15.62	77.7	82.2	56.7	28	27	15	23.33	66.57	11.7867	12.4267	53.132	21.7	44	77	226	2.67	61.45	114	20.1	55	57	158	3.56	76.17	160	25.8	0.52	0.48	0.5
2F072	21	20s	F	33.1	33.8	33.9	33.6	38.6	38.6	38.7	38.63	15.88	15.95	15.37	15.73	16.6	16.51	16.48	16.53	79.9	84.1	58.8	24	18	9	17	67.1033	10.13	17.22	44.8053	23.2	36	80	215	3.18	89.5	158	17.8	44	44	106	4.05	91.11	151	23.8	0.86	0.61	0.74
2F073	20	20s	F	29.5	29.2	29.5	29.4	36.5	36.5	37	36.67	17.72	17.2	17.52	17.48	16.96	16.77	17.08	16.94	82.7	80.3	63.5	25	53	20	32.67	64.1267	11.9567	20.21	34.9533	22	38	41	90	3.44	91.13	159	19.2	41	44	126	3.74	91.88	142	22.4	0.54	1.07	0.81
2F074	28	20s	F	38.3	38.2	38.2	38.23	46.8	46.8	46.8	46.8	14.38	14.62	14.34	14.45	16.76	16.77	16.89	16.81	75	90.1	67.9	51	47	55	51	63.9033	12.6867	12.9967	46.9305	24	30	36	92	2.59	85.42	170	15.4	46	51	139	4.31	92.83	159	23.7	1.53	1.68	1.61
2F075	27	20s	F	50.6	50.9	50.8	50.77	53.6	53.4	53.5	53.5	15.47	15.02	15.75	15.41	16.28	16.79	16.18	16.42	84.1	87.6	65.4	60	93	36	63	61.85	14.1967	12.21	44.1428	22.5	37	56	181	2.25	59.95	108	17.7	79	104	284	7.77	98.26	141	38.9	1.45	1.64	1.55
2F076	28	20s	F	55.8	55.7	55	55.5	45	45.4	45.3	45.23	12.11	12.04	12.21	12.12	13.58	13.51	13.72	13.6	81.9	79.7	64.6	34	71	18	41	66.6033	9.6	17.1067	44.1446	18.8	52	74	287	3.7	71.29	105	23.4	80	87	206	5.69	71.34	92	40.5	0.53	1.08	0.81
2F077	23	20s	F	34.5	34.3	34.8	34.53	39.3	40	39.9	39.73	19.01	19.27	19.33	19.2	19.64	20.02	19.28	19.65	84.1	87.5	66.3	73	96	49	72.67	62.2333	13.5267	14.3567	40.4344	19.3	50	69	239	3.09	61.43	108	24.5	57	62	162	5.55	96.53	153	30.8	2.89	2.56	2.73
2F078	26	20s	F	40.3	40.3	40.3	40.3	42.5	42	42.8	42.43	12.94	12.56	12.37	12.62	14.83	14.42	14.76	14.67	80.3	79.9	59.5	18	64	53	45	64.6333	10.48	20.56	35.4409	20.4	47	88	247	2.78	59.8	101	21	50	59	142	4.63	92.19	141	25.7	0.56	0.88	0.72
2F079	22	20s	F	38.9	39.1	39.6	39.2	41.2	41.7	41.3	41.4	15.95	16.55	16.48	16.33	16.75	16.05	16.49	16.43	82.9	82	59.9	26	34	10	23.33	66.52	8.66	17.17	43.8947	17.6	44	52	191	2.92	66.6	106	19.4	52	59	204	4.72	91.43	148	27.1	0.71	0.68	0.7
2F080	22	20s	F	36.1	36.4	36	36.17	46.2	46.3	46.8	46.43	17.81	17.26	17.75	17.61	20.91	20.08	20.08	20.36	77.8	87.6	57.8	16	32	9	19	67.2333	10.0867	15.5367	47.9639	21.7	43	56	149	3.63	84.33	144	20.3	58	62	163	5.32	91.84	140	30	0.42	0.45	0.44
2F081	22	20s	F	64.2	64.3	64.5	64.33	58.7	58.4	58.2	58.43	16.53	16.42	16.84	16.6	18.54	18.5	18.72	18.59	81	77.5	60.1	100	125	101	108.67	63.53	13.7967	17.9133	37.0639	20.3	57	92	342	3.49	61.19	101	27.4	71	72	151	5.39	76.32	133	36.7	1.38	1.17	1.28
2F082	27	20s	F	42.5	42.3	42	42.27	49.9	49.2	49.6	49.57	20.66	20.3	20.65	20.54	22.4	22.67	22.64	22.57	73	85.9	63.6	60	127	55	80.67	63.71	11.4633	16.5933	39.5648	12.8	48	62	228	3.44	71.85	116	23.8	64	60	146	4.4	69.08	105	33	1.32	1.59	1.46
2F083	24	20s	F	44.3	44.4	44.4	44.37	54.7	54.5	54	54.4	17.2	17.33	17.66	17.4	16.22	16.1	16.39	16.24	83.2	84.1	67.4	20	63	14	32.33	66.4533	10.9	17.54	43.1691	24.9	44	49	137	2.63	59.13	98	19.6	43	42	88	2.45	56.97	99	21.6	0.4	0.64	0.52
2F084	21	20s	F	47.5	47.6	47.4	47.5	45.4	45.2	45.6	45.4	15.93	16.25	16.23	16.14	18.02	18.63	18.8	18.48	78.5	75.6	55.1	63	129	70	87.33	62.7133	11.57	15.5767	39.2206	17.2	38	46	99	2.56	66.87	111	19.4	57	64	163	4.73	82.35	134	29.8	2.15	2.37	2.26
2F085	22	20s	F	36.3	36.5	36.5	36.43	47.5	47.4	47.6	47.5	15.07	15.61	15.57	15.42	14.53	14.23	14.57	14.44	80.1	80.1	61.8	23	66	26	38.33	62.2633	12.9033	16.9367	35.9072	18.5	31	33	72	2.68	85.13	169	16.9	42	48	130	3.73	88.82	154	21.5	0.42	0.84	0.63
2F086	21	20s	F	33.6	33.7	33.5	33.6	39.8	39.7	39.2	39.57	14.8	14.58	14.81	14.73	15.92	16.04	16.38	16.11	80.2	82.6	64.6	24	45	10	26.33	64.6967	11.7833	15.08	44.2625	22.9	40	67	213	2.61	65.25	109	19.9	44	50	128	3.01	67.9	105	22.9	0.45	0.31	0.38
2F087	29	20s	F	58.8	58.1	58.4	58.43	51	51.7	51.3	51.33	18.46	18.87	18.33	18.55	19.08	18.85	19.32	19.08	70.6	68.9	48.4	30	55	24	36.33	66.4933	10.78	15.1167	47.4938	18.5	33	40	89	3.11	95.66	165	17	47	51	154	4.42	94.98	143	24.4	1.6	2.22	1.91
2F088	29	20s	F	50.1	50.7	50.5	50.43	61.7	62.5	62.4	62.2	11.99	11.97	12.1	12.02	14.49	14.73	14.76	14.66	74	70.7	51.3	42	64	37	47.67	64.8467	11.1533	19.55	37.2138	15.2	36	39	95	3.41	95.7	178	18.2	46	49	122	4.31	93.79	145	23.5	1.11	1.51	1.31
2F089	28	20s	F	51.5	51.2	51.8	51.5	56.8	56.2	56.7	56.57	11.84	11.64	11.82	11.77	14.4	14.3	14.71	14.47	75.3	68	51.5	28	45	28	33.67	65.3	10.17	19.9433	37.4945	21.3	33	39	91	1.94	58.84	122	16.2	56	64	158	4.68	83.28	136	29.1	0.33	0.64	0.49
2F090	29	20s	F	49.8	49.8	49.2	49.6	58.1	58.4	58.2	58.23	11.46	11.32	11.43	11.4	15.97	16.64	16.73	16.45	81.3	80.3	59.7	26	66	44	45.33	66.7233	9.31	16.8367	44.8065	18.8	36	46	137	1.97	55.45	108	17.8	57	70	223	4.58	79.92	117	30.4	0.57	1	0.79
2F091	25	20s	F	31.9	32.1	31.5	31.83	39.4	39.5	39	39.3	18.92	18.6	18.33	18.62	20.95	20.3	20.93	20.73	73.4	65.1	45.6	35	123	67	75	63.4733	12.61	14.66	42.5847	18.9	41	50	158	3.81	93.74	156	20.6	50	55	169	4.78	95.88	161	25.1	2.99	4.37	3.68
2F092	29	20s	F	47.5	47.6	47.1	47.4	55	54.9	55.3	55.07	14.73	14.32	14.37	14.47	15.54	15.31	15.55	15.47	79.5	80.2	60.7	53	102	47	67.33	65.39	10.17	17.6133	41.146	19.7	37	38	96	2.08	56.08	118	20.5	55	64	171	4.68	84.45	141	29.7	0.65	0.96	0.81
2F093	29	20s	F	40.4	40.4	40.9	40.57	31.8	31.9	31.8	31.85	8.25	8.74	8.57	8.52	8.02	8.82	8.49	8.44	82.3	75.1	57.3	74	22	14	36.67	67.1767	7.88	19.08	41.995	16	40	65	157	1.76	44.36	89	19.3	51	56	149	3.65	71.01	125	26	0.69	0.34	0.52
2F094	25	20s	F	34.9	34.2	34.9	34.67	38.3	38.6	38.6	38.6	16.96	16.69	16.25	16.63	12.63	12.42	12.59	12.55	81.3	79.4	60.2	29	14	14	19	67.6333	9.89667	17.1867	45.735	15.6	47	98	276	2.31	49.38	93	21.2	59	64	166	4.91	83.24	142	30.6	0.43	0.57	0.5
2F095	23	20s	F	33.4	34	33.2	33.53	28.8	28.2	28.2	28.2	27.61	27.74	27.76	27.7	24.63	24.51	24.91	24.68	79.9	72.3	54.5	38	18	21	25.67	65.2133	10.1933	16.12	43.3426	15.9	41	43	104	3.77	92.84	174	23.5	43	42	119	4.11	94.64	168	23.3	0.43	1.05	0.74
2F096	23	20s	F	49.7	49.9	49.6	49.73	32	32.6	32.7	32.65	11.4	11.18	11.17	11.25	13.4	13.24	13.19	13.28	76.5	72.8	55.2	57	26	41	41.33	65.33	10.0367	16.8967	42.2169	16.4	44	60	134	2.88	64.7	110	23.5	57	59	161	5.52	96.78	161	29.5	1.04	1.38	1.21
2F097	21	20s	F	55.5	55.5	55.3	55.43	52.2	52.3	52	52.15	20.58	20.59	20.28	20.48	16.57	16.16	16.11	16.28	81.2	78.3	56.5	59	37	51	49	65.2633	10.9633	20.5133	36.6518	19.7	37	35	123	2.1	56.55	113	19	60	64	161	4.93	82.44	137	30.2	0.89	1.42	1.16
2F098	22	20s	F	50.9	50.3	50.5	50.57	49.4	50	49.4	49.7	8.93	8.19	8.71	8.61	8.39	8.6	8.45	8.48	82.3	88.7	64.4	45	40	7	30.67	68.5533	9.31333	16.0167	49.1968	23.5	36	52	194	2.21	62.2	97	16.3	46	54	164	3.31	71.58	111	23.8	0.3	0.26	0.28
2F099	25	20s	F	73.5	73.2	73.5	73.4	72.7	72.3	72.1	72.2	15.99	15.28	15.7	15.66	16.15	15.65	16.16	15.99	83.7	90.3	65.7	19	46	16	27	67.4667	8.4	18.05	44.0591	15	41	61	167	4	97.73	162	20.4	53	56	145	5.01	94.7	162	27.7	0.58	1.15	0.87
2F100	29	20s	F	58	58	59.4	58.47	52.5	53	52.8	52.9	16.84	17.4	17.3	17.18	17.76	18.04	17.67	17.82	78	77.8	51.9	93	66	44	67.67	65.51	10.1833	15.3633	45.2722	13	39	72	171	2.63	68.17	124	18.5	106	125	324	8.15	77.03	88	52.9	2.54	2.6	2.57
2F101	21	20s	F	48.4	49.5	48.2	48.7	42.5	42.7	41.9	42.3	15.22	15.21	15.28	15.24	14.38	14.74	15.16	14.76	77.7	86.6	55.8	54	91	41	62	65.74	8.84	15.0233	46.3346	10.8	48	86	271	2.77	57.96	97	22.5	84	97	298	6.78	81	108	44.4	1.05	1.45	1.25
2F102	22	20s	F	39.7	39.9	39.6	39.73	38.6	38.7	38.1	38.4	16.72	16.44	16.49	16.55	16.93	16.79	16.93	16.88	77.2	71.2	50.7	58	52	20	43.33	66.2033	9.05667	20.3333	38.5509	14.3	33	51	118	2.04	61.75	109	16.9	52	67	187	6.15	118.71	186	26.6	0.45	0.69	0.57
2F103	21	20s	F	47.1	47.3	47.7	47.37	46.2	46.6	47.2	46.9	14.75	14.47	14.39	14.54	18.43	17.44	18.18	18.02	82.3	78.2	57.9	71	15	3	29.67	65.65	9.84667	20.48	37.3857	13.2	43	80	243	2.52	58.11	121	21.2	58	60	139	4.62	79.64	133	30.3	1.1	1.12	1.11
2F104	22	20s	F	48.1	48.2	49.5	48.6	46.6	46	46.8	46.4	17.41	17.3	17.16	17.29	15.43	15.42	15.62	15.49	79.4	75.5	56.9	65	20	18	34.33	67.6667	9.43	10.7767	58.6169	14.5	31	44	119	1.76	56.73	108	15.3	70	95	251	5.75	81.66	122	35.2	0.51	0.47	0.49
2F105	24	20s	F	51.3	51.4	51.9	51.53	52.6	52.3	52.8	52.55	19.36	19.84	19.46	19.55	20.46	20.34	20.52	20.44	82.9	87.9	64.3	34	64	25	41	64.3967	11.2733	18.35	38.1163	13.2	54	86	297	3.92	72.48	106	24.2	63	73	229	4.97	78.54	114	32.4	1.08	0.34	0.71
2F106	21	20s	F	57.3	57.5	57.9	57.57	59.8	59.7	58.9	59.3	18.37	18.41	17.42	18.07	14.34	14.01	14.7	14.35	82.7	85	62.5	81	133	72	95.33					13.5	43	70	214	2.62	61.28	110	21.3	53	58	126	4.9	93.11	164	27.9	2.58	3.02	2.8
2F107	22	20s	F	70.7	70.1	70.4	70.4	60.4	60	60.8	60.4	18.14	17.73	17.83	17.9	25.19	25.35	25.61	25.38	81.5	86.9	62.9	33	62	16	37					12.2	43	54	145	2.4	56.19	95	20.8	84	93	215	6.45	76.69	90	45.4	1.37	1.77	1.57
2F108	22	20s	F	38.2	38.8	38.2	38.4	43.7	43.5	43.6	43.55	16.09	16.32	16.21	16.21	22.4	22.07	22.06	22.18	67.9	114.1	56.5	36	18	8	20.67					13.3	37	50	140	2.23	59.64	111	18.8	63	60	153	5.82	92.25	166	32.8	0.44	0.47	0.46
2F109	22	20s	F	24.4	23.8	24.4	24.2	35.7	35.6	35.7	35.65	18.54	18.64	18.15	18.44	18.9	19.07	18.36	18.78	71.6	70.8	46.2	78	52	47	59					12	52	82	254	3.59	69.06	110	25.3	64	67	155	4.81	74.85	128	32.4	4.19	4.75	4.47
2F110	22	20s	F	45.5	45.9	45.4	45.6	41.9	42.4	41.8	42.1	18.24	18.81	18.6	18.55	19.46	19.35	19.65	19.49	80.9	88.3	63.4	51	39	26	38.67					12	38	50	133	2.47	65.73	116	18.9	65	71	218	5.92	91	146	31.9	3.37	3.93	3.65
3F001	31	30s	F	43.5	42.4	44.6	43.5	28.6	28.4	29.9	28.97	17.8	17.1	17.9	17.6	14.9	14.7	15	14.87	85.04	86.62	68.14	28	92	27	49	66.43	9.13667	17.7667	42.7616	15.1	40	63	215	2.89	71.76	131	20.3	49	53	157	4.41	90.22	174	24.9	3.88	2.89	3.39
3F002	39	30s	F	59.7	59.5	59.2	59.47	53.2	53.5	53.7	53.47	19.5	19.93	19.37	19.6	20.85	20.87	20.8	20.84	75.2	68.9	47.8	60	65	71	65.33	64.5033	10.9633	18.5933	37.9553	15.2	56	69	219	4.78	85.6	140	31.6	61	63	165	5.04	82.53	296	32.5	4.66	3.45	4.06
3F003	37	30s	F	41.5	41.2	41.4	41.37	37.8	37.9	38	37.9	14	14.2	14.1	14.1	11.2	11.1	11.5	11.27	82	96.5	68.5	35	89	81	68.33	62.2833	13.5867	16.6367	36.4396	11.1	43	50	124	3.68	85.86	143	23.3	74	89	210	5.58	75.27	131	37.4	3.62	3.63	3.63
3F004	37	30s	F	52	52.3	52.9	52.4	25.9	25.6	25.5	25.67	17.75	17.69	17.8	17.75	22.71	22.69	21.99	22.46	76	67.6	50.2	49	54	22	41.67	62.7	12.8333	18.9433	33.8387	8.6	48	83	225	4.07	83.99	135	25.3	65	66	215	5.42	83.82	265	34	2.88	3.49	3.19
3F005	30	30s	F	50.9	51.8	51	51.23	43	43.5	42.8	43.1	17.33	18.26	17.98	17.86	25.44	24.53	24.3	24.76	75.7	79.6	49.4	73	103	75	83.67	64.4333	11.1733	14.56	44.7497	18.2	37	38	88	3.28	87.72	165	19.5	48	50	138	3.83	79.78	264	25.9	3.27	3.09	3.18
3F006	33	30s	F	56	56.4	56.7	56.37	35	35	34.9	34.97	13.34	13.98	13.03	13.45	12.04	12.94	12.32	12.43	76.7	73.7	49.8	53	51	25	43	63.5	12.2167	15.7133	40.6673	12.3	45	71	243	3.27	72.74	138	22.3	53	54	167	3.41	64.47	122	27.4	3.29	2.67	2.98
3F007	34	30s	F	41.6	41.7	41.9	41.73	46.6	46	47.3	46.63	11.57	11.6	11.36	11.51	15.45	16.05	15.61	15.7	74.6	70.5	48	38	84	16	46	69.17	8.81	18.2733	46.3719	13.5	49	64	206	3.85	79.04	125	23.5	59	59	147	4.63	78.64	131	30.8	3.43	2.55	2.99
3F008	35	30s	F	60.5	61.7	62	61.4	37.9	37.5	37.6	37.67	21.33	21.89	21.61	21.61	29.57	59.08	29.32	39.32	76.4	85.9	45.3	40	49	10	33	60.2833	12.8733	20.7	26.4173	9.7	61	108	249	4.52	74.5	121	29.9	65	65	200	5.51	84.59	289	34.2	5.22	4.06	4.64
3F009	31	30s	F	68.7	68.8	67.8	68.43	65.1	65.4	64.8	65.1	13.75	13.67	14.07	13.83	18.48	17.66	17.92	18.02	82.2	103.8	64.4	47	54	22	41	65.3233	12.0667	13.9667	47.652	16.3	37	32	81	2.45	65.26	134	18.7	52	58	180	4.27	82.03	295	26.8	2.52	2.16	2.34
3F010	36	30s	F	54.8	55.5	55.7	55.33	48.5	49.7	48.8	49	12.01	11.22	10.42	11.22	17.25	18.14	17.19	17.53	67.2	84.7	49.6	110	91	41	80.67	61.46	13.0567	17.7367	32.8673	9.5	78	120	335	6.54	84.16	113	37.1	122	110	333	9.98	81.5	128	59.7	7.17	6.78	6.98
3F011	38	30s	F	24.2	25.7	25.8	25.23	43.5	43.7	43.6	43.6	17.55	17.48	17.91	17.65	21.04	21.14	21.5	21.23	74.6	67.1	45.1	79	105	65	83	62.24	13.5967	11.0267	47.9853	9.7	68	113	320	5.65	82.68	129	33.4	68	74	255	5.28	77.82	141	37.2	4.12	3.96	4.04
3F012	30	30s	F	66.5	66.1	65.8	66.13	52.3	52.5	52.8	52.53	16.34	15.86	16.24	16.15	27.1	26.21	26.2	26.5	82.9	77.6	60.9	50	50	24	41.33	69.9933	8.65667	21.3133	43.1697	10.8	45	91	298	2.63	58.55	121	21.2	45	50	144	3.46	77.52	280	23.2	1.61	1.24	1.43
3F013	37	30s	F	57.7	57	56.9	57.2	55.3	55	54.8	55.03	17.77	17.14	18.29	17.73	21.46	21.49	22.22	21.72	70.5	63	46.8	50	55	18	41	64.81	9.96333	18.1167	39.2653	12.9	49	64	202	3.66	75.07	126	23.5	85	101	289	7.36	86.58	229	44.5	2.78	2.61	2.7
3F014	37	30s	F	49.1	48.7	48.8	48.87	50.6	50.5	50.4	50.5	11.28	10.98	11.1	11.12	18.85	18.85	19.02	18.91	72	66.1	46.9	61	89	25	58.33	64.6	11.1833	14.8967	44.4238	11.7	40	65	135	2.71	68.11	128	19.5	81	93	264	6.61	82.05	267	40	2.76	2.13	2.45
3F015	38	30s	F	21.2	21.8	22.2	21.73	24	24.4	23.7	24.03	15.22	15.1	15.09	15.14	12.78	12.02	14.1	12.97	68	67.1	40.9	37	58	24	39.67	66.6633	10.5833	17.35	43.8435	10.8	43	76	205	3.22	75.58	114	19.9	61	66	200	5.13	84.22	263	30.7	3.99	3.6	3.8
3F016	39	30s	F	40	40.6	39.7	40.1	62.7	62.3	62.2	62.4	13.97	12.4	13.89	13.42	10.83	10.7	10.63	10.72	75	68.9	53.2	8	4	2	4.67	68.02	9.52667	17.94	45.1275	26.3	32	52	176	2.38	73.8	143	15.5	59	57	164	4.07	68.51	143	30.4	1.25	1.87	1.56
3F017	34	30s	F	72.3	72.9	72.5	72.57	66	66.7	66.1	66.27	20.1	20.28	19.62	20	13.14	13.51	13.3	13.32	79.9	79.3	63	17	15	8	13.33	69.3433	9.53	16.2067	50.0423	28.4	29	25	67	1.76	60.26	125	14.3	55	56	209	4.39	80.54	281	29	1.38	1.44	1.41
3F018	37	30s	F	52.6	52.6	52.5	52.57	26.6	26.6	27.9	27.03	15.07	15.52	15.1	15.23	20.62	23.56	20.1	21.43	71.8	68.2	48.1	5	27	2	11.33	66.1833	8.87	19.5033	39.685	18.7	60	59	158	4.01	67.4	121	27.8	57	54	184	4.55	80.2	277	30.2	2.4	2.39	2.4
3F019	36	30s	F	29.1	30.8	30.3	30.07	42.2	45.3	46.9	44.8	19.97	20.61	19.6	20.06	13.81	16.07	16.01	15.3	65.7	57.4	39.6	15	34	10	19.67	65.5	11.0433	18.1533	40.492	15.4	44	73	208	2.73	61.88	114	21.7	41	40	90	2.66	65.42	120	20.8	6	5.3	5.65
3F020	35	30s	F	57	57.7	57.9	57.53	32.5	32.6	33.4	32.83	18.47	19.1	18.23	18.6	14.97	15.09	16.43	15.5	83.8	97.9	72.4	22	83	11	38.67	59.9067	14.23	16.2467	31.3734	15.1	38	40	90	2.68	69.84	132	20.9	73	80	210	6.13	83.72	315	38	4.79	4.59	4.69
3F021	39	30s	F	68	68	67.6	67.87	62.2	63.1	63.3	62.87	12.61	12.97	11.45	12.34	13.98	13.93	13.16	13.69	83.1	98.9	71.3	44	35	15	31.33	63.7667	10.55	20.75	33.5625	12.6	35	34	86	2.28	65.52	129	17.5	54	57	181	3.99	74.24	293	26	3.66	3.75	3.71
3F022	35	30s	F	64.5	64.7	64.6	64.6	54.6	54.8	54.8	54.73	20.05	19.91	20.45	20.14	18.66	19.07	19.64	19.12	80	86.8	51.3	53	18	12	27.67	66.6867	9.80667	15.63	46.8728	13.1	39	51	211	3.63	94.18	158	19.6	63	41	123	6.18	98.79	172	77.4	3.33	4.02	3.68
3F023	35	30s	F	66.7	66.9	67.1	66.9	63.4	63.3	62.8	63.17	20.56	21.14	21.88	21.19	20.1	21.99	20.39	20.83	75.5	78.5	47.2	129	152	77	119.33	62.1167	11.9133	16.65	36.0445	8.2	58	126	389	4.92	84.56	263	29.2	61	61	175	4.54	74.6	129	45	5.14	6.11	5.63
3F024	35	30s	F	64	66	66	65.33	35.6	34.9	36.5	35.67	24.66	25.31	23.05	24.34	24.93	26.53	26.65	26.04	82.1	80.4	55	75	30	52	52.33	64.4067	12.6367	21.7667	33.4993	17.8	53	64	182	4.33	81.1	140	28.6	71	65	226	5.28	74.64	135	35.5	2.84	2.79	2.82
3F025	33	30s	F	62.3	64.4	63.8	63.5	76.6	75	76.1	75.9	15.39	15.87	14.97	15.41	20.31	19.61	19.55	19.82	84.7	100.3	65.5	40	102	52	64.67	65.4033	10.5067	17.99	40.5707	16.8	42	58	163	3.18	76.11	117	22	61	63	135	5	81.63	153	32.1	2.31	2.37	2.34
3F026	30	30s	F	42.5	42.2	43.1	42.6	48.5	49.6	49.1	49.07	17.26	18.41	17.88	17.85	13.67	14.01	14.17	13.95	84.6	112.2	71	62	178	61	100.33	64.8333	10.9733	17.0133	41.0841	16.9	35	41	107	2.65	75.14	129	18.4	51	66	183	4.11	80.43	330	27.3	2.31	2.64	2.48
3F027	30	30s	F	55.8	55.7	55.5	55.67	37.4	37.4	37.1	37.3	21.5	21.88	21.77	21.72	24.34	24.08	25.09	24.5	72.1	89.4	57.5	33	20	19	24	67.8733	9.09	17.3767	45.8073	16.1	39	70	214	3.05	78.78	113	21.6	47	43	92	3.47	73.76	138	25.6	1.85	2.34	2.1
3F028	33	30s	F	15.7	15.3	16	15.67	55.8	54.6	55.7	55.37	12.45	12.61	13.24	12.77	8.56	8.64	8.4	8.53	75.4	60.1	45.1	25	28	9	20.67	68.1	9.19333	15.71	49.0435	19.2	43	46	111	2.93	67.44	113	20.7	71	93	226	5.14	72.77	130	33.5	1.96	2.45	2.21
3F029	37	30s	F	67.8	67.3	66.3	67.13	45.7	45.7	49.4	46.93	11.89	10.6	11.51	11.33	11.46	11.82	11.73	11.67	82.4	91.1	61.8	69	80	30	59.67	67.74	8.39333	15.1867	49.4342	16.6	35	34	137	2.47	71.58	130	24.9	69	78	222	5.33	77.59	139	34.6	1.83	1.47	1.65
3F030	37	30s	F	36.7	35.1	35.9	35.9	41.9	41.9	41.4	41.73	18.48	16.95	17.39	17.61	18.25	17.56	18.06	17.96	70.5	64.7	43.5	54	159	50	87.67	62.83	11.3567	16.49	37.8846	11.8	53	55	136	4.1	77.19	131	27	73	73	169	5.31	72.68	122	35.8	3.53	4.01	3.77
3F031	33	30s	F	55	55.9	58.5	56.47	65	66	65.9	65.63	12.98	12.46	11.87	12.44	14.66	14.05	14.68	14.46	81.8	68.1	51.7	48	70	46	54.67	63.3667	13.29	17.6533	37.1321	16.5	45	49	107	3.51	78.3	133	23.9	62	81	164	4.77	76.85	143	32.2	2.15	3.36	2.76
3F032	30	30s	F	41.1	41.6	41.8	41.5	46	47.8	48.3	47.37	13.08	14.22	13.5	13.6	11.39	10.67	10.52	10.86	86.1	107.8	75.3	30	45	8	27.67	66.13	10.7133	16.0567	45.1306	13.2	36	42	109	2.77	76.49	128	20.5	51	53	128	3.72	73.62	140	26	1	1.62	1.31
3F033	37	30s	F	62.6	62.1	62.6	62.43	56.2	56.9	56.2	56.43	10.79	10.1	10.77	10.55	15.43	15.98	15.57	15.66	64.7	57.5	38.9	77	79	31	62.33	66.4667	9.66667	17.2467	43.6747	15	32	34	77	2.39	75.62	139	16.8	57	61	164	4.33	76.62	122	26.6	2.7	2.97	2.84
3F034	37	30s	F	62.9	62.8	63	62.9	55.4	55	55.7	55.37	9.86	9.18	10.04	9.69	25.22	25.73	25.26	25.4	72.4	66.8	46.2	31	44	4	26.33	71.86	7.02667	17.8467	50.7716	17.7	43	48	137	2.45	57.43	112	21.1	62	83	285	4.75	76.06	144	31.1	1.79	1.14	1.47
3F035	38	30s	F	56	56	56.2	56.07	49.8	49.8	49.7	49.77	12.56	13.55	13.16	13.09	14	14.41	14.39	14.27	79.7475	78.2775	48.8427	67	138	6	70.33	65.6433	11.73	16.1333	44.1166	16.1	41	55	191	3.29	79.73	128	21.5	68	114	351	5.55	81.84	154	33.6	1.48	1.81	1.65
3F036	38	30s	F	59.5	59	59.6	59.37	57.3	57	56.8	57.03	11.55	11.08	10.58	11.07	14.96	14.18	14.65	14.6	76.7634	76.1475	51.2278	72	53	14	46.33	62.72	11.6767	21.33	30.8095	15.8	37	62	212	2.88	77.3	247	20.8	47	57	166	3.23	68.73	120	23.9	1.37	1.39	1.38
3F037	37	30s	F	66.6	66.7	66.1	66.47	71.7	71.9	71.6	71.73	6.55	6.2	6.87	6.54	12.97	12.8	12.74	12.84	82.7316	89.1405	57.2424	19	35	2	18.67	68.0433	8.31333	17.7833	45.4158	17.7	33	35	125	2.15	65.39	111	19.8	45	59	145	3.09	69.33	153	22.4	0.58	0.92	0.75
3F038	30	30s	F	49.4	49.2	51.5	50.03	55.7	55.8	55.3	55.6	14.53	15.28	14.96	14.92	14.02	15.01	15.26	14.76	83.4519	107.991	70.6197	19	29	38	28.67	64.3133	11.5433	19.1033	36.8427	28.9	34	47	136	2.27	67.59	121	18.4	55	52	132	4.02	72.74	135	27.3	1.75	2.36	2.06
3F039	39	30s	F	46.4	47.6	47.6	47.2	40.7	41.4	41.6	41.23	11.09	10.94	11.19	11.07	12.92	12.22	13.12	12.75	63.5922	66.243	46.9761	8	22	14	14.67	65.3167	10.85	18.7567	39.2351	21.6	36	44	110	2.58	71.63	123	18	75	65	163	6.09	80.83	292	37.7	1.59	1.91	1.75
3F040	38	30s	F	59.4	58.8	59.8	59.33	62.1	62.8	63.5	62.8	15.76	15.31	15.35	15.47	13.65	13.48	13.7	13.61	72.7503	64.6455	48.9464	38	57	19	38	63.3167	12.6933	16.66	38.6361	19	39	43	141	2.85	72.43	127	19.9	49	52	148	3.44	69.67	128	25.1	1.41	1.16	1.29
3F041	39	30s	F	50	50.6	51.2	50.6	60.5	60.9	60.6	60.67	20.26	20.63	20.93	20.61	22.77	22.2	23.71	22.89	72.3387	66.5625	44.591	41	29	17	29	61.9033	11.28	19.88	30.9115	14.6	42	58	172	3.51	83.52	127	23.1	58	59	137	3.46	59.4	97	39.8	2.5	2.6	2.55
3F042	39	30s	F	52.2	52.3	53.4	52.63	63	63.1	63.5	63.2	12.75	12.94	12.53	12.74	12.18	12.5	12.04	12.24	73.9851	81.8985	59.5238	54	17	11	27.33	66.67	9.35667	18.2167	42.4615	18	44	46	119	3.35	75.42	126	27.3	67	86	213	5.27	79.08	152	33.1	6.7	7.2	6.95
3F043	31	30s	F	62	61.4	61.4	61.6	64.6	64.6	64.8	64.67	14.03	14.13	14.52	14.23	14.42	14.51	14.24	14.39	80.8794	90.525	66.7828	27	12	10	16.33	68.3367	10.32	17.3667	46.5563	15.7	43	57	225	3.71	87.11	143	21.9	46	43	137	3.85	84.14	155	24.9	1.1	1.7	1.4
3F044	33	30s	F	38.5	38.2	38.6	38.43	41.1	40.1	40.4	40.53	17.94	18.35	18.02	18.1	18.55	18.2	18.47	18.41	79.4388	83.3895	57.9683	41	18	21	26.67	70.2433	7.85	15.0067	53.45	23.1	35	36	111	2.26	63.86	134	17.7	48	59	174	3.12	64.95	110	22.5	0.8	1.3	1.05
3F045	37	30s	F	27.4	27.8	26.9	27.37	31.5	31.6	32.7	31.93	23.34	22.8	22.99	23.04	25.18	25.09	25.34	25.2	68.4285	77.745	54.0277	20	24	13	19	66.14	10.3467	20.4667	38.2593	25.1	41	68	248	2.52	60.74	128	19.5	54	60	169	3.15	58.45	181	26	1.4	1.8	1.6
3F046	35	30s	F	53.5	53.6	54.1	53.73	57.9	57.4	57.6	57.63	15.8	16.21	16.22	16.08	22.16	21.8	22.35	22.1	56.8008	49.0965	30.7989	48	30	20	32.67	59.35	14.24	13.7	34.3129	12.2	53	49	148	3.41	64.24	117	24.8	64	66	164	2.27	35.51	269	31.2	3.2	4	3.6
3F047	36	30s	F	63.7	63.7	63.6	63.67	69.3	69.3	68.5	69.03	17.06	17.38	16.93	17.12	19.47	20.62	20.87	20.32	67.914	58.4685	40.3393	51	37	18	35.33	63.9133	11.2233	18.33	37.2002	15	46	41	100	3.54	77.72	133	22.1	41	40	110	1.71	41.44	379	23.1	2.9	3.8	3.35
3F048	36	30s	F	58.5	58.8	58.7	58.67	52.4	52.4	53.8	52.87	13.42	13.11	12.92	13.15	13.59	14.74	14.52	14.28	76.8663	67.521	52.2648	39	9	18	22	64.8033	11.3033	19.16	37.6903	14	49	51	131	3.19	65.19	124	23.3	53	54	131	3.02	57.36	140	27.4	2.1	2.1	2.1
3F049	36	30s	F	72.7	72.3	72.6	72.53	72.8	72.2	72.9	72.63	10.71	10.81	10.89	10.8	12.75	12.85	13.21	12.94	79.6446	77.8515	60.5608	27	18	9	18	69.28	8.24333	16.1667	50.0195	14.3	38	34	93	2.26	59.1	123	18.5	42	42	128	2.66	63.22	129	21.9	1.4	1.9	1.65
3F050	34	30s	F	65.4	65.9	66.8	66.03	69.3	69.3	70.4	69.67	15.28	15.62	15.28	15.39	14.63	14.57	15.51	14.9	79.3359	73.8045	56.1017	78	22	23	41	66.35	10.53	13.0333	51.4401	21.1	46	55	157	2.9	63.5	113	21.3	55	47	156	1.87	34.25	283	27.5	1.3	1.5	1.4
3F051	32	30s	F	69.4	69.4	69.6	69.47	71.5	71.3	71.8	71.53	17.24	17.66	17.81	17.57	19.97	20.04	20.34	20.12	83.2461	81.8985	65.4347	42	34	20	32	64.5967	12.9733	15.64	43.0238	30.7	39	32	87	2.23	57.8	114	17.8	37	41	94	2.1	56.74	99	21.4	0.7	0.6	0.65
3F052	36	30s	F	64.8	64.2	65.1	64.7	57.9	58.6	58.8	58.43	14.39	14.31	14.67	14.46	16.84	16.46	16.81	16.7	74.6025	71.0355	55.3758	12	6	4	7.33	68.0167	9.66667	19.8433	42.2378	19.6	51	71	217	3.48	67.73	111	23.2	51	60	200	2.22	43.42	80	26.1	0.9	1.2	1.05
3F053	33	30s	F	31.4	32.1	31.8	31.77	40.2	40.5	41.2	40.63	21.16	20.5	20.5	20.72	23.63	23.71	23.64	23.66	71.5155	62.7285	46.5613	35	15	11	20.33	64.56	12.0133	13.29	47.611	13.2	52	83	201	3.69	70.42	115	23.7	50	53	180	2.31	46.47	265	28.2	2.4	3.4	2.9
3F054	33	30s	F	59.8	59.6	59.9	59.77	66.9	66.7	65.4	66.33	14.57	14.2	14.86	14.54	12.8	13.49	13.03	13.11	74.6025	76.254	53.6129	54	34	21	36.33	66.3433	10.2533	19.1	40.5527	17.3	51	42	115	3.3	64.61	117	24.5	47	51	148	1.63	35.02	162	22.2	3.4	3.9	3.65
3F055	35	30s	F	64.7	65	64.1	64.6	60.6	61.5	61.6	61.23	20.01	19.44	19.29	19.58	23.82	23.82	23.92	23.85	67.2966	74.976	51.4352	47	41	15	34.33	65.91	11.3233	18.11	41.3	17	47	45	146	3.12	66.88	128	23	46	47	132	1.69	36.39	266	24.2	3	3.2	3.1
3F056	31	30s	F	69.2	69.6	69	69.27	69.3	70.9	70.2	70.13	15.51	15.9	15.65	15.69	14.89	15.18	15.35	15.14	74.4996	66.669	49.3612	58	11	10	26.33	66.8767	10.6967	17.2733	44.3346	24.9	41	36	112	2.77	66.84	126	20.7	43	47	116	1.76	40.52	204	22.4	0.9	0.9	0.9
3F057	31	30s	F	70.6	70.4	70.3	70.43	67.2	68.1	68	67.77	15.41	16.39	16.07	15.96	14.6	15.13	14.97	14.9	73.6764	65.7105	45.2132	71	78	34	61	65.5767	11.3833	18.1867	40.5797	12	47	53	166	3.59	76.7	246	23	50	51	138	2.24	44.68	77	26.7	5	5.3	5.15
3F058	35	30s	F	62.7	62.8	62.9	62.8	62.1	61.4	61.5	61.67	14.45	14	13.94	14.13	14.78	15.19	14.88	14.95	70.3836	71.0355	47.2872	65	11	9	28.33	70.57	7.02667	16.0433	52.048	18.9	57	69	299	4.32	75.18	104	26	42	44	121	1.08	25.98	116	22.2	1.9	1.5	1.7
3F059	30	30s	F	60.6	60.5	60.9	60.67	64.9	64.1	64.6	64.53	10.94	11.56	11.34	11.28	12.92	13.54	13.31	13.26	83.0403	82.3245	63.6718	42	37	32	37	64.7167	10.48	19.46	37.0985	17.8	47	105	245	3.12	66.39	120	22.1	42	47	149	1.96	46.89	294	21.1	1.7	1.8	1.75
3F060	30	30s	F	39.8	39.5	39.1	39.47	41	41.7	41.1	41.27	20.29	20.07	20.62	20.33	21.85	22	22.18	22.01	78.6156	86.7975	57.3461	19	16	9	14.67	63.62	11.18	17.5	37.8931	19.3	51	62	242	3.18	62.23	119	26.5	58	68	172	2.57	44.12	256	28.3	1.5	1.8	1.65
3F061	35	30s	F	56.4	57	56.5	56.63	48.4	48.6	48.8	48.6	17.53	17.47	17.65	17.55	18.02	18.69	19.13	18.61	74.8083	71.6745	46.3539	64	72	40	58.67	62.6533	13.1233	17.6833	35.5857	14.3	67	45	164	5.21	77.2	118	27.9	60	80	198	6.18	102.87	153	30.3	3.1191	3.5675	3.34
3F062	30	30s	F	41.8	41.4	41.6	41.6	59.1	59.7	59.4	59.4	13.84	13.4	13.19	13.48	12.75	12.3	12.72	12.59	80.1591	87.4365	54.0277	64	70	33	55.67	68.81	8.45667	15.8867	49.8161	17	50	47	120	3.18	63.18	114	24.7	43	38	97	2.21	51.17	314	21.8	2.4294	3.0695	2.75
3F063	32	30s	F	51.4	51.5	51.8	51.57	55.3	55.4	55.3	55.33	14.72	14.1	14.22	14.35	17.72	17.27	17.23	17.41	80.8794	73.698	56.4128	33	47	22	34	61.61	13.89	20.3133	29.75	17.1	38	41	128	2.13	56.03	119	18	43	42	124	2.3	53.06	100	22	1.7241	2.1649	1.94
3F064	30	30s	F	49.1	49.8	50	49.63	51.8	51.1	51.6	51.5	16.7	16.52	16.31	16.51	18.37	19	18.99	18.79	80.9823	105.435	67.0939	38	44	35	39	65.7033	11.2433	17.04	42.6624	19	50	79	231	4.18	67.5	159	24	51	50	131	4.68	92.06	159	26.2	3.2474	3.6492	3.45
3F065	32	30s	F	40.9	40.7	40.5	40.7	48.2	48.6	48.8	48.53	19.86	19.65	19.21	19.57	20.32	20.31	20.43	20.35	72.1329	75.828	49.776	36	24	33	31	65.1033	11.67	16.6233	42.2571	17.7	53	51	131	3.31	62.24	118	26.3	70	82	203	5.62	80.32	130	36.1	2.8873	3.2352	3.06
3F066	38	30s	F	55.2	55.8	55.8	55.6	68.2	68.5	68.9	68.53	14.94	15.15	14.72	14.94	15.85	15.47	15.2	15.51	76.9692	79.3425	60.146	44	30	18	30.67	63.3267	11.5433	19.1367	34.8532	21.9	47	83	246	3.16	66.93	114	21.9	72	80	269	5.23	73.04	92	37.5	1.8049	1.4691	1.64
3F067	30	30s	F	51.1	51.9	51.1	51.37	45.8	45.6	45.8	45.73	13.34	13.19	13.95	13.49	13.89	14.58	13.85	14.11	81.291	76.5735	59.3164	21	17	10	16	65.5933	10.6167	21.11	36.4522	19.2	46	62	208	3.16	68.63	115	21.7	68	76	179	5.07	74.97	132	34	2.8987	3.899	3.4
3F068	37	30s	F	34.5	34.4	34	34.3	32	32.7	32.2	32.3	13.81	13.26	13.64	13.57	15.65	15.91	15.75	15.77	72.9561	68.6925	51.4352	5	22	1	9.33	69.4133	9.44667	21.42	42.1866	27.5	55	114	300	3.98	72.32	110	22.9	58	52	150	4.61	79.84	283	28.9	1.4992	1.548	1.52
3F069	34	30s	F	55.7	55.3	55.6	55.53	49.1	49.4	49.6	49.37	11.6	11.33	11.34	11.42	15.98	16.31	16.1	16.13	73.9851	77.106	52.2648	42	38	12	30.67	66.6133	11.0233	16.6833	44.8796	18.7	58	115	352	4.31	74.07	112	28	60	65	166	4.34	72.13	123	30.5	1.2333	1.3041	1.27
3F070	39	30s	F	53.7	53.6	53.2	53.5	61.2	61	61.6	61.27	15.65	15.37	15.56	15.53	16.88	16.85	16.37	16.7	76.5576	72.9525	51.7463	32	49	18	33	67.75	9.29	15.1533	49.5124	20.7	53	76	208	3.86	72.3	123	26.3	56	69	237	3.81	67.87	120	27.6	2.0296	3.0019	2.52
3F071	31	30s	F	64.2	64.1	64.8	64.37	65.1	65.5	65	65.2	22.57	22.85	22.53	22.65	21.06	22.32	22	21.79	77.3808	80.6205	51.7463	91	82	59	77.33	67.73	10.9967	15.0433	49.6865	19.2	50	72	197	3.82	75.85	127	25.2	54	58	141	4.61	85.08	283	28.1	4.1027	3.5769	3.84
3F072	31	30s	F	59	58.7	58.7	58.8	48	48	48.1	48.05	11.59	11.25	11.14	11.33	13.03	13.22	13.34	13.2	74.9	69.9	48.9	124	65	19	69.33	63.9533	11.06	18.1133	37.6083	12	48	62	190	4.29	89.63	158	24.1	93	115	269	9.14	97.86	151	47.7	7.46	8.77	8.12
3F073	37	30s	F	27	27.9	27.9	27.6	22.8	22.3	22.5	22.4	21.76	21.69	21.38	21.61	21.3	21.44	21.27	21.34	69.7	70.6	48.2	83	90	36	69.67	62.1767	11.4033	21.1133	29.9733	10.4	71	66	194	6.17	86.79	132	36.3	72	64	240	5.12	71.37	134	35.6	11.25	11.25	11.25
3F074	35	30s	F	65.7	65.8	66.4	65.97	54.5	55.5	55.6	55.55	15.42	14.43	14.8	14.88	13.47	13.73	14.28	13.83	75.4	82.4	51.5	129	51	79	86.33	61.2167	12.92	19.2667	30.2071	11.2	60	54	131	4.54	75.64	126	30.2	76	61	170	5.9	77.72	125	36.2	9.31	9.57	9.44
3F075	39	30s	F	75.8	75.1	75	75.3	72.1	72.4	72	72.2	15.87	16.64	15.52	16.01	20.63	20.69	20	20.44	77.5	71.6	54.6	27	64	4	31.67	64.15	10.83	19.3133	36.2286	12.9	43	57	181	2.46	57.67	110	20.6	46	48	135	3.08	66.57	138	24	3.23	3.2	3.22
3F076	33	30s	F	58.8	59.5	58.9	59.07	56.7	56.5	57.2	56.85	15.83	15.65	15.03	15.5	17.22	16.89	17.31	17.14	72.7	68.6	47.3	52	57	3	37.33	66.24	10.2433	16.53	44.493	14.1	55	81	237	3.18	58.03	105	26.5	56	60	178	3.63	65.25	129	28.1	4.91	4.07	4.49
3F077	36	30s	F	42.9	43.2	43.9	43.33	34	34.3	34.5	34.4	18.14	17.97	17.46	17.86	20.28	20.14	20.37	20.26	78.4	69.9	49.6	57	40	7	34.67	64.7133	10.82	15.3333	43.8179	9.6	40	38	89	2.3	57.86	118	21.5	51	51	148	3.5	68.33	130	26	2.86	3.77	3.32
3F078	33	30s	F	50.2	50.1	50.6	50.3	52.8	52.4	52.3	52.35	16.62	16.91	16.21	16.58	18.3	18.88	18.93	18.7	79.9	72.8	58	25	24	7	18.67	67.9433	10.58	15.1833	49.7627	17.8	44	51	171	2.46	55.35	111	21.9	59	64	182	4.09	68.89	132	29.6	1.57	2.68	2.13
3F079	31	30s	F	32.9	32.8	32.4	32.7	29.5	29.3	29.2	29.25	18.9	18.55	18.51	18.65	15.09	15.2	15.71	15.33	76.2	74.6	53.5	60	43	10	37.67	64.99	9.44	19.84	37.0727	15.3	54	58	148	5.11	95.32	151	26.5	54	58	148	5.11	95.32	151	26.5	4.9	5.5	5.2
3F080	38	30s	F	47.8	47.7	47.4	47.63	46.1	46.4	46.6	46.5	17.3	17.27	17.68	17.42	24.37	23.94	23.75	24.02	70.6	60.2	44.1	44	53	18	38.33	60.73	13.6733	20.48	27.6512	20.6	69	92	335	4.77	68.98	121	34.9	66	69	187	4.99	75.51	129	35	6.5	5.9	6.2
3F081	32	30s	F	47.1	47.4	47.5	47.33	48.5	48.8	48.5	48.65	18.55	18.24	18.18	18.32	15.99	16.02	16.27	16.09	67.5	61.5	40.1	99	61	41	67	64.67	10.57	15.96	42.5884	19	51	95	333	4.22	82.29	150	24.9	66	80	234	5.15	78.07	131	32.1	4.7	5.4	5.05
3F082	33	30s	F	43.6	43.8	43.7	43.7	43.2	43.3	43.2	43.25	11.32	11.46	11.64	11.47	17.76	17.79	17.35	17.63	75.6	86.4	56.4	74	14	17	35	67.2767	9.34333	18.35	43.2744	16.1	34	32	88	1.99	58.45	119	17.1	58	66	168	4.61	79.01	134	29.8	2.2	1.9	2.05
3F083	33	30s	F	23.8	23.9	23.8	23.83	35.1	35.8	35.6	35.7	14.33	14.32	14.25	14.3	14.32	14.18	14.08	14.19	78.6	77.1	57.7	25	28	12	21.67	66.73	8.37	20.23	39.5904	19.6	35	43	132	1.84	53.06	119	17.6	48	48	122	3.05	63.58	132	24.2	0.8	1.2	1
3F084	32	30s	F	25.3	25.7	25.7	25.57	41.9	41.5	41.8	41.65	15.69	15.35	15.19	15.41	13.1	14.04	13.92	13.69	80.7	74.6	53.3	32	88	14	44.67	67.33	9.15667	16.6267	46.1866	17.6	38	47	128	2.65	69.19	123	19.2	63	72	193	4.37	69.48	119	31.4	1	0.9	0.95
3F085	30	30s	F	43.5	43.8	43.6	43.63	38.5	38.1	38.2	38.15	17.8	17.11	17.19	17.37	22.73	22.88	22.93	22.85	79.7	69.5	53	60	150	15	75	64.3667	11.65	19.2167	36.7824	11.8	48	67	174	3.47	72.05	131	23.5	60	59	166	4.07	68.32	132	30.1	4.4	4.3	4.35
3F086	30	30s	F	50.5	50.5	50.8	50.6	33.4	33.4	33.9	33.65	14.52	14.19	14.75	14.49	12.97	12.23	12.17	12.46	77.2	65	47.3	79	43	19	47	65.0233	12.41	16.6467	42.0658	16.1	40	43	132	2.57	64.49	121	21.7	66	74	201	5.27	79.84	135	35.2	5.15	4.87	5.01
3F087	36	30s	F	50	50.7	50.1	50.27	46.4	46	46	46	6.93	6.7	6.44	6.69	15.99	15.46	15.79	15.75	78.5	80.7	55.7	17	61	58	45.33	62.8167	11.94	16.8133	37.318	23.4	41	44	123	2.75	66.82	139	21.3	66	77	218	4.81	72.93	144	33.4	2.8	3.2	3
3F088	38	30s	F	42.9	42.8	43	42.9	47.2	47.1	47.6	47.3	15.22	16.77	16.42	16.14	17.02	18.18	17.53	17.58	75.8	81.2	50.8	18	35	7	20	62.6433	13.29	19.9	32.4296	12.8	39	46	127	2.52	65.19	124	18.9	41	38	111	2.93	70.99	141	20.7	1.8	2	1.9
3F089	38	30s	F	60.3	60.5	60.8	60.53	55.5	55.7	55.4	55.53	15.57	15.84	15.29	15.57	13.97	14.03	13.93	13.98	75.9	86	58.1	55	49	18	40.67	64.2633	11.6067	17.8867	38.5699	9.2	71	76	196	5.61	79.35	153	35.4	71	76	196	5.61	79.35	153	35.4	4.1	4.8	4.45
3F090	39	30s	F	64.2	64.4	64.7	64.43	65.5	65.1	64.7	65.1	14.11	14.48	13.75	14.11	18.97	19.29	19.34	19.2	76	71	50.4	52	54	21	42.33	66.2067	10.2767	16.8533	43.8795	12.3	45	53	179	3.47	77.45	138	22.6	59	66	213	3.68	61.92	126	29.3	4.45	5.03	4.74
3F091	37	30s	F	52.5	52.2	51.9	52.2	58.1	58.4	57.7	58.07	17.75	17.45	17.77	17.66	21.09	20.88	20.77	20.91	78	75.9	50.2	37	37	13	29	64.3867	12.66	20.8333	34.6274	10.4	46	54	164	3.11	68.14	126	23.3	89	115	312	8.93	100.83	162	44.2	8.6	9.43	9.02
3F092	39	30s	F	55.5	54.9	54.8	55.07	67.4	67.3	66.8	67.17	17.32	17.8	17.35	17.49	19.69	20	20.64	20.11	78.3	82.3	52.2	138	261	78	159	63.21	10.41	19.53	34.0743	9.3	44	54	182	3.35	76.78	126	22.8	58	61	185	3.84	66.42	140	28.7	11.43	11.99	11.71
3F093	35	30s	F	48.7	48.5	49.6	48.93	33.9	33.2	36.2	34.43	12.69	12.6	12.44	12.58	14.2	14.53	14.36	14.36	75.6	65.9	48.4	56	30	26	37.33	64.6633	10.7067	21.1333	34.7548	10.9	43	42	107	3	69.35	139	22.5	68	66	152	5.11	75.12	139	35.2	7.48	7.67	7.58
3F094	32	30s	F	50.2	50	50.4	50.2	49.6	49.9	50	49.83	11.19	10.53	10.43	10.72	12.92	12.64	12.45	12.67	76.5	87.6	56.1	13	59	8	26.67	68.8833	8.35667	16.0567	49.6252	12.2	46	43	89	3.09	67.53	123	23.8	56	69	212	4.05	72.14	140	26.9	2.96	2.92	2.94
3F095	34	30s	F	59	59.7	59.3	59.33	52.2	52.5	52.7	52.47	10.34	10.2	10.06	10.2	12.44	12.8	12.32	12.52	84.2	82.4	65.5	29	46	15	30	63.8167	10.9833	19.5933	35.1904	12.7	49	83	172	3.06	62.33	114	22.5	49	46	102	2.88	59.08	122	25.3	1.13	1.34	2.94
3F096	30	30s	F	37.1	37.5	36.8	37.13	47.8	47.5	47.3	47.53	10.59	10.65	10.01	10.42	18.03	18.25	17.71	18	80.1	75.7	54.6	14	10	4	9.33	66.31	11.98	16.1167	45.3416	10	37	48	137	2.32	62.44	121	19.1	45	51	124	3.05	68.18	134	23	0.84	1.08	2.94
3F097	31	30s	F	42.8	42.6	42.1	42.5	57.8	57.8	57.3	57.63	16.01	15.41	15.83	15.75	14.37	14.64	14.32	14.44	72	56.8	42.5	48	52	79	59.67	62.2633	12.93	15.13	39.0259	9.1	51	76	254	3.97	78.47	128	24.2	74	82	187	5.64	76.23	142	35.9	8.38	8.86	2.94
3F098	37	30s	F	39	39.2	38.7	38.97	41	40.5	41.4	40.97	19.62	19.95	19.18	19.58	18.02	18.23	18.32	18.19	62.7	53.8	33.3	45	52	28	41.67	63.8233	10.78	16.47	40.0069	8.2	71	86	369	5.16	73.18	119	34	76	73	235	7.61	99.45	162	38.8	5.1	6.4	2.94
3F099	30	30s	F	36.8	36.2	36.3	36.43	49.3	49.3	49.6	49.4	12.34	12.11	12.21	12.22	14.26	14.43	14.17	14.29	75.5	67.1	45.9	38	11	20	23	64.51	12.5767	16.1833	41.8795	11.7	61	111	357	4.46	73.04	117	28.8	61	70	202	5.12	83.3	161	30.9	3.7	4.3	2.94
3F100	36	30s	F	64.2	64.6	64.6	64.47	59.8	59.9	59.6	59.77	16.19	15.98	15.95	16.04	16.31	16.78	15.7	16.26	72.7	66.2	45.6	284	107	94	161.67	66.7867	8.52	16.17	46.072	8.2	58	101	251	4.67	80.19	117	28.3	71	111	262	4.93	69.21	134	34.8	7.2	7.2	2.94
3F101	38	30s	F	32.6	32.1	32.9	32.53	41.4	41.1	41.7	41.4	17.47	17.68	17.69	17.61	23.62	23.23	23.94	23.6	71.1	56.7	37.2	51	73	37	53.67	59.8933	14.4033	18.77	27.7929	9.4	52	55	137	5.09	97.25	175	28.2	81	84	215	8.05	99.62	160	42.5	5.5	5.3	2.94
3F102	36	30s	F	41.2	41	41.8	41.33	36.4	36.8	36.7	36.75	19.19	18.62	19.46	19.09	21.63	21.5	22.04	21.72	74.7	64.5	47.6	21	131	12	54.67	64.1333	12.8233	20.4	34.7147	11.2	44	75	188	3.1	70.46	135	22.9	71	70	200	5.57	78.31	151	36.5	2.5	1.9	2.94
3F103	39	30s	F	26.7	26.4	26.2	26.43	42.2	42.4	42.7	42.55	26.05	25.84	26.27	26.05	21.82	22.35	22.1	22.09	73.8	74.6	51.8	17	29	1	15.67	64.7567	10.9533	20.6567	35.5412	12.8	39	58	150	2.92	75.21	129	19.2	70	97	299	5.5	78.54	141	35.2	2.2	2.2	2.94
3F104	35	30s	F	41	41.4	41.7	41.37	38.7	38.6	37.7	38.15	18.13	17.64	17.88	17.88	26.86	26.39	26.32	26.52				53	91	29	57.67	65.7667	12.0333	19.3933	39.1109	15.7	63	66	155	6.22	98.79	145	32	76	89	258	7.18	94.91	168	39	1.35	2.11	2.94
3F105	38	30s	F	60.3	60.4	60.1	60.27	57.3	57.5	57.5	57.5	11.95	12.21	12.41	12.19	10.36	10.19	9.8	10.12				38	33	28	33	67.38	9.33667	18.9133	42.5808	14	58	55	125	4.08	70.3	111	26.8	54	55	124	4.05	74.83	145	28.1	1.57	1.47	2.94
4F092	40	40s	F	44.8	44.6	44.8	44.73	36.5	36.4	36.8	36.57	14.66	13.77	14.85	14.43	14.43	15.7	15.6	15.24	64.5	56.6	40.3	27	14	7	16	66.7833	10.0033	19.7633	40.3385	14.5	50	74	423	6.68	133.17	214	25.9	93	123	279	6.42	68.66	108	44.5	4.5	5.55	5.03
4F001	45	40s	F	60.6	60.1	60.2	60.3	58.8	58.7	58.9	58.8	12.3	12.3	12.6	12.4	11.4	11.2	11.3	11.3	81.95	78.08	60.06	24	29	21	24.67	63.8567	12.7233	20.9633	33.4645	15.5	49	57	177	4.13	84.38	122	26.3	114	167	453	11.49	100.5	149	55.2	1.17	1.1	1.14
4F002	49	40s	F	37.3	37.1	38	37.47	34.5	34.2	33.9	34.2	11.92	12.2	11.58	11.9	15.68	16.73	15.96	16.12	73.9	77.4	48.5	16	42	28	28.67	68.75	6.61667	19.29	44.1867	13.1	52	79	231	4.6	89.24	149	26.2	81	72	184	6.5	80.6	167	40.2	1.51	1.47	1.49
4F003	47	40s	F	41.3	41.3	41.1	41.23	20.2	20.1	20.3	20.2	11	10.9	11	10.97	15.2	15	14.7	14.97	73.2	81.4	58.5	7	22	11	13.33	67.3667	9.43667	21.4367	39.0123	18.5	59	79	267	5.05	86.32	160	28.3	101	130	355	6.98	68.97	118	43.7	0.61	0.67	0.64
4F004	43	40s	F	43.9	43.4	44	43.77	50.9	50.2	51.3	50.8	19.26	19.3	19.23	19.26	9.48	10.67	10.23	10.13	73.2	76.6	48.7	12	45	14	23.67	64.4467	11.5733	16.2267	41.6788	11.1	61	63	186	5.6	91.61	143	31.4	76	82	190	5.19	68.54	120	37.9	1.13	1.16	1.15
4F005	45	40s	F	45.7	45.5	45.2	45.47	52.3	52.1	52.3	52.23	13.1	13.2	13	13.1	14.7	14.5	14.3	14.5	75.4	66.1	48.3	29	65	17	37	64.7233	10.0067	20.9933	35.0433	14.9	75	103	352	6.58	88.17	134	38.5	80	86	250	6.3	79.24	240	40.2	0.8	0.95	0.88
4F006	48	40s	F	52.1	52.2	52.3	52.2	42.9	43.3	43.4	43.2	12.8	13	13	12.93	14.2	14.1	14.9	14.4	78.1	71.9	49.8	48	23	21	30.67	63.4033	11.98	20.1467	33.6354	12.2	40	48	141	3.45	85.87	141	20.3	90	107	287	7.29	79.57	159	43.4	2.35	2.09	2.22
4F007	40	40s	F	50.7	50	51.1	50.6	27.1	27.1	27	27.07	21.67	21.44	21.8	21.64	15.91	15.9	15.94	15.92	77.3	72.2	53.2	32	101	18	50.33	64.0033	11.93	19.4	35.8226	10.7	47	84	246	3.79	81.3	137	22.1	69	78	183	5.96	86.31	126	36.2	4.94	5.55	5.25
4F008	45	40s	F	24	25.1	24.1	24.4	41.3	42.5	42.8	42.2	18.2	19.16	18.93	18.76	16.43	15.22	15.96	15.87	71.8	67.2	48.7	28	66	47	47	64.6733	10.43	18.6167	38.2446	12.5	49	124	612	6.34	129.69	189	22.2	105	115	287	7.69	73.3	84	54	2.67	3.71	3.19
4F009	44	40s	F	46	46.8	46.4	46.4	48.4	48.9	48.3	48.53	13.72	13.67	14.57	13.99	14.07	13.44	13.66	13.72	73.3	67.4	47.3	41	75	34	50	65.85	11.12	16.76	43.4016	11.2	48	115	333	6.02	125.49	214	23.3	86	103	315	8.35	96.85	135	42.6	4.48	5.21	4.85
4F010	49	40s	F	51.4	51.6	51.2	51.4	44.9	45.1	45.3	45.1	12.79	12.77	12.84	12.8	15.91	16.44	17.02	16.46	71	76.4	44.6	75	88	61	74.67	65.6633	10.8033	14.49	47.2284	11.7	88	162	502	9.98	113.95	116	41.6	130	131	303	9.57	73.41	86	66.4	2.35	2.26	2.31
4F011	44	40s	F	25.1	25.1	25.9	25.37	41.1	41.7	42	41.6	22.01	22.29	22.17	22.16	15.39	16.4	16.38	16.06	76.1	72.2	52.7	33	59	50	47.33	65.2167	9.95	17.7	40.6856	12	48	148	470	6.05	126.71	238	21.8	61	85	359	5.22	85.6	134	30.5	1.2	1.18	1.19
4F012	40	40s	F	59	59	60.8	59.6	62.4	62.2	62.6	62.4	24.7	23.91	23.64	24.08	16.02	15.88	15.76	15.89	67.6	63	43	44	45	49	46	64.6933	11.4567	19.04	37.6577	11.8	65	103	339	5.47	83.59	94	29.6	63	59	154	6.37	101.75	131	30.4	0.53	0.64	0.59
4F013	47	40s	F	64.4	65.2	64.9	64.83	54.1	54.6	55.1	54.6	19.74	18.65	18.93	19.11	14.02	14.85	15.72	14.86	73.4	68.2	46.9	74	65	54	64.33	65.8333	10.85	14.1467	48.2201	11.6	60	79	263	8.3	137.48	205	29.8	75	78	237	6.88	91.34	147	37.9	5.92	6.44	6.18
4F014	48	40s	F	36.5	36.9	35.6	36.33	42.7	43.9	43.3	43.3	21.34	20.18	20.28	20.6	19.5	19.12	19.18	19.27	73.9	59.3	42.3	33	25	14	24	61.6367	12.5033	15.8567	36.2737	11.3	58	101	403	8.18	140.39	205	27.9	88	120	292	7.39	84.01	121	44.1	3.53	3.81	3.67
4F015	47	40s	F	56.1	56.1	56.4	56.2	56	56.4	56	56.13	24.29	24	24.33	24.21	23.3	21.1	23.71	22.7	78	66.5	47	24	13	19	18.67	62.31	10.9533	17.72	34.7876	12.3	49	59	204	6.48	131.97	206	23.4	83	86	215	4.88	58.96	95	41.8	1.47	0.99	1.23
4F016	46	40s	F	53.4	53.7	54	53.7	44	43.1	43.8	43.63	23.75	23.8	23.27	23.61	17.75	17.88	17.49	17.71	73.9	59.6	40.1	32	48	27	35.67	62.64	12.99	18.0567	34.9928	12.2	138	192	976	14.01	101.7	99	61.4	62	71	189	4.33	69.81	103	31.8	3.49	3.37	3.43
4F017	47	40s	F	50.9	50.6	50.8	50.77	58.8	61.1	58.9	59.6	23.47	23.55	23.88	23.63	16.02	16.1	16.27	16.13	71.6	75	47.2	28	45	7	26.67	64.6867	9.83667	17.97	39.2588	15.8	64	95	371	8.78	137.47	169	29	86	103	359	6.82	79.42	117	42.8	1.44	1.97	1.71
4F018	48	40s	F	67.1	67.8	67.6	67.5	55.4	56.1	56.4	55.97	22.58	22.2	22.81	22.53	17.33	17.26	17.94	17.51	74.1	59.4	44.3	43	93	13	49.67	64.56	11.2967	18.92	37.5803	14.6	101	122	320	23.89	235.62	257	402.9	80	69	221	6.2	77.71	116	40	6.72	7.18	6.95
4F019	49	40s	F	63.7	63.1	63.5	63.43	56.3	56.9	56.7	56.63	21.02	21.19	21.46	21.22	16.2	16.41	16.68	16.43	72.4	73.6	47.3	15	38	14	22.33	61.75	15.3	18.4167	32.5383	16	87	116	587	9.07	104.31	116	40.4	118	128	351	9.66	81.69	122	60.9	3.83	4.26	4.05
4F020	49	40s	F	55.7	55.4	55.9	55.67	41.1	40	39.9	40.33	31.97	31.69	31.55	31.74	28.68	28.57	27.56	28.27	74.9	62.8	43.7	25	54	15	31.33	62.4133	12.9633	16.6033	36.7833	13.5	86	79	199	8.75	101.24	137	41.3	103	110	254	8.18	79.11	122	53.1	3.37	3.98	3.68
4F021	47	40s	F	50.8	50.4	50.1	50.43	46	45.4	45	45.47	18.99	18.56	18.1	18.55	15.03	15.24	15.24	15.17	67.9	66.7	42.5	29	43	17	29.67	66.45	9.13	21.32	37.6529	9.9	59	99	462	7.93	133.33	188	29.2	89	94	243	6.98	78.56	96	47.4	2.26	2.63	2.45
4F022	48	40s	F	59.1	58.9	59.3	59.1	39.1	39.4	40.3	39.6	19.51	19.23	19.95	19.56	12.59	13.11	13.21	12.97	64.8	58.8	39.5	42	84	58	61.33	61.2033	12.1233	16.7667	33.7505	15.9	74	122	390	10.33	139.78	202	36	136	165	427	6.19	45.58	71	69.6	5.36	4.69	5.03
4F023	44	40s	F	60.9	61.2	59.4	60.5	48.6	48.7	48.9	48.73	21.14	21.67	21.2	21.34	23.13	24.26	25.1	24.16	69.2	64.4	43.5	55	53	9	39	64.7367	11.0333	18.9133	37.9246	18.6	67	111	209	9.18	136.86	180	31	123	134	299	9.26	75.34	93	65.8	4.34	4.08	4.21
4F024	45	40s	F	50.5	50.4	50.7	50.53	51.1	53	52.7	52.27	18.02	18.55	18.31	18.29	21.52	21.71	21.42	21.55	79.1	57.8	40.4	39	56	25	40	61.2367	13.44	17.7767	32.2971	9.6	61	123	732	8.31	136.01	181	28	82	101	291	6.09	74.35	106	42.2	6.08	6.75	6.42
4F025	48	40s	F	50.5	50.4	50.4	50.43	45	45.2	45.7	45.3	16.91	17.85	18.66	17.81	17.95	16.42	15.38	16.58	70.8	56	38.3	37	66	31	44.67	63.3867	12.27	18.61	35.7285	14.7	185	201	874	17.37	93.73	49	92.2	88	102	302	5.05	57.33	106	44.1	2.9	3.65	3.28
4F026	46	40s	F	65.7	65.9	66	65.87	49.1	49.7	49.5	49.43	19.99	20.4	20.39	20.26	13.44	13.54	13.95	13.64	73.7	72.9	47.5	27	17	6	16.67	65.4033	12.3733	16.27	43.4327	17.1	68	139	459	6.35	93.26	149	32.4	72	78	239	5.66	78.29	127	37	2.21	2.6	2.41
4F027	44	40s	F	67.5	67.5	67	67.33	41.6	41.7	41.6	41.63	34.86	34.25	32.83	33.98	23.56	24.32	23.87	23.92	78.9	78.4	52.5	39	29	11	26.33	66.4467	11.11	15.46	46.7713	11.7	62	95	331	8.47	136.29	189	31.2	70	70	148	4.18	60.14	94	36.8	3.27	2.95	3.11
4F028	48	40s	F	52.5	52.7	52	52.4	59	59.4	59.5	59.3	26.72	26.9	26.21	26.61	13.29	13.22	13.92	13.48	79.9	85.2	56	45	72	36	51	65.3733	11.7767	20.1233	37.3783	24	68	102	555	9.22	136.26	195	33.5	65	76	222	4.68	71.75	120	33.4	3.25	3	3.13
4F029	46	40s	F	44.6	44.6	44.3	44.5	32.2	32.4	32	32.2	15.75	15.19	15.86	15.6	11.44	11.68	11.61	11.58	74.5	54.1	42.7	38	69	24	43.67	67.5433	10.6867	20.7567	40.2042	13.1	75	167	552	7.42	99.5	137	36	130	167	408	12.92	99.72	124	64	1.94	2.2	2.07
4F030	43	40s	F	39	37.8	38.4	38.4	29.2	29.3	29.6	29.37	25.09	25.27	25.33	25.23	17.95	18.45	18.04	18.15	73.7	56.6	40.8	48	52	32	44	64.44	11.3033	19.0067	37.2252	12.5	57	67	210	4.2	73.55	123	28.7	107	127	320	8.84	82.77	121	51.8	4.75	5.13	4.94
4F031	48	40s	F	61.5	61.7	61	61.4	41.6	41.1	41.4	41.37	22.4	22.71	22.67	22.59	20.8	20.76	20.36	20.64	72.3	60.1	48.3	30	21	17	22.67	63.52	13.1833	21.0633	32.6954	13.5	77	88	272	10.86	140.2	221	38.4	176	199	686	17.99	102.1	105	149.9	5.58	6.41	6
4F032	48	40s	F	66	66.3	66.8	66.37	55.6	55.4	55.8	55.6	29.3	29.76	29.16	29.41	26.72	26.31	26.41	26.48	73.5	70.6	48.3	44	32	20	32	65.6967	10.5	14.8033	46.6777	19.7	60	129	388	6.46	108.29	181	29.3	83	96	239	6.15	73.81	132	41.9	2.17	1.75	1.96
4F033	48	40s	F	62	62.5	62.7	62.4	55	54	54.5	54.5	33.11	33.16	33.53	33.27	28.27	28.21	26.98	27.82	73.6	67.6	47.5	37	41	19	32.33	64.9567	9.93333	20.75	35.7842	16.4	76	135	423	4.57	60	89	38.9	130	145	335	11.52	88.79	193	65.8	2.01	2.44	2.23
4F034	48	40s	F	45.3	45.4	45.5	45.4	49	50	49.1	49.37	19.15	19.74	19.06	19.32	15.51	16.18	16.11	15.93	71.3	70.9	47.8	36	37	28	33.67	63.72	11.9133	22.66	31.1938	15.6	57	88	322	4.7	82.84	135	27.2	66	65	202	5.46	83.11	262	32.6	3.08	3.74	3.41
4F035	47	40s	F	50	50	50.2	50.07	38.5	37.6	37.9	38	18.72	19.32	17.64	18.56	27.01	28.06	26.69	27.25	72.7	72.4	48.4	31	19	18	22.67	66.3267	10.5167	18.9767	40.7072	17.8	62	112	573	5.65	91.75	135	29	111	124	327	7.31	65.88	129	55	1.44	1.63	1.54
4F036	47	40s	F	48	48	48.2	48.07	37	36.8	36.2	36.67	17.22	18.39	17.96	17.86	22.89	23.03	22.7	22.87	73.3	66.7	44.8	27	28	22	25.67	61.81	13.4033	21.7667	28.4831	15.9	68	125	415	4.91	72.27	100	33.6	89	94	322	7.57	85.34	251	44.3	5.5	6.9	6.2
4F037	48	40s	F	62.7	63	59.4	61.7	30.7	31.4	30.6	30.9	10.02	9.01	10.46	9.83	13.96	14.61	14.55	14.37	77.9	59.4	47.7	14	7	17	12.67	63.07	11.4667	18.7567	34.8695	17	76	149	640	12.33	161.94	258	34.4	66	59	165	5.04	75.92	215	31.4	2.36	2.77	2.57
4F038	40	40s	F	36.4	37.2	36.6	36.73	26.9	26.7	26.4	26.67	15.49	15.13	15.15	15.26	17.22	17.36	16.36	16.98	74.8	80.6	52.1	50	67	20	45.67	60.9433	14.7867	22.0033	26.4434	9.8	56	118	314	8.65	155.67	233	28.2	100	104	451	7.38	73.59	155	46.9	5.83	5.84	5.84
4F039	43	40s	F	52.2	52.6	52.6	52.47	31.4	31.7	32.7	31.93	15.06	15.26	16.7	15.67	13.27	13.34	13.79	13.47	75.6	46.3	38.3	18	6	8	10.67	63.4867	13.44	15.9867	40.1517	9.6	54	109	542	8.43	155.22	271	26.5	115	123	364	8.61	75.14	184	54	5.38	4.92	5.15
4F040	41	40s	F	54.7	54.6	54.7	54.67	38.9	38.5	38.7	38.7	15.15	15.76	15.2	15.37	22.38	22.32	22.26	22.32	78.6	65.8	45.5	55	50	13	39.33	65.7267	11.1333	17.3733	42.152	10.1	49	117	606	7.5	151.69	234	24.4	75	74	240	6.66	88.59	240	38.7	2.38	2.18	2.28
4F041	49	40s	F	37.2	37.4	37.4	37.33	38.7	38.7	38.4	38.6	23.03	23.2	23.24	23.16	16.37	16.08	16.15	16.2	74.7	60.2	42.3	31	38	12	27	64.7267	11.9333	18.5367	38.4658	8.3	73	125	532	11.33	155.85	233	34.9	112	107	305	9.71	86.57	199	54	4.34	4.07	4.21
4F042	40	40s	F	49.2	49.8	50.8	49.93	47.5	47.4	48	47.63	18.11	18.22	18.15	18.16	14.55	14.05	14.11	14.24	80.4	74.1	55.5	13	34	1	16	67.3133	9.36667	20.36	40.3765	13	44	106	350	6.94	155.95	248	21.6	87	79	374	6.82	78.22	230	37.7	1.33	1.73	1.53
4F043	47	40s	F	30.5	30.1	30	30.2	41.6	40.7	40.8	41.03	22.03	22.19	22.26	22.16	22.35	22.09	22.31	22.25	67.9	77.2	45.5	26	28	16	23.33	60.2033	14.1033	14.9333	34.3432	16.1	54	123	477	8.6	159.98	234	27.1	87	84	318	7.6	87.47	219	42.4	2.03	3.16	2.6
4F044	44	40s	F	33.1	33.5	33.4	33.33	30.6	29	30	29.87	20.21	19.89	20.04	20.05	19.57	19.23	19.21	19.34	77.7	67.2	47.4	16	55	8	26.33	63.3767	13.0067	17.5967	37.2415	16	47	75	347	7.2	153.87	260	24.3	107	102	322	9.25	86.62	181	49.9	3.36	2.96	3.16
4F045	47	40s	F	32.2	32.8	33	32.67	50.9	50.4	49.9	50.4	13.82	13.22	13.36	13.47	17.26	17.41	18.44	17.7	72.7	64.4	45.1	45	38	21	34.67	62.6433	12.7933	19.8533	32.4905	13.4	56	122	435	9.06	162.06	227	26.6								3.19	3.12	3.16
4F046	47	40s	F	51.4	51.9	51.9	51.73	48.8	48.3	48.6	48.57	20.76	20.47	20.35	20.53	14.96	16.75	19.55	17.09	74.2	87.6	50.5	22	10	2	11.33	65.27	10.1133	20.4933	36.6906	12.2	56	122	435	9.06	162.06	227	26.6	91	92	301	7.95	87.05	225	42.6	3.86	1.96	2.91
4F047	44	40s	F	29.3	28.2	28.5	28.67	39.3	39.3	38.7	39.1	16.43	16.71	16.28	16.47	11.47	11.96	10.22	11.22	76.9	59.3	44.3	18	20	3	13.67	60.1	13.4533	19.3433	27.5711	14.9	58	129	459	9.11	158.13	244	27.6	86	93	315	6.85	79.81	278	44.1	4.84	4.84	4.84
4F048	49	40s	F	55.3	56.9	55.6	55.93	69	68.2	68.3	68.5	16.71	16.14	17.08	16.64	12.1	12.06	12.07	12.08	74.4	78.4	49.2	61	32	14	35.67	67.2	10.1733	20.9633	39.3682	16.1	69	89	281	11.03	160.56	212	30.9	92	89	302	7.87	85.62	216	45.1	2.24	2.82	2.53
4F049	49	40s	F	52.9	52.3	52.8	52.67	66.1	66.9	66.8	66.6	14.21	14.52	14.8	14.51	10.22	10.05	10.21	10.16	73.7	68.4	46.5	97	157	55	103	60.1433	14.23	17.5633	30.0077	16.7	61	127	568	9.46	155.85	216	27.8	99	109	248	7.83	79.26	109	46	3.51	4.12	3.82
4F050	45	40s	F	57.4	56.1	57.3	56.93	55.1	55.9	55.7	55.57	14.67	15.03	15.83	15.18	16.06	15.35	16.14	15.85	79	87.1	57.1	9	8	12	9.67	64.5533	11.5667	18.4433	38.2764	16.6	47	147	503	6.95	147.91	272	21.5	100	102	337	7.96	79.69	183	43.2	1.04	0.98	1.01
4F051	48	40s	F	46.5	45.4	45.3	45.73	52.8	51.9	51.6	52.1	15.5	16.18	17.1	16.26	14.97	15.24	16.17	15.46	73.5	60.7	41.7	37	82	26	48.33	64.1567	12.33	19.0767	36.5789	15.3	57	110	464	9	158.45	256	29.3	202	236	1129	17.42	86.08	84	79.1	4.21	5.29	4.75
4F052	45	40s	F	53.1	53.9	54.8	53.93	64.8	67.9	68.8	67.17	18.19	17.58	17.4	17.72	25.84	22.3	23.14	23.76	68.8	69.3	43.5	24	48	10	27.33	65.8667	10.7933	17.3667	42.4157	16.7	43	87	426	6.52	152.9	254	20.9	81	88	211	3.4	41.82	70	41.2	1.74	1.92	1.83
4F053	48	40s	F	14.9	14.3	14.3	14.5	49.9	50.2	50.4	50.17	15.9	12.94	13.65	14.16	12.1	11.75	11.21	11.69	69.8	75.6	54.2	26	65	7	32.67	60.7267	13.95	24.1733	23.9288	11.3	54	87	267	8.48	155.99	253	29.5	74	79	212	2.04	27.63	60	39.2	4.48	7.68	6.08
4F054	47	40s	F	55.9	54.1	56.6	55.53	57.5	57	57	57.17	8.49	8.36	8.6	8.48	8.52	9.2	8.8	8.84	74.6	64.4	46.6	8	20	4	10.67	69.5233	7.72667	16.8867	49.1419	24.7	56	100	389	8.53	153.13	205	26.1	100	112	386	3.5	35.09	57	43.2	1.33	1.41	1.37
4F055	44	40s	F	23.7	23	24.8	23.83	39.5	38.5	39.9	39.3	20.19	19.68	20.12	20	21.17	21.17	21.26	21.2	67.3	60.4	39.2	130	136	129	131.67	58.84	14.3033	18.39	25.6734	9.5	73	217	883	11.86	161.8	205	35.6	102	113	293	3.64	35.72	61	52.7	5.46	5.23	5.35
4F056	42	40s	F	46.9	47.3	46	46.73	48.9	48.2	49.1	48.73	16.87	16.6	16.14	16.54	16.34	17.05	16.1	16.5	72	65.3	44.9	37	23	22	27.33	64.8033	10.88	19.9367	36.5946	17.8	64	112	661	9.9	155.55	279	30	72	78	201	2.65	36.62	59	37.1	1.75	2.26	2.01
4F057	47	40s	F	64	64.7	64.5	64.4	49.6	49	49.8	49.47	27.42	27.4	27.92	27.58	21.99	22.02	21.19	21.73	67.7	59.9	39.5	77	74	29	60	62.1933	13.5167	16.9667	35.7035	10.9	81	97	319	12.89	158.67	228	41	138	155	440	4.65	33.7	44	60.9	5.44	4.97	5.21
4F058	49	40s	F	55	55.6	55.6	55.4	48.8	48.3	48	48.37	7.9	9.84	8.26	8.67	12.28	13.06	12.93	12.76	67	55	37.6	74	127	32	77.67	62.21	11.9233	21.26	29.8696	11.8	68	99	307	11.25	164.19	251	33.7	89	88	229	3.05	34.41	67	46.9	6.7	7.39	7.05
4F059	46	40s	F	37.1	36.9	36.8	36.93	36.4	36.4	36.9	36.57	16.99	17.06	16.3	16.78	14.25	15.61	15.28	15.05	72.1	69.6	44.4	23	42	6	23.67	65.2133	10.5733	19.7367	37.6256	17.2	57	82	463	9.15	160.33	227	27.5	85	89	271	2.89	33.87	51	42.3	3.38	4.89	4.14
4F060	43	40s	F	33	32.3	33.4	32.9	31.9	31.5	31.2	31.53	15.58	14.43	15.21	15.07	13.17	13.71	13.59	13.49	62.3	55.6	36.4	43	109	27	59.67	63.1933	12.1867	15.7567	39.9401	14.4	53	185	741	8.13	154.9	241	24.8	85	92	196	2.41	28.28	44	38.8	3.19	4.34	3.77
4F061	48	40s	F	29	29.8	29.1	29.3	28.6	28.7	28.6	28.63	15.81	17.1	16.92	16.61	18.38	19.02	18.24	18.55	64.7	63.7	41.2	23	74	6	34.33	60.44	15.1267	21.7133	25.6788	16.1	65	130	460	9.73	148.83	262	32.1	141	148	349	5.69	40.27	39	65.8	4.02	3.65	3.84
4F062	47	40s	F	49.4	49.4	48.5	49.1	44.3	44.7	44.4	44.47	17.71	17.69	16.81	17.4	17.66	17.13	18.15	17.65	68.1	64.5	43.1	13	43	24	26.67	63.8133	11.9333	20.69	33.7284	15.6	47	63	224	7.25	154.09	232	23.4	91	94	313	3.12	34.47	51	43	4.33	5.21	4.77
4F063	42	40s	F	19.6	19.1	19.5	19.4	25.8	25.2	25.8	25.6	27.81	26.8	27.95	27.52	25.79	25.19	24.22	25.07	65.8	52.5	36.6	37	40	19	32	63.11	12.2233	18.2633	35.672	13	47	79	374	6.62	139.55	256	23.6	66	70	167	2.33	35.11	55	32.3	5.12	5.04	5.08
4F064	42	40s	F	24.2	24.3	24.7	24.4	45.8	45.9	45.4	45.7	7.29	7.26	7.18	7.24	18.11	18.07	18.26	18.15	67.3	58.8	40.8	53	12	15	26.67	63.4033	11	22.4067	30.8873	14.6	62	143	725	9.22	149.1	216	29.9	83	86	199	2.89	35.01	42	41.8	3.33	3.07	3.2
4F065	47	40s	F	34.6	33.9	33.7	34.07	44.3	44.8	445	178.03	13.69	14.24	14.41	14.11	14.85	14.14	14.32	14.44	65.7	47.8	35.5	13	30	9	17.33	63.22	11.2633	18.8967	34.9764	15.2	59	100	472	9.16	154.77	249	27.3	77	73	158	1.4	18.22	37	40.5	4.51	4.59	4.55
4F066	44	40s	F	37	37.7	37.7	37.47	57.1	57.9	57.6	57.53	12.66	13.3	12.41	12.79	13.93	14.34	13.73	14	70.6	63.5	48.7	24	9	15	16	64.27	12.14	18.7433	37.2834	13.1	67	108	286	10.62	159.49	251	35	82	83	220	2.11	25.66	42	41.8	0.87	1.47	1.17
4F067	44	40s	F	30.4	30.4	30.4	30.4	32.4	32.1	32.9	32.47	16.25	15.36	15.68	15.76	14.47	15.63	14.33	14.81	66.4	53.1	38.7	8	36	14	19.33	65.83	9.43333	17.5267	42.0882	12.6	53	141	462	8.18	155.59	263	27.1	80	80	201	2.1	26.38	41	42	0.91	1.14	1.03
4F068	48	40s	F	49.7	49.2	50.2	49.7	57.8	57.5	57.2	57.5	14.87	13.86	13.74	14.16	12.84	12.96	12.56	12.79	68.2	66.3	42.4	29	35	25	29.67	63.7767	11.2867	18.2933	36.9833	12.2	58	52	187	8.67	150.47	231	27.4	74	80	220	1.8	24.23	47	37	4.03	3.57	3.8
4F069	43	40s	F	50.4	51.3	52.6	51.43	50	50.7	51	50.57	10.6	11.14	11.1	10.95	9.41	10.01	11.1	10.17	85.6	94.3	70.1	32	4	3	13	66.1433	9.79667	20.1767	38.6633	15.3	62	45	122	9.17	147.82	223	28.8	55	53	140	1.32	23.97	48	28.2	0.93	0.88	0.91
4F070	45	40s	F	48.9	49.2	48.6	48.9	68.2	68.8	68.1	68.37	17.03	17.55	17.76	17.45	14.24	14.4	14.57	14.4	68.1	68.3	49.9	77	51	10	46	62.7233	10.66	23.6867	28.2426	11.2	102	162	635	8.11	79.61	104	48.3	68	69	198	1.4	20.6	50	34.9	1.74	2.51	2.13
4F071	42	40s	F	50.4	50.3	51.1	50.6	48.4	47.4	48.6	48.13	20.93	17.74	15.35	18.01	16.33	13.98	16.1	15.47	73.2	62.7	47	60	53	79	64	60.28	13.1367	20.84	26.2563	14.4	62	123	615	9.41	152.6	235	31.4	80	74	216	1.74	21.7	41	40.2	4.92	5.95	5.44
4F072	49	40s	F	28.7	27.7	28.9	28.43	67.8	68.1	68.9	68.27	14.63	12.73	20.11	15.82	11.21	20.41	19.53	17.05	67.2	53.8	39.2	41	44	46	43.67	64.2433	10.7967	18.2167	38.0213	12.8	60	62	175	9.65	160.37	220	30.9	72	75	264	1.65	23.02	44	35.7	2.35	2.61	2.48
4F073	48	40s	F	48.3	48	48.8	48.37	53	53.1	52.6	52.9	18.06	16.81	17.39	17.42	14.36	13.13	12.37	13.29	65.4	63.8	39.9	20	20	20	20	70.09	7.98667	15.0433	53.1743	11.5	58	152	443	9.23	159.04	230	27.7	75	76	210	0.94	12.54	30	37.8	1.14	1.01	1.08
4F074	47	40s	F	73.1	73.6	74.2	73.63	62.8	61.2	62	62	8.86	8.43	8.92	8.74	7.95	9.13	8.64	8.57	76.2	70.7	50.6	79	11	13	34.33	64.62	9.99333	20.92	34.9479	14.8	45	62	233	6.94	154.71	226	22.4	65	66	219	0.74	11.39	32	34.6	3.32	3.45	3.39
4F075	48	40s	F	53	53	53	53	46	45.2	46.8	46	11.29	11.48	10.69	11.15	15.03	14.78	15.73	15.18	77.2	89.9	65.2	19	2	7	9.33	62.6467	10.6967	21.11	30.9252	12.8	51	96	322	7.75	150.74	258	25.5	79	75	200	7.94	99.92	198	40.6	3.34	4.57	3.96
4F076	49	40s	F	38.5	38.6	38.1	38.4	30	30.8	29.1	29.97	13.79	14.64	13.89	14.11	11.73	10.19	10.25	10.72	75.7	71.8	50.8	22	3	9	11.33	62.8933	11.22	18.0933	35.4738	12.7	63	110	360	9.85	155.28	244	31.4	90	112	331	8.77	97.82	164	43.5	1.62	2.18	1.9
4F077	41	40s	F	64.1	65.5	65.4	65	54.5	54.1	54.6	54.4	20.58	20.55	20.36	20.5	15.45	14.85	15.25	15.18	71.5	66.1	41.5	44	57	41	47.33	64.5233	9.42667	18.2867	38.4568	19.3	59	159	468	8.62	146.31	253	30.3	89	107	293	7.01	79.01	149	42.8	1.72	2.37	2.05
4F078	48	40s	F	54.8	54	55	54.6	33.3	33.2	33.5	33.33	12.01	12.23	13.22	12.49	8.61	7.9	8.04	8.18	72.1	79.3	47.5	4	0	1	1.67	65.8767	9.37	19.17	39.6317	13.1	58	120	435	9.43	162.49	242	28.6	136	161	486	11.49	84.68	133	63.1	2.04	2.47	2.26
4F079	48	40s	F	66.9	66.7	66	66.53	58.3	59	58.8	58.7	12.18	12.71	12.65	12.51	7.33	7.41	6.44	7.06	73.8	69.1	48.3	30	17	12	19.67	65.78	10.7733	17.53	41.9927	20.1	51	76	330	8.05	158.42	261	26	73	59	135	5.67	78.1	149	35.5	1.14	0.81	0.98
4F080	40	40s	F	44.8	44.6	44.5	44.63	42.8	42.6	42.7	42.7	19.41	20.02	20.54	19.99	18.56	19.66	17.44	18.55	81.6	90.2	54.7	11	1	4	5.33	66.19	10.0733	20.8667	37.8072	25.3	55	89	480	8.64	157.62	232	27	76	66	192	5.68	75.15	163	38.6	0.75	0.85	0.8
4F081	43	40s	F	68	68.8	68.9	68.57	68.7	68.7	68.2	68.53	16.37	16.88	16.71	16.65	8.34	8.96	9.35	8.88	77	68.5	49.2	55	23	59	45.67	65.8667	12.2133	13.4	49.8177	12.1	57	143	371	9.08	158.68	225	27.4	81	74	228	5.04	62.64	120	39	2.36	2.67	2.52
4F082	41	40s	F	69.2	69.2	68.5	68.97	64	64.4	63.7	64.03	21	22.63	22.41	22.01	15.86	15.71	15.04	15.54	71.6	64.4	45.8	27	33	19	26.33	58.9233	15.73	12.4033	35.7324	13.9	75	157	655	12.21	162.27	233	37.8	86	86	177	7	81.51	156	44.5	2.1	1.66	1.88
4F083	47	40s	F	78.3	78.4	78.6	78.43	72.1	72.3	72.4	72.27	18.2	18.11	17.85	18.05	22.85	21.7	22.84	22.46	78.9	85.6	53.7	83	94	40	72.33	65.91	9.98333	15.71	45.3624	10.4	53	129	578	8.31	155.74	198	24.6	84	108	356	6.76	80.25	139	38.7	2.04	2.32	2.18
4F084	43	40s	F	41.7	41.2	41.6	41.5	42.7	42.1	42.4	42.4	16.83	16.85	17.63	17.1	19.4	19.97	21.07	20.15	75.5	91.4	52.7	11	38	4	17.67	64.8533	11.1967	17.2	40.8128	21.8	72	130	297	11.15	154.27	229	33.9	65	63	184	4.11	63.24	128	33.5	2.17	1.92	2.05
4F085	41	40s	F	65.5	65.3	66	65.6	68.4	69.1	69.8	69.1	22.61	22.14	21.79	22.18	20.04	20.96	20.19	20.4	81.7	85.1	59.5	83	95	64	80.67	58.8567	13.9567	17.0967	27.3857	13.7	56	55	125	8.98	161.14	245	28.2	73	88	218	5.41	73.89	135	35.5	6.66	8.41	7.54
4F086	40	40s	F	48.6	47.4	48	48	48.2	48.4	49.2	48.6	18.24	18.29	19.68	18.74	18.61	19.01	19.07	18.9	73.9	77.7	50.1	85	97	75	85.67	60.7833	15.52	15.6467	34.5738	16.3	31	58	172	4.68	152.26	226	16.1	60	62	148	4.79	80.23	158	30.1	3.28	2.99	3.14
4F087	40	40s	F	66.6	66.1	68	66.9	65.7	67.1	66.9	66.57	21.15	21.48	21.82	21.48	24.99	24.4	23.36	24.25	81.9	90.3	61.2	29	73	40	47.33	65.8633	11.5133	18.1133	41.2113	16.5	42	59	215	6.59	156.81	237	20.6	58	61	127	4.58	79.53	139	29.4	1.46	1.71	1.59
4F088	47	40s	F	44.7	48.9	47.7	47.1	57.3	59.2	58.1	58.2	14.61	14.44	14.8	14.62	15.13	15.2	15.24	15.19	80.8	83.4	61	21	60	16	32.33	68.28	8.57333	17.64	46.0208	16.7	44	63	211	7.03	157.99	273	23.2	61	64	234	3.92	64.22	132	30.5	1.44	1.55	1.5
4F089	44	40s	F	45.2	45.4	45.7	45.43	42.7	42.5	43.2	42.8	15.56	15.7	15.64	15.63	12.85	13.25	13.21	13.1	79.8	95.3	65.5	30	40	7	25.67	65.2933	10.3133	18.7667	39.1773	15.1	37	52	186	5.68	152.55	239	18.6	72	131	366	5.72	79.88	173	34.3	4.28	4.07	4.18
4F090	43	40s	F	31.7	31.9	32.6	32.07	32.7	33	32.4	32.7	13.96	14.41	13.63	14	16.78	17.74	18.68	17.73	75	87.8	53.2	79	59	62	66.67	63.4467	10.8133	19.8467	34.1188	10.5	42	40	112	6.59	155.77	221	21	74	90	344	6.04	81.96	154	35.9	7.05	8.08	7.57
4F091	48	40s	F	56.2	57.8	55.4	56.47	34.6	35.8	36.9	35.77	12.59	12.66	12.87	12.71	11.19	12.66	11.8	11.88	76	85	53.4	33	34	4	23.67	62.5833	11.39	18.5567	34.1413	19	52	40	96	7.96	152.06	212	24.2	77	80	231	5.79	75.36	152	39.1	4.04	4.44	4.24
4F093	43	40s	F	36	37.6	36.1	36.57	63	63	62.5	62.83	13.93	12.57	11.64	12.71	12.64	12.09	11.38	12.04	75.7	62	46.1	31	44	18	31	64.2867	10.6167	16.5933	40.7281	17.5	31	43	129	3.3	107.9	191	16	74	74	200	4.83	65.58	108	37.5	6.36	5.42	5.89
4F094	40	40s	F	58.8	58	57.3	58.03	57.1	57.9	56.5	57.17	16.94	15.72	15.17	15.94	11.73	11.67	12.36	11.92	80.1	78.9	52.7	45	58	30	44.33	63.7833	12.1867	16.4	40.0453	10.7	53	44	142	5.06	94.73	154	28	91	86	210	7.59	83.41	143	44.7	7.15	6.69	6.92
4F095	49	40s	F	54.3	54.6	54.9	54.6	56.2	56.9	56.7	56.6	10.34	9.8	9.77	9.97	14.29	15.2	15.65	15.05	71.4	72.7	46.5	53	13	22	29.33	62.72	11.6767	21.33	30.8095	13.8	44	77	235	3.56	80.7	153	21.3	92	101	230	6.4	69.46	130	47.4	7.08	6.94	7.01
4F096	43	40s	F	60.3	60.8	60.8	60.63	64.3	64.5	64.4	64.4	7.61	7.26	7.73	7.53	14.12	13.27	13.8	13.73	73.2	70.4	51.6	33	57	4	31.33	68.2167	10.01	20.84	41.1574	12.6	81	147	548	7.56	93.71	144	36.7	76	104	233	6.35	83.63	150	39.7	3.5	4.18	3.84
4F097	41	40s	F	41.3	41.2	40.4	40.97	45.6	46.3	46.8	46.23	11.33	11.52	11.4	11.42	14.11	14.17	14.14	14.14	77.9	76.9	59.8	42	44	34	40	65.5067	11.19	17.6033	41.3767	21.6	37	30	122	2.37	64.47	135	19.2	51	47	167	3.27	63.86	130	25.4	1.14	1.04	1.09
4F098	40	40s	F	50.6	50.8	51	50.8	56.3	55.6	55.8	55.9	15.74	14.85	15.91	15.5	15.35	14.99	14.77	15.04	77.7	85	58.2	36	37	18	30.33	64.8033	12.0133	15.1933	44.2552	19.4	44	37	76	3.85	87.41	153	23.4	59	72	167	5.67	96.41	166	30.2	3.45	2.67	3.06
4F099	41	40s	F	53.9	54.8	54.6	54.43	55.9	55.8	56.2	55.97	17.08	17.35	17.14	17.19	22.48	23.27	23.46	23.07	66.4	73.5	49.7	31	16	10	19	63.9833	12.35	16.3967	40.4581	19.4	41	34	106	3.34	82.12	144	18.7	59	70	250	4.44	74.88	539	30	4.38	3.25	3.82
4F100	40	40s	F	52.5	52.8	53.1	52.8	55.5	55.2	55.1	55.27	17.73	18.82	18.96	18.5	18.23	17.59	17.21	17.68	74.5	59.1	44	11	2	4	5.67	62.4867	12.0667	19.01	33.2988	19	61	61	174	5.57	91.22	145	30.8	76	87	317	5.26	69.56	698	38.4	7.68	7.99	7.84
4F101	46	40s	F	69.9	70.7	70.4	70.33	62.4	63	62.8	62.73	25.94	26.12	25.24	25.77	20.13	21.34	21.66	21.04	66.2	49.3	35.1	42	10	9	20.33	65.0867	10.4667	16.6933	42.1059	12.5	76	77	209	8.05	105.24	162	40.2	99	122	296	6	60.63	682	48.9	5.59	5.5	5.55
4F102	40	40s	F	67.7	67.5	68.3	67.83	64.2	64.8	64.4	64.47	15.58	15.87	15.62	15.69	17.33	17.39	17.25	17.32	70.6	69.6	49.3	31	36	11	26	66.01	9.86	18.3033	41.1764	14.2	34	30	84	2.73	79.48	152	18.9	63	74	236	3.8	59.94	524	30.3	4.19	4.97	4.58
4F103	42	40s	F	46.5	46.9	46.1	46.5	46.2	46.7	47	46.63	16.59	16.13	16.37	16.36	18.02	18.21	18.73	18.32	62.7	55.4	38.2	40	82	22	48	61.1	12.8667	15.5833	35.4623	15.1	35	39	112	2.67	75.89	163	18.9	76	91	274	5.89	77.75	288	34.5	4.68	4.68	4.68
4F104	40	40s	F	50.1	50.8	50	50.3	48	48.7	48.9	48.53	20.03	20.51	20.02	20.19	20.17	20.86	20.45	20.49	66.7	75.3	54.9	43	29	24	32	67.8833	9.40667	13.8233	52.297	12.4	42	38	113	3.31	78.28	149	21.4	77	87	339	4.61	59.67	528	38.8	4.32	3.75	4.04
4F105	44	40s	F	36.9	36	36.3	36.4	35.4	35.3	35.3	35.33	16.65	16.27	16.66	16.53	20.33	20.75	20.3	20.46	71.6	62.6	44.9	30	27	17	24.67	64.8167	11.1333	18.6667	38.4408	15.2	34	38	109	2.4	71.31	146	17.9	58	61	177	4.58	79.14	253	27.5	5.17	5.93	5.55
4F106	44	40s	F	54.7	54.9	54.6	54.73	34.8	34.8	34.3	34.55	14.76	14.36	14.19	14.44	9.91	9.25	9.14	9.43	65.4	52.6	35	53	10	12	25					13.1	64	130	362	5.83	91.39	138	29.6	67	72	184	4.98	74.11	146	35	5.41	5.8	5.61
5F001	52	50s	F	49.3	49.7	49.9	49.63	54.2	54.9	54.5	54.53	21.2	21.7	21.5	21.47	18.8	19	19.1	18.97	64.8	77.4	45.1	45	72	39	52	64.4067	10.4167	21.7933	33.4671	19.9	70	140	645	9.9	141.65	207	33.6	67	71	183	4.87	72.26	134	33.4	3.933	3.4065	3.67
5F002	53	50s	F	73.8	72.4	74.4	73.53	65	65.1	65.5	65.2	13.4	13.1	13.3	13.27	14.2	14	14	14.07	74.2	0.15	44.3	51	97	20	56	63.52	12.7867	19.21	35.1379	12.5	56	58	150	7.76	138.2	246	28.9	80	95	242	4.82	60.5	226	41	1.0465	2.2978	1.67
5F003	50	50s	F	47.8	47.4	47.2	47.47	66.4	66.9	66.2	66.5	15.7	15.5	15.5	15.57	12.8	12	12.6	12.47	77.2	0.14	34.1	11	17	19	15.67	64.7467	8.79333	20.15	36.1984	15.6	67	126	418	9.51	141.03	209	32.4	76	93	259	6	78.62	821	37.6	2.5879	2.358	2.47
5F004	56	50s	F	67.2	68.3	66.9	67.47	49.1	49.9	48.7	49.23	17.9	18.03	17.31	17.75	18.56	17.71	18.11	18.13	73.8	78.9	50.9	27	15	73	38.33	63.26	13.3067	19.1133	34.7513	10.7	70	91	299	9.7	139.2	202	32.7	144	141	382	10.61	73.47	545	71.1	2.9284	3.3713	3.15
5F005	54	50s	F	44.5	44.5	45	44.67	38.7	39	38.7	38.8	17.84	17.42	18.6	17.95	13.21	13.27	14.22	13.57	69.4	57.8	45.6	22	41	37	33.33	58.9	12.7067	20.7033	23.262	12.6	46	49	181	5.1	111.72	183	22.6	83	95	292	5.75	69.04	501	41.3	6.05	5.77	5.91
5F006	56	50s	F	48.6	48.3	48.2	48.37	50	51.7	51.3	51	20.35	20.54	20.71	20.53	13.22	13.82	13.26	13.43	75	65.8	47.2	13	43	37	31	64.31	11.8633	18.4567	37.7875	11.1	53	62	190	6.89	129.33	184	26	87	104	347	5.28	60.4	82	45.3	3.426	2.523	2.97
5F007	51	50s	F	55.7	55.9	55.4	55.67	43	43.6	42.5	43.03	19.2	19.56	20.72	19.83	14.84	14.19	14.57	14.53	73.8	73.9	43.5	48	55	19	40.67	65.8233	10.7367	17.7567	41.7049	12	85	71	191	12.52	146.58	178	38.8	84	85	274	4.69	56.15	494	42.9	1.9296	2.2306	2.08
5F008	53	50s	F	63.1	63.2	63.8	63.37	53.2	53	54.4	53.53	14.92	14.79	14.51	14.74	15.56	16.44	15.86	15.95	71.3	58.5	41.1	27	13	16	18.67	65.18	11.0233	20.9333	35.9481	12.6	70	124	630	7.88	112.53	197	33.8	68	66	239	3.43	50.36	147	34.8	1.4194	1.5762	1.5
5F009	54	50s	F	57.7	56.9	57	57.2	49.9	50.2	50.9	50.33	16.51	16.25	16.63	16.46	20.21	20.03	20.29	20.18	62.2	64.8	40.3	39	22	21	27.33	58.7367	14.0433	18.6367	25.1167	11.5	65	133	840	7.31	111.85	179	29.1	77	79	277	3.24	42.01	310	45.5	3.3435	3.8904	3.62
5F010	54	50s	F	65.6	66	65.5	65.7	47.8	48.4	48	48.07	16.11	16.16	15.58	15.95	14.46	14.13	14.11	14.23	74.8	71.1	47.6	45	48	29	40.67	60.6133	13.6367	14.97	35.3357	10.9	62	128	813	7.19	115.61	184	28.3	74	79	194	6.4	86.35	169	39	1.6778	2.29	1.98
5F011	52	50s	F	66.5	66.7	66.1	66.43	51.3	51.3	51.5	51.37	21.6	22.4	22.21	22.07	24.48	25.24	23.77	24.5	73.7	72.9	47.5	17	33	24	24.67	63.1667	11.5667	21.28	31.7465	11.4	73	68	208	8.28	114.02	172	31	100	151	372	10.21	102.46	158	49.5	6.41	6.25	6.33
5F012	51	50s	F	53.1	52.9	53	53	36	37	35.9	36.3	18.28	18.88	18.24	18.47	27.89	27.79	28.55	28.08	71.5	75.1	48.3	21	45	25	30.33	60.7133	13.65	15.9733	33.8498	15.8	85	67	191	10.63	124.89	184	41.1	72	77	196	4.89	67.51	592	40	5.29	5.46	5.38
5F013	51	50s	F	49.9	50.2	49.9	50	45.1	46.1	45.7	45.63	14.53	14.71	14.5	14.58	13.2	13.85	13.92	13.66	70.9	56.8	42.4	7	105	2	38	62.77	9.74333	19.4	33.3548	17.4	72	53	139	9.03	125.08	189	34.6	80	78	236	6.7	83.86	560	41.1	4	4.19	4.1
5F014	51	50s	F	40.4	40.7	40.9	40.67	29.3	30.7	30.3	30.1	17.1	17.45	17.04	17.2	19.41	18.9	17.67	18.66	70	60.8	42	4	36	23	21	60.8733	14.22	15.8433	34.462	11.2	74	159	453	9.12	123.43	164	32.4	65	61	167	5.23	80.14	155	33.2	4.3	5.69	5
5F015	54	50s	F	32.4	31.8	31.7	31.97	51	51.7	51	51.23	16.64	16.23	17.56	16.81	18.48	18.11	17.15	17.91	71.8	64.7	44.8	4	25	1	10	64.9033	11.0533	18.43	38.9606	17.6	62	52	131	6.97	112.66	183	30.8	72	59	139	5.99	83.69	151	36.8	2.85	2.92	2.89
5F016	53	50s	F	33.3	34.1	34.7	34.03	47	47.2	47.9	47.37	15.52	14.38	14.41	14.77	13.23	13.07	13.8	13.37	71.1	69.5	46.2	1	1	6	2.67	65.0033	10.8567	17.2767	40.9716	14.7	98	55	127	12.3	125.2	159	42.1	78	93	285	5.99	77.07	142	39.1	2.84	2.01	2.43
5F017	58	50s	F	42.7	42.4	42.2	42.43	36	36.2	36.5	36.23	19.75	20.23	20.03	20	20.71	20.19	19.98	20.29	64.8	53	34.2	10	9	11	10	65.2767	10.52	21.0767	35.9352	8.7	58	81	523	9.47	164.11	254	27.8	85	74	188	7.38	86.49	151	45.5	5.93	5.74	5.84
5F018	51	50s	F	44.4	44	44.9	44.43	34.1	34.5	34.2	34.27	17.21	17.83	17.48	17.51	18.2	18.07	18.94	18.4	69.6	70.4	45.1	12	4	4	6.67	67.1	11.5033	19.67	41.0019	19.2	43	65	228	6.78	157.88	260	21.6	95	147	358	7.89	83.21	154	47.2	4.12	4.17	4.15
5F019	59	50s	F	56.3	57.2	56.8	56.77	42.9	42.7	42.9	42.83	14.83	13.94	14.26	14.34	12.34	13.58	13.19	13.04	63.6	57.4	38	45	5	6	18.67	63.14	13.4967	23.5067	29.2048	12.9	81	158	582	13.07	162.08	225	38.4	96	82	233	8.66	89.96	161	49.1	4.62	5.39	5.01
5F020	52	50s	F	50.4	50.7	51.1	50.73	63.3	63.8	63	63.37	16.92	16.1	16.13	16.38	9.7	9.34	9.17	9.4	71.1	48	36.9	6	24	17	15.67	62.41	12.79	19.77	32.1173	13.7	59	102	479	7.94	133.68	202	30.6	77	101	227	5.93	76.72	155	39.2	4.11	5.14	4.63
5F021	51	50s	F	36	36.8	36.9	36.57	40.7	40.8	40.2	40.57	13.36	13.39	13.52	13.42	16.83	16.39	16.48	16.57	71	70.1	47.1	17	41	35	31	63.4433	11.9433	17.97	36.8001	17.4	75	133	516	9.53	126.48	196	36.9	76	96	284	5.66	74.15	156	38.8	5.01	5.55	5.28
5F022	55	50s	F	36.3	37.6	37.5	37.13	32.5	32.2	32	32.23	18.51	19.8	19.75	19.35	10.05	10.18	10.1	10.11	71	73.5	47.3	24	21	3	16	64.2267	12.2833	17.76	38.6965	21.1	77	178	526	12.11	157.9	220	34.3	126	112	267	12.1	96.09	166	65.5	5	5.16	5.08
5F023	59	50s	F	51	51	49.7	50.57	38.4	38.1	37.8	38.1	14.55	14.4	14.39	14.45	17.15	17.28	18.24	17.56	75.4	80	49.9	9	42	6	19	60.7133	12.23	21.9433	26.0229	18.4	69	146	566	11.26	163.19	239	32.7	84	72	221	7.04	84.19	173	43.2	5.76	6.01	5.89
5F024	50	50s	F	52.2	53.1	52.2	52.5	48.9	49.2	49.7	49.27	16.23	16.06	17.08	16.46	17.24	17.09	17.13	17.15	71.1	60.4	41.2	4	16	5	8.33	64.1933	12.7767	21.1467	33.869	16.1	55	71	203	6.09	111.58	192	25.5	63	55	126	5.36	84.6	147	36	3.89	3.03	3.46
5F025	50	50s	F	46.4	46	46.1	46.17	49.4	49.7	49.3	49.47	12.78	12.91	14.09	13.26	13.04	13.23	13.24	13.17	73.5	72.2	47.8	33	116	10	53	65.45	11.6467	18.5267	39.8259	14.6	44	151	503	6.13	138.51	253	24.3	103	81	167	9.25	89.83	150	51.4	5.28	6.81	6.05
5F026	54	50s	F	47.8	47.3	46.1	47.07	41.6	40.5	41.9	41.33	10.98	12.12	12.39	11.83	9.94	10.72	12.59	11.08	71.8	67.1	46.7	36	17	19	24	65.5167	9.19	19.0967	39.095	15.4	55	102	352	8.31	151.89	235	27.1	136	99	219	12.73	93.7	140	74.1	3.06	3.37	3.22
5F027	53	50s	F	33.4	33.7	32.4	33.17	52.7	52.8	51.4	52.3	18.83	18.54	17.01	18.13	16.53	18.84	17.65	17.67	68.5	54.2	37.5	49	31	14	31.33	67.13	9.39	17.7567	43.9709	18	95	200	599	16.1	169.59	216	47.9	118	99	265	11.16	94.75	146	61.1	4.36	4.36	4.36
5F028	52	50s	F	34.7	34.1	33.9	34.23	45.8	45.89	45.4	45.7	14.84	14.04	15.07	14.65	13.24	14.05	13.88	13.72	68.2	60.4	41.2	27	40	3	23.33	62.6233	12.2967	23.17	28.5822	14.6	59	97	408	9.34	157.69	256	29.1	99	114	350	6.08	61.69	466	49.8	4.19	4.66	4.43
5F029	56	50s	F	51.4	50.4	50.7	50.83	53.4	53.2	54.8	53.8	16.46	17.05	16.94	16.82	14.82	15.64	15.11	15.19	67.3	66.9	43.1	45	17	32	31.33	68.1367	8.88	21.68	39.9146	13.4	72	188	836	11.8	163.5	218	35	96	66	146	8.92	93.01	146	48.1	6.22	5.7	5.96
5F030	57	50s	F	46.5	46.1	47	46.53	61	61	61.3	61.1	19.46	19.72	18.45	19.21	15.8	15.3	14.66	15.25	72.9	59.6	43.3	10	45	3	19.33	61.57	13.1433	22.85	26.8552	13.8	72	99	688	11.56	160.78	255	36.4	176	216	575	9	51.07	330	89.5	4.16	4.41	4.29
5F031	52	50s	F	49.9	50.2	49.6	49.9	58.1	58	58.6	58.23	16.75	17.03	16.26	16.68	22.48	22.1	22.28	22.29	71.5	64.9	45.6	13	46	3	20.67	61.04	14.1567	16.6767	33.5047	12.5	57	138	465	9.23	161.19	243	27.1	85	104	534	8.62	101.58	158	44.3	2.38	2.37	2.38
5F032	55	50s	F	71.8	72.1	72.4	72.1	69.3	70.6	69.2	69.7	12.42	12.7	14.01	13.04	19.43	18.96	18.83	19.07	72.7	68	46.1	40	114	16	56.67	62.5067	11.8333	16.7	36.8297	15.8	55	82	364	8.55	156.5	248	27.6	80	86	297	3.89	48.32	483	40.6	4.4	5.34	4.87
5F033	52	50s	F	34.2	34.6	35.6	34.8	52.9	53	52.8	52.9	12.9	13.61	12.86	13.12	22	22.77	21.63	22.13	64.2	54.4	38.5	35	56	47	46	63.3867	11.2533	19.1167	35.0021	10.1	58	96	325	9.4	161.13	254	30.3	93	92	258	5.4	58.14	572	49	3.65	4.59	4.12
5F034	59	50s	F	37.9	37.5	36.8	37.4	31.3	29.9	31.1	30.77	17.06	17.2	17.37	17.21	17.34	18.08	19.12	18.18	61.3	60.3	37.3	26	27	9	20.67	62.62	12.0367	18.3	34.5909	13.4	98	196	827	15.1	154.13	201	44.1	141	188	455	14.9	105.47	127	73.2	3.84	3.34	3.59
5F035	56	50s	F	49	49.6	49.5	49.37	45.3	44.9	45.3	45.17	14.66	14.86	15.13	14.88	15.07	16.09	15.88	15.68	69.2	70.9	44.6	10	7	3	6.67	65.82	10.95	19.5133	39.0327	15.2	70	154	462	11.15	158.37	193	32.3	92	91	287	5.83	63.63	411	48.5	2.39	1.86	2.13
5F036	53	50s	F	42.6	42.4	42.8	42.6	37.6	37.7	37.5	37.6	19.01	20.07	19.21	19.43	15.8	17.4	16.22	16.47	63.2	63.9	38.6	12	10	6	9.33	63.6167	9.48667	17.33	38.1577	11.1	121	63	202	18.05	149	173	51.1	72	74	301	4.59	63.3	586	37.6	1.86	2.15	2.01
5F037	54	50s	F	51.1	51.2	51	51.1	37	37.9	37.1	37.33	13	13.89	13.1	13.33	14.78	15.03	15.13	14.98	62.7	59.9	37.8	11	13	3	9	63.3067	10.26	21.23	32.0789	13	87	136	560	7.72	88.7	122	41.4	93	135	385	5.91	63.54	581	48.4	2.26	3.69	2.98
5F038	59	50s	F	22.1	22.6	22.8	22.5	50	49.4	50.6	50	17.5	17.46	17.91	17.62	16.39	16.9	16.43	16.57	69	63.7	42.7	36	25	6	22.33	65.3367	11.2867	19.74	37.8449	14	63	114	656	10.19	162.37	229	30	135	153	343	8.18	60.74	458	67.1	1.64	1.37	1.51
5F039	59	50s	F	34.3	35.1	35.7	35.03	41.7	41.6	41.3	41.53	12.81	13.19	12.62	12.87	14.11	14.82	15.1	14.68	65.7	59	39.5	4	12	5	7	63.5333	11.6533	17.4233	37.8378	13.3	71	143	635	11.48	161.29	223	34.7	101	105	309	6.16	61.24	489	51.8	3.32	4.55	3.94
5F040	55	50s	F	45.7	45.9	45.5	45.7	35.3	35.5	36	35.6	14.49	14.16	14.15	14.27	13.84	14.02	13.7	13.85	76.9	67.8	47.7	12	15	4	10.33	66.8433	9.96	17.2367	44.3388	15.1	92	203	882	14.62	159.07	182	40.9	136	169	369	11.26	82.64	150	70.3	1.05	1.7	1.38
5F041	53	50s	F	61.1	61.1	61.5	61.23	57.7	57.8	57.2	57.57	8.35	8.55	8.18	8.36	8.75	8.28	8.14	8.39	69.4	64.6	46	14	8	4	8.67	65.1567	9.24333	22.0867	34.4593	12.8	66	143	666	10.44	157.2	263	31.2	66	73	202	3.33	50.43	404	34.8	3.41	3.76	3.59
5F042	57	50s	F	43.7	43.4	43.4	43.5	59	59.5	59.4	59.3	6.47	7.44	7.8	7.24	8.42	8.11	8.28	8.27	57.3	50	33.2	35	37	12	28	66.3733	8.42333	18.9567	40.818	11.1	75	68	177	12.05	161.5	252	36	97	111	317	8.68	89.82	249	48.7	1.94	2.28	2.11
5F043	56	50s	F	41.2	41.2	42	41.47	47.2	47.5	47.9	47.53	13.9	14.1	13.28	13.76	16.31	16.11	15.68	16.03	68.9	61.1	41	19	36	27	27.33	63.76	11.2767	21.6067	32.4907	12.3	78	119	535	12.72	163.83	223	37	66	64	222	3.9	59.09	545	35.2	3.28	3.17	3.23
5F044	53	50s	F	59.3	59.2	60.2	59.57	63.4	63.1	63.8	63.43	19.28	19.24	19.18	19.23	15.45	15.54	15.37	15.45	59.4	43.5	31.6	29	56	20	35	58.83	15.0633	18.92	25.0186	11	103	157	674	7.5	72.45	96	50.1	182	213	750	10.53	57.82	449	92.3	2.95	3.79	3.37
5F045	51	50s	F	22.1	22.1	22.3	22.17	52.1	52.3	52.5	52.3	15.9	15.8	15.98	15.89	15.71	16.04	15.49	15.75	61.9	51	35.9	7	29	3	13	66.2533	9.95333	19.8533	39.3062	19.7	63	132	456	9.98	159.39	273	30	96	132	381	6.61	68.58	505	49.4	1.94	2.78	2.36
5F046	50	50s	F	30.1	30.4	30.9	30.47	41.6	41.9	42	41.83	15.32	15.46	15.58	15.45	14.27	14.42	15.13	14.61	59.4	51.6	34.3	52	64	11	42.33	59.4467	12.1833	19.8033	25.5023	12.9	78	145	470	11.93	153.62	240	39.3	90	102	227	7.19	79.73	140	47.6	5.41	5.37	5.39
5F047	51	50s	F	39.9	39.2	40.4	39.83	38.8	38.7	38.4	38.63	13.35	14.24	13.68	13.76	18.26	18.67	18.92	18.62	65.6	61.9	40.1	19	19	10	16	61.1867	12.4067	22.6567	26.2778	12.6	46	42	153	6.86	149.91	239	23	108	93	180	8.48	78.14	127	51.8	1.85	2.54	2.2
5F048	50	50s	F	37.1	37.5	37.3	37.3	42	42.1	42.6	42.23	14.42	14.14	14.21	14.26	15.8	15.11	15.19	15.37	62	57.5	37.6	12	27	5	14.67	66.03	10.51	20.92	37.4613	14.1	55	120	569	8.91	160.94	228	26.1	97	116	239	4.76	48.98	318	48.6	2.42	2.39	2.41
5F049	52	50s	F	60.1	60.5	60.9	60.5	54.7	54.9	54.3	54.63	11.72	11.27	11.41	11.47	12.31	11.19	12	11.83	62.5	54.3	36.2	17	6	13	12	66.73	9.45333	18.5933	41.9804	15	67	114	347	10.62	159.5	268	33.1	94	93	249	5.59	59.53	477	48.4	2.29	2.96	2.63
5F050	56	50s	F	49.4	49.5	49.4	49.43	56.6	56.9	56	56.5	13.69	13.04	13.67	13.47	12.38	12.58	12.61	12.52	59.3	51.4	33.6	52	35	22	36.33	61.39	13.1267	18.4467	31.6935	12.9	58	132	455	9.21	159.51	243	30.7	79	96	262	6.78	85.63	127	46	3.25	4.29	3.77
5F051	53	50s	F	37	37.4	37.7	37.37	54.5	54.5	55	54.67	12.49	13.44	12.8	12.91	8.15	8.45	8.58	8.39	70.8	58	41.2	45	47	27	39.67	60.72	10.2467	21.4267	26.5793	16.1	58	80	377	9.15	157.13	215	29.6	81	94	230	4.94	60.88	100	41.3	2.13	3	2.57
5F052	51	50s	F	37.8	38.4	38	38.07	43.2	42.8	43.2	43.07	13.37	12.26	12.13	12.59	11.14	11.12	11.28	11.18	67.1	70.1	45.6	13	11	12	12	64.78	11.5567	20.4967	35.7951	16	53	40	128	8.21	156.33	185	24.4	54	55	176	2.69	49.89	266	29.4	2.45	2.93	2.69
5F053	57	50s	F	49.4	50.1	49.6	49.7	36.7	37	37.9	37.2	13.16	12.81	12.51	12.83	10.39	10.49	10.81	10.56	69.4	58.4	39.2	12	17	9	12.67	61.8933	12.6533	17.81	33.7346	16.3	61	62	197	9.62	158.69	255	29.7	72	73	211	3.44	47.66	305	38.2	3.24	4.93	4.09
5F054	50	50s	F	50.9	50.4	50	50.43	41.1	41.4	41.5	41.33	11.41	11.28	11.08	11.26	11.16	11.33	11.96	11.48	65.1	61.3	40.6	17	8	5	10	62.88	9.74	19.65	33.2437	15.9	42	84	257	5.23	123.24	208	19.3	60	60	194	2.54	42.29	319	34.4	3.07	2.68	2.88
5F055	51	50s	F	40.6	41.2	40.8	40.87	46.8	47.1	47.7	47.2	12.03	11.55	11.35	11.64	11.55	11.87	11.49	11.64	76.5	70.6	46.6	13	27	7	15.67	66.1267	10.4367	21.51	36.86	13.5	54	45	139	7.3	135.7	209	23.9	75	76	357	3.65	48.74	81	36.1	2.61	2.33	2.47
5F056	55	50s	F	51.4	50.8	50.7	50.97	44.8	45.3	44.4	44.83	10.9	10.2	10.22	10.44	9.85	9.61	9.22	9.56	68.5	64.8	42.4	11	5	3	6.33	66.9033	9.94333	18.7233	42.0756	16.5	69	136	501	9.69	141.3	172	32.4	252	268	786	26.74	106.16	68	109.5	1.25	1.4	1.33
5F057	56	50s	F	51.8	51.4	51.7	51.63	33.7	33.6	33.8	33.7	17.57	17.14	18.16	17.62	17.56	17.56	17.81	17.64	63	55.7	36.1	36	20	30	28.67	61.1933	13.36	16.5267	34.1094	10.9	84	66	210	11.66	139.04	188	42.2	92	92	306	3.8	41.21	282	56.5	7.32	6.17	6.75
5F058	51	50s	F	64.6	63.7	64.8	64.37	64.8	65.4	63.8	64.67	14.08	15.16	15.26	14.83	14.36	15	14.38	14.58	72.7	60.8	44.3	47	4	0	17	65.19	10.1633	19.9633	37.2674	13.6	53	82	255	8.58	160.48	221	25.7	53	53	167	2.37	44.43	290	28.6	2.98	3.35	3.17
5F059	56	50s	F	50.1	49.9	50.7	50.23	48.8	48.4	48.8	48.67	17.72	16.57	17.3	17.2	17.612	17.08	17.25	17.31	56.5	41.2	30.2	95	14	14	41	59.86	13.15	17.8867	28.8657	9.4	80	88	211	12.77	159.27	252	44.2	74	74	242	3.44	46.25	389	41.6	2.76	3.04	2.9
5F060	58	50s	F	73.5	74.3	74.8	74.2	65.4	64.4	64	64.6	13.12	12.16	11.34	12.21	5.97	7.88	9.38	7.74	76.3	71	49.1	27	20	16	21	64.4133	9.75	21.1133	34.32	11.2	48	87	385	7.92	165.6	235	35.9	75	77	245	3.2	42.74	342	42.2	2.65	3.11	2.88
5F061	53	50s	F	28.2	28.4	28.3	28.3	48.8	47.2	48.6	48.2	10.92	8.82	7.15	8.96	7.75	6.68	6.81	7.08	81.1	79.5	57	8	6	1	5	65.2633	10.2033	21.17	35.7912	19.1	56	118	512	8.8	156.64	237	26.8	235	235	711	25.18	107.01	58	109.2	2.54	3.02	2.78
5F062	52	50s	F	43.3	44.2	44	43.83	62.9	62.6	61.7	62.4	14.86	14.17	15.45	14.83	9.97	11.27	10.82	10.69	72	50.9	38.6	30	8	2	13.33	67.0667	10.26	22.3567	37.3575	17.5	80	185	550	12.57	157.02	204	37.2	259	257	600	26.18	101.16	64	132.4	4.81	4.87	4.84
5F063	53	50s	F	69.4	69.8	69	69.4	65.1	64.6	65.2	64.97	17.52	16.13	15.99	16.55	13.55	11.56	11.6	12.24	72.2	75.5	48.8	38	64	19	40.33	63.9367	12.21	22.1833	32.1391	14.8	79	166	723	12.87	163.68	208	37.2	146	146	414	13.02	89.34	74	88.1	5.3	6.57	5.94
5F064	52	50s	F	51.4	51.2	51.5	51.37	55.6	54	55.6	55.07	13.73	14.14	13.04	13.64	10.84	11.58	12.5	11.64	63	64.3	43.6	54	24	15	31	63.8067	10.4567	19.4467	35.3739	14.8	76	112	396	12.43	162.69	211	37.1	389	388	908	41.62	106.92	58	156	2.8	3.4	3.1
5F065	52	50s	F	37	38.7	39.4	38.37	59.6	59.6	59.9	59.7	15.15	12.16	12.21	13.17	9.29	11.47	11.57	10.78	63	59	40.3	62	52	37	50.33	60.7	12.6933	19.8667	28.3065	8.7	82	106	361	13.61	165.71	201	41.1	86	86	274	6.8	79.41	142	41.1	6.35	6.09	6.22
5F066	53	50s	F	58.1	58.5	59.8	58.8	43.7	43	43.8	43.5	12.26	12.75	13.05	12.69	8.52	9.46	10.04	9.34	76.4	65.2	45.4	27	21	22	23.33	65.92	9.19	17.2033	42.7813	9.2	81	122	349	12.75	157.83	202	37.9	113	155	524	11.18	99.17	142	54.4	4.18	4.24	4.21
5F067	54	50s	F	69.9	68.9	70.4	69.73	50.4	49.5	49.8	49.9	17.62	17.72	18.59	17.98	18.58	18.85	18.81	18.75	68.8	73.9	45.7	11	6	3	6.67	67.3333	10.93	17.21	45.2046	16.4	67	218	673	10.74	161.13	235	31.8	95	99	341	9.1	95.66	93	75.4	1.52	1.62	1.57
5F068	59	50s	F	46.4	46.4	46.6	46.47	26.6	26.5	26.7	26.6	13.81	13.18	13.32	13.44	13.61	12.33	12.13	12.69	82.3	84.5	59.5	47	5	28	26.67	65.6533	11.04	18.86	39.6919	13.6	70	167	656	7.36	104.37	142	31.3	168	168	553	14.64	87.25	63	78	3.92	4.24	4.08
5F069	54	50s	F	43.6	43.3	43.7	43.53	35	35.6	35.7	35.43	24.48	24.26	25.57	24.77	17.21	16.74	16.98	16.98	72.8	64.1	39.1	7	15	33	18.33	62.72	13.09	17.1367	36.5853	12.1	70	126	526	11.39	162.93	222	35.1	150	177	513	12.34	82.42	122	73.7	4.33	5.01	4.67
5F070	54	50s	F	37.5	37.5	37	37.33	53.8	53.6	54.5	53.97	17.07	17.35	18.31	17.58	9.3	9.23	8.87	9.13	71.4	68.6	50.1	5	21	2	9.33	64.7267	10.0333	19.18	37.5176	17.8	82	197	743	13	158.1	246	40.5	142	142	402	10.12	71.39	56	73.4	2.23	2.51	2.37
5F071	52	50s	F	66.9	66.7	66.7	66.77	71.4	71.5	71.6	71.5	15.72	15.42	15.18	15.44	17.31	16.569	17.46	17.11	81.3	86.8	56.7	9	7	3	6.33	63.8933	11.3	18.3333	37.1555	14.9	72	63	178	7.47	104.43	151	34.2	176	176	464	6.72	38.16	58	110.9	4.52	4.84	4.68
5F072	58	50s	F	62.2	62.6	61.8	62.2	46	47.2	46.3	46.5	15.04	15.2	15.56	15.27	12.46	11.68	12.58	12.24	78	78	48.3	60	12	23	31.67	62.1967	12.67	14.75	39.5871	13.6	97	127	487	7.65	78.52	91	45.7	81	88	286	6.15	75.46	141	39.3	5	5	5
5F073	55	50s	F	66.9	66.5	66.8	66.73	61.7	61.5	61.4	61.53	17.45	17.29	17.8	17.51	17.9	17.79	18.78	18.16	76.3	81.4	50.9	20	42	4	22	64.18	11.88	22.8533	31.8187	12.3	69	88	735	2.64	38.33	47	33.9	69	69	261	2.08	30.25	65	86.9	4.1	4.9	4.5
5F074	50	50s	F	54.2	54.2	54.5	54.3	47	47.1	46.8	46.97	19.34	20.46	20.22	20.01	17.79	17.91	18.74	18.15	67.4	66.2	48.1	19	27	23	23	63.28	11.1767	19.8833	33.7388	15	108	122	556	14.83	137.25	112	61.2	81	81	237	2.84	35.11	85	80.7	3	4.6	3.8
5F075	53	50s	F	46.8	47.1	48.9	47.6	45	46.4	44	45.13	14.6	14.84	14.69	14.71	15.16	15.84	15.73	15.58	70.8	72	48.3	15	25	11	17	63.9	10.7967	18.9867	36.2076	13	62	111	518	3.17	50.81	82	30.4	160	160	490	7.33	45.76	44	152.7	1.9	2.4	2.15
5F076	57	50s	F	59.2	60.1	62	60.43	59	58.2	58.9	58.7	13.48	13.44	13.53	13.48	16.2	16.3	17.08	16.53	77.9	86.4	50.3	46	12	32	30	59.6033	14.6967	20.6333	24.9586	11.2	59	100	798	8.15	138.91	219	29.7	156	255	654	11.62	74.57	94	76	4.8	5.8	5.3
5F077	54	50s	F	58.8	58.7	58.2	58.57	41.8	41	40.8	41.2	16.36	16.31	16.17	16.28	17.69	18.45	17.7	17.95	78.7	82.9	53.2	10	3	2	5	65.7967	9.21667	17.2767	42.4378	17.3	70	101	532	9.67	138.73	202	32.9	141	141	541	6.71	47.55	58	166.5	2.6	3	2.8
5F078	53	50s	F	56.3	56	57	56.43	53.4	53.4	53.4	53.4	18.13	18	18.29	18.14	13.62	13.58	13.95	13.72	71.6	65.9	42.2	28	13	31	24	63.3967	11.8067	18.39	36.0725	12.8	80	104	402	4.23	84.76	110	24.6	176	176	375	6.9	39.31	58	124.9	4.6	4.3	4.45
5F079	51	50s	F	54.6	54.2	54	54.27	35.1	35.6	35.6	35.43	18.23	17.91	18.34	18.16	22.16	22.06	22.45	22.22	74.5	86.4	52.4	9	11	3	7.67	64.34	8.78667	21.6567	33.5106	14.8	52	94	458	7.22	137.9	208	25.7	114	114	334	2.13	18.7	35	93.3	2	1.9	1.95
5F080	56	50s	F	55.7	54.6	53.4	54.57	58.4	58.9	59.6	58.97	19.66	19.44	17.8	18.97	17.4	16.08	15.85	16.44	65.5	58.6	42.3	3	18	2	7.67	65.07	9.52333	19.0667	38.3223	10.4	64	108	484	5.72	89.04	128	31.4	193	312	1326	21.38	111.02	121	89.2	2.8	3	2.9
5F081	57	50s	F	46.6	46.9	46.5	46.67	59.4	58.2	58.5	58.7	11.27	10.6	10.21	10.69	12.5	11.64	10.99	11.71	76.8	87.7	63.5	7	26	3	12	63.4067	10.15	18.99	35.2216	15.2	68	130	458	8.63	127.06	176	33.2	189	189	474	7.68	40.61	37	146.3	5.2	4.1	4.65
5F082	55	50s	F	31.5	31.3	30.9	31.23	50.9	49.9	51.8	50.87	13.38	14.33	13.81	13.84	14.07	13.8	14.33	14.07	74.9	79	53	8	9	6	7.67	62.7533	11.37	16.5433	37.6288	16.7	59	52	120	8.5	144.32	222	30	213	213	600	9.61	45.1	46	115.6	5.2	6.1	5.65
5F083	55	50s	F	52.4	52.4	52.9	52.57	45.7	45.6	45.7	45.67	23.37	24.4	24.96	24.24	23.13	24.13	25.36	24.21	64.8	55.9	36.5	7	1	1	3	59.27	12.0267	19.2933	25.6632	13.5	118	304	733	14.47	122.14	152	53.1	171	171	471	4.6	26.95	43	118.3	1.8	1.5	1.65
5F084	52	50s	F	66.8	66.5	66.6	66.63	64.5	64.1	64.2	64.27	10.32	10.04	9.88	10.08	22.19	21.72	21.7	21.87	69.2	65.2	44	27	8	6	13.67	64.21	11.4667	19.2533	36.4294	15.5	52	78	609	6.22	119.05	172	26.1	291	291	563	13.54	46.59	36	138.7	4	3.7	3.85
5F085	59	50s	F	52.7	52.5	52.9	52.7	37.5	37.4	37.1	37.33	9.79	9.38	9.5	9.56	13.23	13.29	13.93	13.48	68.7	77.2	45.2	20	8	10	12.67	63.5633	12.2733	21.7867	31.9044	16.5	66	99	368	8.19	124.68	163	30.1	185	185	495	7.09	38.25	44	134.1	3.6	3.8	3.7
5F086	52	50s	F	59.8	59.9	60.7	60.13	64.9	64.6	65.1	64.87	8.74	8.65	8.87	8.75	14.62	15.56	15.62	15.27	63.7	60.6	37.4	70	56	29	51.67	66.0933	8.26333	19.42	39.6485	14.9	84	142	603	10.54	125.98	158	42	351	353	740	17.25	49.11	44	167	2.3	3	2.65
5F087	59	50s	F	47.6	47.1	47.7	47.47	66.2	66.5	66.5	66.4	6.06	5.59	5.99	5.88	11.46	10.28	10.1	10.61	74.2	80.2	47	83	85	21	63	64.53	9.75	20.2167	35.7054	11.4	67	192	757	8.05	120.16	178	30.9	228	228	538	7.87	34.53	29	116.7	4.5	4.5	4.5
5F088	52	50s	F	57.9	57.9	57.5	57.77	61.5	61.6	61.5	61.53	8.66	7.74	8.13	8.18	14.76	14.79	15.06	14.87	74.7	71.6	48.6	62	61	20	47.67	67.2833	9.37667	21.01	39.4416	11.1	82	154	845	10.48	127.88	153	40.2	191	191	483	9.03	47.29	34	123.1	5.5	5.6	5.55
5F089	55	50s	F	32.6	33.7	33.5	33.27	39.8	40.2	40.6	40.2	12.25	12.61	13.04	12.63	16	16.1	15.94	16.01	67.1937	57.6165	39.5097	7	3	5	5	62.21	11.65	18.6433	33.2219	18.7	65	125	426	8.12	124.47	165	32.4	67	67	284	2.18	32.61	47	95.7	5.8	6.1	5.95
5F090	56	50s	F	55.4	55.2	54.8	55.13	62.9	62	63.1	62.67	13.43	13	12.95	13.13	14.36	14.37	14.84	14.52	70.0749	59.3205	44.7984	10	7	7	8	64.6967	11.3533	18.8567	37.9325	22.1	52	77	253	2.49	48.22	77	23.4	183	183	541	10.66	58.18	39	114	6.1	4.4	5.25
5F091	59	50s	F	44.5	44.5	44.4	44.47	44.4	44.3	44	44.23	15.98	15.07	15.2	15.42	17.07	17.15	17.15	17.12	62.9748	69.225	43.2429	15	6	2	7.67	65.4033	9.02667	20.94	36.338	18.3	77	104	297	8.94	115.92	180	38.9	357	357	980	20.15	56.53	49	236.5	1.7	1.5	1.6
5F092	57	50s	F	54	54.4	53.5	53.97	59	58.8	59	58.93	18.15	18.3	18.08	18.18	15.21	14.91	15.23	15.12	71.8242	72.42	46.2502	34	34	22	30	62.7933	12.8167	19.5067	33.2587	13.3	58	74	218	7.49	129.69	182	29.3	86	107	240	4.72	54.8	85	43.4	3.2	3.3	3.25
5F093	53	50s	F	51.7	51.6	51.1	51.47	58.6	58.8	58.9	58.77	16.53	16.33	16.53	16.46	16	16.48	16.44	16.31	72.6474	81.0465	59.2127	14	31	8	17.67	64.1167	12.7067	18.2133	37.7783	17.6	77	91	216	7.68	100.28	120	39	81	112	331	6.21	76.53	145	38.2	1.4	1.8	1.6
5F094	54	50s	F	51.3	51.3	51.7	51.43	44.7	44.9	44.7	44.77	12.19	12.55	12.05	12.26	15.87	15.84	15.9	15.87	64.0038	71.6745	50.2945	10	16	3	9.67	62.5	14.4367	20.7367	31.0815	17.7	67	105	320	5.33	79.07	119	31.5	63	61	182	4.52	71.89	142	32.5	1	1.2	1.1
5F095	57	50s	F	52.8	52.7	52.7	52.73	51	51.1	51.9	51.33	13.43	13.31	13.19	13.31	12.64	12.8	12.1	12.51	65.5473	64.752	40.5467	20	58	12	30	59.52	12.8133	21.2567	24.1257	16.3	76	192	870	6.07	79.74	110	31.5	59	52	127	4.71	79.41	144	30.4	4.2	4.4	4.3
5F096	57	50s	F	62.6	62.7	62.6	62.63	64.1	64.6	64.1	64.27	13.62	13.94	13.44	13.67	14.36	14.91	14.79	14.69	65.3415	51.8655	35.5691	109	218	88	138.33	61.4367	14.4867	21.1667	28.383	12.2	90	85	213	6.8	75.27	110	36.5	107	134	308	8.37	78.27	136	53.2	7.4	7.9	7.65
5F097	50	50s	F	53.6	54	53.9	53.83	39.7	39.1	39.6	39.35	8.43	8.5	8.09	8.34	12.11	12.08	12.2	12.14	70.5	61.4	42.4	109	218	88	138.33	65.54	9.06333	18.5333	39.9795	11.8	46	58	214	3.33	71.93	108	23	93	122	348	6.41	68.91	126	44.1	6.22	6.81	6.52
5F098	52	50s	F	49	48.9	49.4	49.1	40.8	40.1	40.6	40.35	17.79	17.73	17.71	17.74	17.95	17.82	17.25	17.54	68	55	39.2	63	28	42	44.33	63.84	12.7967	20.7033	33.7624	9.7	64	51	134	5.04	78.11	118	29.3	106	123	439	8.42	79.11	108	51.2	5.4	6.1	5.75
5F099	50	50s	F	55.7	55	55.8	55.5	49.3	49.5	49.7	49.6	17.85	16.96	16.61	17.14	18.19	17.16	17.55	17.36	57.9	51.9	35	29	15	7	17	66.3033	9.06667	17.0533	43.712	11	81	170	483	6	74.06	111	37.5	114	169	435	9.66	85.12	141	54.8	5.73	6.36	6.05
5F100	50	50s	F	46	46.6	45.6	46.07	46.2	46.8	45.6	46.2	13.25	12.99	13.33	13.19	13.66	14.22	13.51	13.87	62.4	55.4	34.9	67	32	24	41	63.4733	12.2233	17.7633	37.18	11.7	79	112	495	6.4	81.36	127	40.8	135	208	578	11.05	81.7	139	65.4	6.66	7.27	6.97
5F101	51	50s	F	35.7	36.3	35.5	35.83	32	32.7	33.2	32.95	15.41	15.08	15.25	15.25	17.6	17.97	17.65	17.81	65.4	68	44.4	11	71	2	28	64.6867	9.81333	16.62	41.4662	11	61	73	224	4.21	68.65	135	29.9	84	93	264	6.45	77.07	144	41.1	4.68	4.58	4.63
5F102	51	50s	F	45.5	45.8	45.2	45.5	47.7	47.6	47.7	47.65	15.13	15.55	14.97	15.22	14.53	14.26	15.54	14.9	69.7	69.3	42.9	26	41	10	25.67	62.5733	11.21	18.13	34.7417	12.2	68	75	170	5.82	85.46	120	33	76	74	223	5.84	77.3	137	38.2	8.36	8.58	8.47
5F103	52	50s	F	54.5	55.5	54.1	54.7	58.7	58.5	57.9	58.2	13.26	12.94	12.89	13.03	12.81	12.64	12.96	12.8	69.8	71.6	46	107	51	18	58.67	65.0433	9.75667	18.53	39.071	10.4	55	58	145	4.06	73.54	119	27.1	122	158	381	9.79	80.53	150	58	7.45	7.73	7.59
6F001	60	60s	F	43.4	42.6	43.8	43.27	34.1	34.3	34	34.13	17.67	17.66	17.71	17.68	11.42	11.58	12.03	11.68	67.1	62.7	43.4	72	161	30	87.67	63.6567	12.4533	18.8033	35.9905	10.8	76	113	424	8.01	105.34	159	36.4	64	70	192	5.9	91.67	128	30.8	6.05	6.42	6.24
6F002	62	60s	F	39.1	40.2	39.1	39.47	44.6	44.8	43.8	44.4	12.17	13.15	14.29	13.2	14.38	14.87	13.78	14.34	75.7	72.4	47.6	33	30	10	24.33	63.35	13.0133	19.8233	33.9583	10.2	88	148	487	8.3	94.79	133	41.1	136	157	388	14.29	104.89	108	67	4.37	4.19	4.28
6F003	62	60s	F	44.5	44.4	44.6	44.5	48.9	48.7	48.6	48.73	12.21	12.67	12.61	12.5	11.98	12.25	12.93	12.39	74.7	69.7	49.4	1	3	1	1.67	63.9067	12.1067	21.27	33.1773	15	92	159	644	8.83	96.37	140	45.7	91	88	349	6.93	76.26	149	42.5	3.82	4.89	4.36
6F004	61	60s	F	63.2	62.9	61.1	62.4	48.2	48.2	48.6	48.33	13.27	13.99	13.25	13.5	12.49	12.14	12.08	12.24	67.1	65.2	41.3	18	16	6	13.33	62.71	11.8933	19.7433	32.7719	11.6	70	54	146	5.78	82.03	154	32.7	84	73	221	6.23	74.58	129	37.8	3.61	4.3	3.96
6F005	64	60s	F	61.6	61	61	61.2	44.2	44.5	45.4	44.7	14.21	14.48	15.01	14.57	11.24	11.4	11.21	11.28	67.8	75.7	44.2	26	35	9	23.33	63.2233	11.74	18.4867	35.5758	10.9	100	144	558	9.53	95.24	121	46.8	109	69	225	8.51	77.88	114	42	5.17	4.29	4.73
6F006	64	60s	F	56	56.4	56.6	56.33	37.3	37.8	37.5	37.53	16.75	16.08	16.7	16.51	19.6	19.06	19.16	19.27	73.9	68.7	42.4	28	15	2	15	65.0067	10.6267	19.55	37.51	12.2	118	101	325	9.73	82.38	115	52.3	121	176	421	11.63	95.97	124	56	2.36	3.76	3.06
6F007	63	60s	F	33.3	33.8	33.6	33.57	35.9	35.4	36	35.77	22.16	22.77	22.51	22.48	16.89	16.29	16.21	16.46	72.7	72.1	45.8	21	14	5	13.33	63.3933	12.1633	18.9967	35.1852	11.9	84	172	653	7.64	90.46	129	36.9	151	217	568	12.63	83.8	134	69.9	6.12	6.24	6.18
6F008	67	60s	F	24.5	24.4	24.3	24.4	42.6	42.7	41.6	42.3	17.8	17.14	17.12	17.35	11.46	11.49	11.63	11.53	73.1	78.4	51.1	7	2	0	3	62.36	11.0433	21.75	29.6085	8.9	112	103	295	10.47	93.57	124	50.2	140	180	491	12.51	89.37	122	65.1	5.4	6.25	5.83
6F009	62	60s	F	55.3	55.7	55.9	55.63	50.2	50.2	49.4	49.93	12.88	12.06	11.9	12.28	10.92	10.6	10.05	10.52	71.7	46	32.2	15	9	2	8.67	60.4533	13.1733	18.0767	30.0399	8.7	64	54	151	5.16	80.19	127	28.1	133	160	560	10.89	81.64	167	58.7	6.16	7.41	6.79
6F010	66	60s	F	40.3	40.2	39.6	40.03	46.8	46.9	46.9	46.87	20.41	20.11	20.61	20.38	14.21	14.1	14.31	14.21	72.8	59.9	43.9	4	7	1	4	61.9667	13.3633	17.9333	33.7147	15.1	111	156	637	10.79	97.25	129	52.6	129	159	601	11.33	87.76	219	57.5	3.16	3.31	3.24
6F011	65	60s	F	40.5	41.6	40.6	40.9	39.3	38.5	39.7	39.17	17.94	18.46	18.15	18.18	18.98	18.11	18.22	18.44	75.3	78.5	52.9	23	48	9	26.67	65.44	11.0467	19.9933	37.6774	11	97	92	270	13.82	143.08	178	46.5	85	95	258	8.73	102.24	175	42.4	5.4	4.58	4.99
6F012	62	60s	F	58.3	58.5	59.8	58.87	39.6	39	38.5	39.03	16.06	17.23	17.09	16.79	18.4	18.15	18.26	18.27	73.4	73.6	48.4	38	19	11	22.67	63.82	10.9667	16.1967	40.4729	11	79	64	177	8.7	110.02	160	33	95	99	241	8.13	85.33	299	48	4.56	5.21	4.89
6F013	66	60s	F	66.1	67	66.7	66.6	49.3	50.1	49.8	49.73	9.49	10.77	10.1	10.12	12.08	13.05	12.94	12.69	67.9	71	47.3	7	36	5	16	61.43	10.5667	21.38	28.1295	18.6	106	74	221	13.02	123.21	166	49.1	96	109	360	8.16	84.92	141	43.6	4.25	5.85	5.05
6F014	62	60s	F	65.4	65.6	66.1	65.7	42.6	43.5	42.1	42.73	21.21	19.6	21.01	20.61	16.91	18.06	17.61	17.53	65.9	66.6	43.3	45	78	10	44.33	63.34	11.47	18.6433	35.5852	10.6	110	62	159	11.61	105.16	146	42.2	103	126	289	9.25	90.2	126	49.6	6.22	7.06	6.64
6F015	60	60s	F	78.6	78.7	78.4	78.57	49.6	49.5	49.5	49.53	18.34	18.23	17.91	18.16	15.48	15.13	15.5	15.37	72.5	63.9	40.6	16	24	1	13.67	60.6467	15.1667	15.89	33.823	9.6	112	76	214	13.31	118.39	172	50.4	95	121	280	8.04	84.6	166	45.3	2.8	3.8	3.3
6F016	60	60s	F	35.5	35.6	35.1	35.4	36.5	36	35.8	36.1	17.56	17.81	16.7	17.36	15.84	15.37	15.11	15.44	67.2	62.7	38.9	16	124	9	49.67	62.5233	11.6133	18.4833	34.1195	10.4	98	80	217	10.97	112.37	154	42	109	115	426	9.35	85.67	295	53	4.68	5.58	5.13
6F017	63	60s	F	59.3	58.7	59	59	46.2	46.5	46.6	46.43	17.5	16.99	17.41	17.3	14.48	14.08	14.44	14.33	72.5	74.2	46.8	19	15	11	15	61.6733	11.4933	18.67	32.0155	12.6	82	48	152	9.53	116.62	146	33.3	114	124	404	9.79	85.85	298	52	4.66	4.93	4.8
6F018	66	60s	F	52.7	52.2	51.2	52.03	36.3	37.2	37.7	37.07	11.2	11.52	12.21	11.64	13.33	14.82	15.01	14.39	70.2	66.3	43.5	7	33	5	15	62.2867	12.7633	20.6633	30.7363	14.6	63	117	496	6.44	102.33	142	30.3	113	114	273	9.77	86.52	121	52.1	4.53	5.04	4.79
6F019	61	60s	F	46.7	46.5	46.5	46.57	50.6	49.9	50.4	50.3	11.96	12.68	10.15	11.6	9.39	10.09	9.21	9.56	65.4	62.3	39.6	27	17	8	17.33	63.3867	11.4	21.06	32.4419	11.2	86	65	182	10.35	119.8	174	36.8	104	111	332	6.7	64.46	606	50.7	5	5.31	5.16
6F020	62	60s	F	52.6	52.8	52.9	52.77	46.8	47.1	46.6	46.83	17.29	16.95	17.26	17.17	14.64	14.16	15.07	14.62	64.9	64.8	42.2	20	26	5	17	66.1833	10.3333	22.5	35.726	10.9	111	72	210	13.87	125.53	150	47.6	82	118	395	7.03	86.18	142	39.4	2.25	2.27	2.26
6F021	61	60s	F	47.2	47.3	47.2	47.23	56.2	56.2	56.3	56.23	12.6	11.99	12.31	12.3	14.67	14.66	14.12	14.48	72.9	68.2	42.3	13	15	6	11.33	62.5067	9.63667	19.4333	32.7641	13.4	57	115	467	5.84	102.29	134	26.1	118	168	641	14.3	121.63	171	76.6	8.28	8.78	8.53
6F022	64	60s	F	62.8	63.1	62.4	62.77	58	57.1	57.1	57.4	15.56	15.69	15.68	15.64	15.13	15.94	15.22	15.43	67.5	67.5	42.8	39	38	12	29.67	65.87	10.2967	19.1867	39.5954	20	101	88	372	8.84	87.64	102	39.9	77	140	451	8.83	114.66	179	55.7	3.81	2.54	3.18
6F023	67	60s	F	65.7	64.9	65.8	65.47	71.2	71.2	71	71.13	10.37	10.02	10.06	10.15	10.22	10.13	10.02	10.12	61.1	48.6	37	22	14	8	14.67	65.0767	10.7133	20.4433	36.4083	17.5	139	213	844	13.21	95.11	117	60.3	145	211	631	13.99	96.68	144	85.5	3.51	4.4	3.96
6F024	67	60s	F	55.8	55.7	56.2	55.9	53.6	53.1	53	53.23	10.93	10.49	10.74	10.72	12.28	11.99	12.5	12.26	58.7	53.6	34.2	3	3	2	2.67	65.81	7.82	21.11	36.8308	13.5	85	146	556	7.65	90.25	138	38.6	97	100	489	9.54	98.8	294	60.8	1.77	3.41	2.59
6F025	60	60s	F	42.5	42.5	42.4	42.47	49.1	49.3	49.3	49.23	17.01	16.83	16.95	16.93	17.38	17.55	16.95	17.29	70.9	69.1	46.6	3	5	1	3	64.67	9.51667	20.7767	35.2252	18.7	81	52	190	7.1	87.49	99	34.5	111	135	409	10.35	92.96	109	50.1	4.54	5.57	5.06
6F026	63	60s	F	36.4	36	36.8	36.4	43	43.5	43.3	43.27	23	22.95	23.15	23.03	23.18	23.64	23.05	23.29	61.9	44.7	33.1	6	30	15	17	62.9167	10.7333	18.5267	34.884	10.3	100	84	196	8.81	88.21	131	49.5	152	190	483	18.55	121.68	170	96.8	8.34	9.02	8.68
6F027	66	60s	F	54.8	54.6	54.7	54.7	53.2	53.8	53.5	53.5	12.17	12.58	12.4	12.38	13.23	13.69	13.6	13.51	65	60.4	43	10	32	6	16	66.2133	8.94	18.5667	41.1291	15.2	80	121	649	7.1	88.3	130	35.5	94	92	375	7.45	79.64	443	41.8	3.77	2.53	3.15
6F028	61	60s	F	34.4	34.8	34.7	34.63	20.9	20	20.7	20.35	12.86	12.9	12.85	12.87	12.19	12.64	12.43	12.54	57.6	52.1	33.7	12	6	1	6.33	65.86	8.85	20.0633	38.3263	12.7	82	124	487	6.88	84.18	117	38.4	69	76	229	7.23	105.35	148	43.4	4.45	4.95	4.7
6F029	61	60s	F	43.3	43	43.3	43.2	43.9	43.1	43.5	43.3	13.51	13.64	13.67	13.61	19.69	19.54	19.5	19.52	65.8	55.8	37.2	5	15	1	7	61.5067	11.2767	21.4267	28.237	12.2	74	113	787	6.76	91.95	105	32.9	117	113	603	10.94	93.74	237	84.4	5.27	5.41	5.34
6F030	60	60s	F	44.1	44.4	44.3	44.27	46.1	46.2	46.9	46.55	12.63	12.58	12.43	12.55	13.89	14.22	14.12	14.17	67.9	58.7	41.1	2	17	3	7.33	65.0467	9.08667	19.8233	37.1999	13.7	80	110	483	6.37	79.3	113	35.6	80	81	266	5.39	67.63	331	51.1	7.57	7.01	7.29
6F031	61	60s	F	36.9	36.7	36.9	36.83	36.3	36.3	36.3	36.3	16.49	16.23	16.89	13.31	13.81	13.51	13.73	13.62	67.4	60.8	41	5	4	1	3.33	65.0367	9.31	21.2333	35.3048	15.4	91	149	745	7.62	83.82	133	40.3	109	114	563	8.49	77.77	316	67.2	2.69	2.09	2.39
6F032	64	60s	F	36.5	36	36.2	36.23	18.3	18.3	18.5	18.4	15.47	15.46	15.32	15.42	13.18	13.23	13.18	13.21	63.6	60.2	38.7	16	35	4	18.33	61.7367	11.0667	22.2433	27.8183	13.8	126	96	230	11.75	93.03	116	55.3	100	97	301	7.76	77.3	364	62	7.47	5.64	6.56
6F033	69	60s	F	39.2	39.6	39.1	39.3	27.1	27.7	27.5	27.6	11.6	11.11	11.08	11.26	11.34	11.47	11.19	11.33	63.8	73.3	49	1	0	0	0.33	67.64	9.35667	23.1467	37.3109	13.3	109	273	959	9.11	83.21	109	47.2	108	107	416	7.96	73.61	387	76.5	2.08	2.08	2.08
6F034	68	60s	F	39.3	39.3	39.5	39.37	35.9	35.8	35.1	35.45	9.22	9.31	9.16	9.23	13.42	13.32	13.16	13.24	69.6	67.3	43.6	9	7	4	6.67	60.83	11.7133	18.67	30.117	13.9	74	60	176	6.18	83.07	132	33.9	159	161	700	10.89	68.38	344	76.3	2.97	3.84	3.41
6F035	64	60s	F	31.5	31.1	31.2	31.27	37.3	37.2	37.1	37.15	14.48	15.1	15.01	14.86	11.03	11.13	11.07	11.1	65.8	61.1	40.7	26	18	4	16	61.3633	10.4533	19.65	30.0402	15.2	75	51	169	6.22	83.46	130	34.8	92	115	334	8.68	93.93	158	64.6	9.26	9.2	9.23
6F036	61	60s	F	36.6	36.2	36.8	36.53	32.8	32.8	32.6	32.7	12.59	12.2	12.12	12.3	15.71	15.15	15.51	15.33	69.6	66.9	43.7	25	12	15	17.33	63.8833	10.87	20.8033	33.7176	17	105	85	154	9.1	86.45	112	48.9	81	94	314	5.94	73.49	218	55.5	4.95	3.93	4.44
6F037	68	60s	F	36.6	36.5	36.8	36.63	32.8	32	32.8	32.4	11.01	11.17	10.98	11.05	10.96	10.81	10.91	10.86	63.6	61.7	38.7	22	26	7	18.33	64.2133	11.1967	16.8733	40.1093	14.9	99	268	999	8.44	85.44	123	41	90	88	312	5.74	63.43	352	77	5.19	5.65	5.42
6F038	60	60s	F	44.7	44.4	44.2	44.43	39.7	39.3	39.7	39.5	8.2	8.14	8.48	8.27	10.87	10.53	10.67	10.6	63.2	47.5	34.7	41	50	1	30.67	64.78	8.02667	22.63	33.1492	17.9	74	150	423	5.68	77.13	135	33.2	82	87	312	6.21	75.99	1263	57.4	4.75	5.04	4.9
6F039	61	60s	F	37.2	38.1	38	37.77	22.5	22.3	22.9	22.6	13.38	13.1	13.66	13.38	12.82	12.34	12.81	12.58	62.1	61.6	37.5	61	9	12	27.33	63.08	10.81	19.93	33.2768	9.8	77	118	489	6.39	82.94	114	33.6	150	160	450	10.41	69.55	446	101.3	5.11	5.9	5.51
6F040	62	60s	F	46.6	46.7	46.6	46.63	25.4	25.4	25.3	25.35	12.12	12.26	12.15	12.18	10.25	10.09	10.05	10.07	64.1	64.2	38.6	21	27	2	16.67	63.98	11.5567	16.22	40.758	12	69	149	633	5.4	78.4	111	29.5	96	107	315	11.3	118.16	165	61.3	2.1	2.46	2.28
6F041	66	60s	F	23.8	24	23.7	23.83	23.4	23.9	23.4	23.65	16.62	16.51	16.51	16.55	14.59	14.9	14.4	14.65	69.5	65.1	43	10	48	2	20	62.6667	11.37	22.6167	29.2514	10.8	128	207	662	12.03	93.83	111	58.3	136	185	522	13.26	97.27	150	88.2	5.06	5.73	5.4
6F042	63	60s	F	28.6	29	28.6	28.73	32.3	32.2	32.3	32.25	16.61	16.54	16.14	16.43	11.46	11.26	11.28	11.27	62.8	60.6	38.2	24	24	8	18.67	62.1533	12.6467	18.73	32.9784	11.3	80	48	110	7.6	94.73	126	37.6	107	108	376	8.15	75.9	398	51.3	5.82	6.54	6.18
6F043	60	60s	F	48.6	48.2	48.7	48.5	53	52.9	52	52.45	11.76	12.65	11.86	12.09	10.26	10.23	10.53	10.38	67.4	66.7	43.4	46	12	8	22	65.0767	10.8933	19.0833	38.3103	12.1	139	285	1260	12.89	92.91	117	58.8	139	165	412	12.05	86.46	108	79.9	3.26	4.37	3.82
6F044	60	60s	F	55.8	55.1	56.2	55.7	49.4	49.2	49.3	49.25	17.79	17.1	17.64	17.51	15.2	15.27	15.43	15.35	72.6	64.3	47	19	2	15	12	67.6333	9.28	16.7567	46.4603	11.5	80	147	380	7.36	92.22	126	36.6	107	108	581	8.6	80.45	428	95	3.69	3.86	3.78
6F045	65	60s	F	41.1	42.2	41.7	41.67	47.1	47.4	47.2	47.3	8.31	7.74	7.76	7.94	6.75	6.65	6.62	6.64	72.6	64.3	47	6	3	3	4	63.18	11.26	18.9367	34.8381	15.7	83	104	443	6.38	76.69	131	35.9	79	79	267	4.88	61.69	342	43.1	4.91	6.64	5.78
6F046	66	60s	F	58	58.5	58	58.17	60.8	61.7	61.6	61.65	10.26	10.2	9.99	10.15	10.15	10.24	11.08	10.66	70.1	63.2	45	12	7	2	7	67.88	8.46	18.9833	43.2857	18.2	102	127	347	9.87	97.16	94	45.5	108	143	485	10.97	101.85	133	74.7	2.41	3.14	2.78
6F047	62	60s	F	41.6	41.2	42.2	41.67	45.7	45	45.7	45.35	10.09	9.8	9.84	9.91	12.15	12.6	12.22	12.41	67.3	69.8	45.6	17	1	1	6.33	62.4367	10.63	18.9567	33.2672	16.6	96	150	668	8.82	91.72	124	45.5	83	89	275	7.49	90.4	152	54.3	5.8	5.34	5.57
6F048	64	60s	F	37.9	37.8	38.3	38	45.3	45.5	44.1	44.8	13.52	13.32	13.56	13.47	10.73	10.87	10.63	10.75	70.2	74.7	50.8	5	1	3	3	62.3067	11.7967	19.1233	32.763	14.3	70	117	381	6.23	88.68	119	34.3	98	104	336	8.42	85.97	223	59.5	6.28	7.06	6.67
6F049	65	60s	F	45.3	45.4	45	45.23	48.5	48.4	48.9	48.65	20.64	20.14	19.97	20.25	22.46	22.17	22.24	22.21	67.7	80.9	47	15	14	3	10.67	67.4833	10.1367	22.9	37.3605	12.6	93	236	755	8.8	94.58	122	41.3	110	115	404	9.07	82.47	245	74.7	9.89	8.06	8.98
6F050	66	60s	F	59.3	59.2	59.5	59.33	60.2	60.7	60.6	60.65	13.39	13.81	13.37	13.52	11.87	11.68	12.01	11.85	69.4	77	47	44	24	15	27.67	66.2767	10.6367	22.0167	36.4751	14.3	91	153	507	8.61	94.17	109	44.4	73	74	237	6.13	84.27	218	42.4	4.58	5.84	5.21
6F051	64	60s	F	44.7	44.2	45.1	44.67	54.2	54.6	53.8	54.2	12.53	12.3	12.1	12.31	9.74	9.83	9.97	9.9	67.4	70.4	44.1	8	9	2	6.33	68.6167	7.61	19.7333	43.3322	13.3	104	231	878	8.79	84.44	108	41.4	127	183	505	12.82	101.13	136	81.1	2.04	2.4	2.22
6F052	60	60s	F	44.1	44	44.8	44.3	49.6	50.6	49.8	50.2	10.2	10.04	10.24	10.16	12.64	12.75	12.32	12.54	77.4	74.1	51.3	12	1	1	4.67	63.2733	10.6767	21.2833	31.9497	12.9	87	123	421	7.71	88.78	103	39.6	88	90	293	7.09	80.15	176	54.3	3.74	3.31	3.53
6F053	68	60s	F	36.5	36.3	36.7	36.5	41.5	41.5	41.8	41.65	18.55	18.48	18.79	18.61	16.87	16.76	16.95	16.86	63.9	56	37.9	28	14	20	20.67	61.9133	11.5167	19.4733	31.4574	9.4	62	195	922	5.54	89.86	152	27	78	82	254	3.12	40.18	71	65.7	12.8	11.87	12.34
6F054	60	60s	F	22.8	23	22.2	22.67	21.9	21.9	21.5	21.7	9.7	9.94	9.55	9.73	7.43	7.26	7.34	7.3	62.5	47.5	31.9	3	6	6	5	64.3433	9.80667	22.7333	32.2494	12.4	87	198	735	7.02	80.35	106	34.4	121	140	406	12.17	100.27	135	79.2	8.34	9.63	8.99
6F055	61	60s	F	68.3	68.5	68.1	68.3	57	56.5	56.9	56.7	8.92	9.05	8.77	8.91	12.1	12.55	12.47	12.51	65.1	55.5	38	16	16	13	15	66.34	10.1133	19.9667	39.2957	14.1	80	214	803	6.18	77.62	107	31.8	105	101	333	8.76	83.11	372	71.2	5.77	5.94	5.86
6F056	61	60s	F	16.7	16.4	16.4	16.5	34.1	34.4	34.1	34.25	15.83	15.24	14.96	15.34	14.64	13.84	14.55	14.2	61.9	52.8	35.7	7	5	23	11.67	63.18	9.86667	18.2367	35.8564	14.9	95	232	670	8.06	84.9	115	41.2	102	117	369	12.39	121.83	154	63.4	9.11	10.53	9.82
6F057	61	60s	F	56.7	56.8	56.9	56.8	15.4	15	15.8	15.4	13.17	12.28	13.11	12.85	17.08	15.66	16.58	16.12	69.4	62.9	43.4	15	9	8	10.67	61.89	12.7333	21.2867	29.1862	16.7	140	190	849	12.35	88.28	94	64.4	71	69	357	6.54	91.55	241	44.1	8.64	9.11	8.88
6F058	63	60s	F	46.8	47	46.3	46.7	60	59.2	59.7	59.45	17.79	17.66	17.56	17.67	14.09	14.93	14.36	14.65	70.5	52.1	39.3	6	11	2	6.33	64.39	11.2767	19.57	36.3274	14.8	69	136	528	5.58	81.08	122	28.1	89	107	312	7.7	86.8	126	52.2	4.99	5	5
6F059	62	60s	F	36.6	36.2	36.3	36.37	58.7	59.3	58.2	58.75	11.18	11.68	11.74	11.53	9.46	9.03	9.16	9.1	63.1	49.2	35.5	28	27	17	24	65.4667	8.65	18.9	39.2949	9.4	128	164	414	10.08	78.79	118	52.3	108	111	484	10.5	97.09	514	74.7	5.84	6.37	6.11
6F060	63	60s	F	35.5	35.9	35.9	35.77	44.9	45	44.7	44.85	11.75	11.48	11.46	11.56	11.27	11.53	11.88	11.71	72.4	55.6	39	13	11	14	12.67	64.9433	9.54333	21.7933	34.4378	16	110	253	1074	9.29	84.58	105	43.9	73	77	191	6.12	84.17	129	41.6	4.26	3.39	3.83
6F061	63	60s	F	33.4	33	33.6	33.33	30.4	30.4	29.7	30.05	13.63	13.71	13.59	13.64	20.3	20.16	20.34	20.25	77.2	62	43.2	32	19	25	25.33	65.0033	10.0367	18.87	38.4879	16.4	92	96	279	8.05	87.5	112	40.5	91	114	409	9.42	103.13	138	58.7	3.25	3.21	3.23
6F062	60	60s	F	40.3	40.3	40.1	40.23	32.9	32.2	32.7	32.45	11.32	11.51	11.75	11.53	12.51	12.79	12.25	12.52	67.6	64.6	47.8	2	1	1	1.33	62.5167	11.4767	18.9333	33.4684	23.2	135	278	848	10.87	80.52	109	52.3	79	82	285	5.93	75.25	281	48	8.22	8.87	8.55
6F063	68	60s	F	46.3	46.9	46.5	46.57	35.7	35	35.7	35.35	11.24	11.29	11.88	11.47	11.14	11.51	11.74	11.63	75.1	66.6	43.6	7	11	11	9.67	65.2733	9.23333	21.89	34.9047	17	135	297	892	12.31	91.13	103	54.4	211	224	1205	19.5	92.37	386	132.5	5.47	4.98	5.23
6F064	63	60s	F	44.3	44.1	44.8	44.4	37.3	37.2	37.5	37.35	10.78	10.41	10.82	10.67	12.8	12.49	12.78	12.64	67.3	54.1	38.5	4	1	6	3.67	64.5033	9.87333	21.1067	34.4947	9.8	141	133	399	11.86	84.24	89	59.3	87	123	358	10	114.94	181	63	6.07	8.74	7.41
6F065	66	60s	F	44	44.5	44.2	44.23	37.3	37.6	37.7	37.65	15.01	15.38	15.47	15.29	12.4	12.98	12.35	12.67	80.9	71.8	49.1	4	8	5	5.67	61.3367	12.3267	17.38	33.1157	14.9	110	188	725	10.29	93.86	109	49.3	142	258	574	13.66	95.94	151	91.8	6.43	6.29	6.36
6F066	63	60s	F	56.8	56.1	56.3	56.4	61.7	61.7	61.6	61.65	15.09	15.55	15.55	15.4	15.43	15.56	15.8	15.68	69	56.5	40	21	32	35	29.33	62.9633	11.84	21.9933	30.516	15.1	134	275	792	12.79	95.33	101	58.6	129	165	491	14.27	110.88	152	83.6	12.17	10.08	11.13
6F067	68	60s	F	36.9	36.9	36.8	36.87	39.3	39.4	39.8	39.6	15.74	15.4	15.6	15.58	13.2	13.35	13.66	13.51	70.6	55.3	38.7	14	2	3	6.33	64.9933	10.1967	18.02	39.7618	8.7	124	303	741	11.05	89.07	109	51.5	79	96	376	7.2	90.73	333	51.3	5.1	5.22	5.16
6F068	60	60s	F	21.7	21.9	21.5	21.7	43.6	43.4	43.5	43.45	28.01	28.57	28.3	28.29	25.75	25.6	25.6	25.6	67.8	56.5	41.7	2	4	1	2.33	63.8867	10.39	19.5667	35.3637	17.4	56	87	332	4.24	76.29	123	25.6	65	65	237	6.42	98.51	273	42.8	2.97	3.64	3.31
6F069	61	60s	F	47.7	47.7	47.2	47.53	45.7	45.8	45.8	45.8	15.09	15.27	15.49	15.28	17.43	17.37	17.78	17.58	72.4	60	39.5	41	26	24	30.33	63.5033	11.1867	18.77	35.7317	11.7	73	217	575	6.16	84.72	127	33.9	85	80	231	8.16	96.16	530	51	10.65	8.13	9.39
6F070	61	60s	F	56.1	57.2	57.9	57.07	58.3	58.9	57.8	58.35	18.87	18.15	17.12	18.05	18.14	18.46	17.14	17.8	61.2	63.6	37.7	49	36	49	44.67	64.33	10.25	16.37	41.1983	13.5	99	210	554	9.84	98.96	134	46.4	177	195	500	11.33	64	271	112.5	8.71	7.13	7.92
6F071	64	60s	F	65	65.7	65.2	65.3	62.2	62.3	63.1	62.7	18.92	19.33	18.5	18.92	18.45	17.85	18.06	17.96	64.6	57.3	38.2	70	35	13	39.33	62.4733	12.4133	20.2833	31.5897	16.1	130	226	679	12.18	93.58	92	60.3	102	117	338	10.25	100.67	148	59.1	15.29	16.09	15.69
6F072	61	60s	F	59.1	59.9	60.8	59.93	54.3	55.2	54.2	54.7	15.72	16.02	15.69	15.81	12.52	12.64	13.18	12.91	68.5	61.2	41.1	46	15	8	23	65.2033	9.21333	19.3667	38.1329	13	68	127	420	5.71	83.73	128	31.5	166	179	498	11.45	69.08	314	103.7	5.76	6.11	5.94
6F073	65	60s	F	30.3	29.4	30.3	30	38.9	38.5	38.3	38.4	21.67	21.67	21.36	21.57	22.71	22.17	23.03	22.6	65.9	69.8	44.1	12	46	2	20	63.5867	11.23	17.71	37.4945	17.4	93	192	788	7.88	84.36	107	39	89	84	389	6.01	67.83	426	80.1	5.9	3.26	4.58
6F074	68	60s	F	63.9	63.7	63.2	63.6	61.6	62.8	62.5	62.65	11.55	11.81	11.75	11.7	14.07	14.7	14.24	14.47	58	56.2	36.3	34	8	6	16	64.6033	10.88	16.2433	41.9567	14.7	173	403	1128	16.52	95.76	116	72.1	102	103	283	5.66	55.53	250	71.5	6.14	7.05	6.6
6F075	68	60s	F	31.5	31	31.8	31.43	28.3	28.4	27.7	28.05	12.88	12.86	13.2	12.98	19.58	19.02	19.11	19.07	63.3	62.8	39	11	6	2	6.33	62.63	11.1167	22.53	29.2744	18	131	215	619	11.14	85.05	117	60.3	101	109	365	6.82	67.44	502	68.2	7.91	7.48	7.7
6F076	68	60s	F	47.4	47.9	47.4	47.57	68.5	68	68	68	16.42	15.63	15.93	15.99	15.38	15.44	15.94	15.69	68.7	59.7	41.2	58	1	17	25.33	64.1267	10.3867	20.39	34.7151	14.3	145	355	814	13.48	92.7	88	61.1	103	141	469	10.43	100.99	130	66.4	3.33	4.21	3.77
6F077	68	60s	F	41.1	41.4	42.9	41.8	53.9	53.3	53.1	53.43	16.4	15.83	15.63	15.95	12.77	12.58	13.3	12.94	73.4	68.9	48.6	3	24	4	10.33	62.58	11.1167	18.5567	34.1343	12	119	231	885	10.32	87.01	107	45.4	125	128	364	10.46	83.89	173	68.9	8.73	8.32	8.53
6F078	67	60s	F	67.2	67.4	68.1	67.57	70.6	70.6	70.6	70.6	14.44	15.29	14.72	14.82	21.83	21.53	21.13	21.33	73.7	74.8	47	3	1	1	1.67	63.3767	10.5967	19.81	34.0291	12.4	98	159	607	10.09	102.81	86	46	97	116	314	10.47	108.13	129	59.9	5.62	4.34	4.98
6F079	65	60s	F	55.5	55.6	55.5	55.53	58	58.4	57.3	57.85	13.29	13.1	13.17	13.19	12.1	11.6	11.46	11.53	68.2	65	42	1	0	0	0.33	65.86	9.94667	18.4933	40.6166	20.3	74	164	577	6.07	81.96	112	33.1	115	118	478	11.07	95.91	355	67.1	4.02	3.83	3.93
6F080	63	60s	F	59.5	60.9	61.8	60.73	66.8	66.4	65.6	66	12.57	12.24	12.01	12.27	12.61	12.57	12.62	12.6	70.3	69.3	45.1	4	4	2	3.33	65.35	9.81	19.34	38.4388	13.3	88	180	497	7.54	85.37	122	38.6	134	140	526	12.57	93.56	351	83.4	4.67	4.25	4.46
6F081	63	60s	F	51	51.5	50.3	50.93	58	58.6	59.2	58.9	13.99	13.69	13.83	13.84	13.17	13.18	13.01	13.1	65.2	60.6	39.2	5	9	1	5	67.4067	8.25333	20.9767	39.6863	13.8	85	70	174	8.51	100.47	150	41	119	147	367	11.59	97.42	140	58.5	1.65	1.95	1.8
6F082	62	60s	F	55.5	56.2	56.9	56.2	56.9	56.8	55.1	55.95	13.66	13.8	14.26	13.91	12.42	12.59	12.98	12.79	66.3	53.9	35.6	4	11	1	5.33	65.82	9.05	17.8033	41.6243	13.1	88	76	203	7.61	86.64	134	40.4	125	151	437	10.72	85.47	109	62.8	3.02	2.04	2.53
6F083	66	60s	F	55.1	55.5	55.2	55.27	58.5	58.6	57.1	57.85	17.46	17.32	16.8	17.19	14.96	15.13	15.71	15.42	73.6	72.9	48.1	0	0	0	0	66.7533	7.35333	18.7033	41.8521	15.4	132	245	956	12.43	94.21	80	54.5	95	131	411	8.42	89.02	112	44.3	0.6	0.61	0.61
6F084	68	60s	F	71.4	71.2	70.1	70.9	61.3	61.3	61.4	61.35	14.05	14.77	14.06	14.29	11.77	11.62	11.22	11.42	75.8	79	51.6	14	1	1	5.33	62.3467	10.6633	22.8933	28.3386	14.7	97	211	927	8.32	86.13	110	44.8	129	153	390	11	85.1	120	64.4	0.88	1.19	1.04
6F085	67	60s	F	37.7	37.5	37.6	37.6	35.3	35.5	35.6	35.55	16.45	16.64	16.91	16.67	21.14	20.77	20.62	20.7	67.2	59.7	40.2	1	4	2	2.33	64.5733	10.7267	24.9633	30.276	12.9	130	184	739	13.74	105.66	137	64.9	240	332	1155	24.93	103.98	113	115.2	4.5	4.9	4.7
6F086	60	60s	F	26.7	26.2	26.1	26.33	44.8	44.5	44.7	44.6	7.85	7.19	7.11	7.38	10.21	9.97	10.05	10.01	66.4	57	38.6	15	11	3	9.67	66.4833	9.93333	20.5833	38.6881	14.1	97	133	753	8.08	83.65	126	46.4	301	416	1220	23.67	78.64	66	137.6	2.61	2.75	2.68
6F087	63	60s	F	30.6	30.9	30.8	30.77	44.3	44.7	44.7	44.7	11.76	11.81	11.33	11.63	14.57	14.28	14.21	14.25	67.7	46.8	36.4	19	5	4	9.33	62.3567	10.93	18.9167	33.1532	13.2	98	70	283	8.96	91.14	123	44.9	184	191	1036	16.38	89.16	197	81.2	2.8	2.8	2.8
6F088	66	60s	F	34.6	35.1	34.9	34.87	34.2	34.9	34.8	34.85	18.27	18.08	18.36	18.24	17.15	17.96	17.52	17.74	68.2	56.2	38.4	19	12	2	11	64.5267	10.7367	19.7067	36.3956	16.6	101	172	658	9.13	90.77	118	44	124	137	418	12.66	101.88	141	61.2	1.34	2	1.67
6F089	65	60s	F	23.9	23.6	23.9	23.8	30.6	30.3	30.9	30.6	11.45	11.21	11.38	11.35	11.68	11.55	11.19	11.37	70.1	52.2	40	8	23	3	11.33	67.2367	9.72	21.25	39.0468	15	206	266	883	21.19	102.74	95	94.5	179	231	590	14.86	82.98	105	86.3	1.36	1.24	1.3
6F090	69	60s	F	52.5	52.1	52.9	52.5	34.3	34.8	34.2	34.5	11.14	11.13	11.55	11.27	11.95	11.714	11.64	11.68	58.3	47.5	30.9	26	4	3	11	64.45	10.6867	17.16	40.0999	10	126	251	688	10.65	84.83	114	53	277	268	1256	23.95	86.32	145	120.9	1.9	2.4	2.15
6F091	69	60s	F	41.1	41	41.1	41.07	58.38	58.2	58.3	58.25	8.27	8.21	8.11	8.2	12.16	11.9	11.87	11.89	68.9	62	39.8	8	45	3	18.67	64.5867	11.0733	20.1367	35.919	15.7	136	231	690	12.73	93.91	115	65.5	177	218	500	15.06	85.06	88	89.9	1.14	1.2	1.17
6F092	67	60s	F	36.6	36.4	36.9	36.63	43.1	43	42.9	42.95	8.38	8.48	8.4	8.42	12.45	12.44	12.21	12.33	66.1	58.4	38.3	4	1	0	1.67	66.2667	10.22	26.4533	31.5882	15.8	99	159	769	9.11	92.34	119	44.4	179	297	474	15.01	83.69	122	80.1	1.82	1.97	1.9
6F093	66	60s	F	55.8	55.9	55.2	55.63	43.6	43.6	43.8	43.7	17.86	17.6	17.22	17.56	18.68	18.71	18.27	18.49	64.7	52	36.3	38	22	19	26.33	65.0933	10.3	20.1933	36.776	14.6	143	254	928	13.88	97.33	113	67.5	176	180	775	15.48	88.18	211	81.5	6.6	6.6	6.6
6F094	63	60s	F	42.6	42.4	42.6	42.53	43.7	43.5	43.5	43.5	13.13	13.2	13.22	13.18	15.97	15.55	15.4	15.48	66.6	67.1	41.5	33	39	15	29	63.0167	10.2167	17.93	35.9786	14.6	102	68	158	9.65	94.91	121	44.2	139	136	439	15.93	82.75	96	77.2	3.07	3.21	3.14
6F095	62	60s	F	48.3	48.3	48.9	48.5	22.1	22.3	22.5	22.4	15.24	15.15	15.12	15.17	16.66	16.59	16.13	16.36	74.2	59.5	40.3	27	36	11	24.67	60.1467	12.6367	20.8867	25.9103	13.9	110	222	887	9.76	88.61	118	47	193	205	970	17.77	92.04	170	89.9	5.5	5.5	5.5
6F096	69	60s	F	70.7	71.6	70.8	71.03	62.5	60.5	62.4	61.45	13.51	13.47	13.62	13.53	10.923	10.88	11.57	11.23	64.1	59.7	37.9	21	45	2	22.67	66.53	10.04	17.7233	43.0047	10.8	93	175	540	8.85	95.03	125	45.1	124	151	488	8.94	71.95	118	58.4	0.6	0.7	0.65
6F097	68	60s	F	69.4	68.2	67.5	68.37	64.9	64.6	66.7	65.65	13.68	13.93	14.27	13.96	11.9	11.92	11.97	11.95	73.8	70.8	43.7	61	44	13	39.33	56.3767	15.4367	20.14	17.5687	11	113	255	888	10.01	88.95	126	51.1	116	148	476	15.91	71.08	118	102.9	2.66	3.2	2.93
6F098	68	60s	F	58.9	58	57.2	58.03	47.6	46.6	47.3	46.95	14.44	14.54	16.35	15.11	14.93	14.47	14.04	14.26	70.4	58.5	40.7	12	21	2	11.67	64.1867	9.58	21.1533	33.8482	13.8	127	137	434	10.38	81.99	112	54.8	146	145	778	12.81	87.81	202	66.9	6.4	7.3	6.85
6F099	58	60s	F	56.3	56.5	56.7	56.5	54.5	54.4	53.4	53.9	13.72	12.21	12.12	12.68	14.76	14.56	13.22	13.89	68.8	64.5	43.4	6	2	0	2.67	61.9733	11.89	20.3167	30.5124	12.4	183	125	340	17.8	97.31	106	81.3	150	156	405	11.25	74.79	106	69.1	1.1	2.1	1.6
6F100	36	60s	F	62.9	61.7	62.6	62.4	65.8	63	64.2	63.6	13.29	13.42	13.74	13.48	13.11	13.3	13.28	13.29	68.8	61.7	41	13	6	4	7.67	65.1467	9.06	21.6	35.0395	11.9	182	219	536	16	87.84	106	78.3	209	305	464	16.23	75.44	101	96.1	2.54	1.95	2.25
6F101	59	60s	F	59.7	58.5	58.8	59	52.7	54.3	53.3	53.8	13.12	13.26	13.39	13.26	12.71	12.61	13.15	12.88	65.9	60.9	39.6	1	4	0	1.67	64.4467	9.02333	18.8967	37.3983	11.1	136	197	661	12.61	92.67	101	61.8	134	124	599	17.07	66.52	101	78.9	2.79	2.02	2.41
6F102	66	60s	F	42.2	42.2	42.7	42.37	56.1	56.2	56.1	56.13	12.86	12.93	13.1	12.96	13	13.05	12.98	13.02	60.9	55.3	36	1	4	0	1.67	58.67	14.97	17.3767	26.5167	16.4	252	316	969	24.55	97.31	105	111.3	197	196	1123	17.73	89.93	187	89.9	3.9	3.7	3.8
6F103	67	60s	F	37.4	37	37.4	37.27	49.6	49.1	50.6	49.85	11.9	11.22	11.57	11.56	13.14	13.01	13.4	13.21	62.6	50.5	34.8	12	2	3	5.67	63.45	11.0967	17.4333	37.6506	13	155	340	1416	13.39	86.45	106	66.4	244	261	985	22.28	91.21	176	118.4	5.9	6.6	6.25
6F104	68	60s	F	48.1	48.6	49	48.57	59.4	59.9	60.6	60.25	13.84	12.79	13.56	13.4	15	14.77	15.49	15.13	71.8	70	46.3	24	1	26	17	64.1433	10.1967	22.0567	32.6691	12.6	126	268	800	11.65	92.53	109	54.9	158	193	1018	14.22	89.9	134	76.9	3.3	4.2	3.75
7F001	74	70s	F	21.7	21.9	22.6	22.07	28	28.9	28.5	28.47	19.34	19.04	19.21	19.2	16.34	16.09	16.13	16.19	68	59.8	41.7	4	16	0	6.67	56.2	12.5833	23.9533	14.5118	11.3	104	168	911	10.94	104.93	143	48.4	186	231	645	18.86	101.67	157	91.3	5.7	6.8	6.25
7F002	76	70s	F	36.7	36.5	36.8	36.67	35.9	35	36.2	35.7	13.53	14.77	14.2	14.17	16.02	16.62	16.23	16.29	63.6	64.1	41.4	4	3	1	2.67	61.7667	11.76	18.13	32.9843	10.3	107	109	326	9.41	87.56	126	46.5	103	144	521	7.34	71.62	171	45.5	3.8	4.6	4.2
7F003	78	70s	F	56.6	57.1	57.1	56.93	56.9	56	55.6	56.17	11.72	10.93	11.45	11.37	5.77	4.47	4.45	4.9	66.8	55	38.5	4	1	0	1.67	64.0467	7.87333	21.1967	33.5318	13.9	165	211	935	14.07	85.35	116	69.4	126	132	495	17.14	65.43	108	68.8	1.96	2.16	2.06
7F004	71	70s	F	53.58	53.8	53.8	53.73	58.9	58.3	58.8	58.67	12.16	11.08	11.82	11.69	18.65	18.67	18.4	18.57	68.4	73.4	43.1	38	3	3	14.67	62.46	11.8633	21.7733	29.7808	11.1	150	283	1123	13.13	87.3	94	63.5	237	352	968	13.44	74.56	182	105.5	4.15	4.29	4.22
7F005	70	70s	F	49.5	50.8	49.8	50.03	47.4	47	48.2	47.53	10.69	10.26	10.32	10.42	10.18	10.95	10.79	10.64	60.9	55.3	37.6	3	8	3	4.67	62.9467	12.1067	18.71	34.6819	10.9	66	75	386	4.98	75.09	127	29.1	157	95	642	13.11	64.45	103	76.2	1.17	1.09	1.13
7F006	74	70s	F	27.2	27.1	27.4	27.23	22.4	22.1	22.4	22.25	17.47	17.33	17.23	17.34	16.17	16.82	16.29	16.56	55.8	46.4	32.1	21	3	2	8.67	59.2433	13.42	19.5	25.3618	12.2	266	213	747	25.08	94.29	105	112.4	212	235	849	20.85	65.15	100	89.1	4.39	3.07	3.73
7F007	74	70s	F	55	55.7	55.8	55.5	50	50.8	50.6	50.7	14.27	14.37	14.2	14.28	11.59	11.9	11.66	11.78	70	67.1	41.2	14	11	2	9	66.04	7.84667	19.4667	39.4876	13.3	168	374	1116	15.47	92.3	127	76.1	167	209	630	18.96	73.54	123	76.3	2.01	1.77	1.89
7F008	73	70s	F	37.1	37.4	37.8	37.43	39.8	39	39.6	39.3	11.41	11.1	11.64	11.38	9.87	10.11	9.91	10.01	66.8	59.4	37.8	32	7	10	16.33	63.5967	9.61333	19.8733	34.3787	10	279	565	1734	23.99	86.13	89	113.3	296	281	771	16.74	66.15	173	123.5	2.77	2.39	2.58
7F009	75	70s	F	35.7	35.2	35	35.3	23.4	23	23.7	23.35	8.09	8.04	8.2	8.11	10.56	10.17	10.32	10.25	72.6	75.2	49.4	7	2	3	4	69.2567	8.40333	18.5533	46.0657	25.8	145	197	854	14.15	97.49	107	68.1	244	243	801	12.31	79.52	200	95.3	1.04	1.34	1.19
7F010	75	70s	F	41.1	41.2	41.7	41.33	44.7	44.5	44.4	44.45	10.59	10.15	10.9	10.55	9.61	9.12	9.7	9.41	66.1	70.3	43.7	11	4	1	5.33	64.52	10.6433	22.2767	33.0965	16.5	155	301	964	15.12	97.49	108	69	207	158	652	13.81	53.2	186	82.5	0.79	0.67	0.73
7F011	70	70s	F	60.1	60.5	60.7	60.43	64.3	64.9	64.9	64.9	11.58	11.68	11.31	11.52	13	13.16	13.39	13.28	65.6	53.7	37.2	9	6	6	7	64.91	9.81333	19.4	37.5444	19.6	186	453	1558	18.24	97.91	93	81.6	191	290	801	17.41	91.35	160	90	3.3	3.4	3.35
7F012	71	70s	F	44.1	44.9	44.1	44.37	71.5	71.8	71.5	71.65	16.78	16.43	15.63	16.28	15.26	15.09	15.5	15.3	62.4	53.9	37.1	5	1	5	3.67	60.7667	11.2767	18.53	30.1583	11.9	197	206	946	18.59	94.35	112	91.3	113	237	643	10.33	91.24	130	63.4	2.25	2.53	2.39
7F013	72	70s	F	42.1	42.6	42.4	42.37	38.8	38.3	38.7	38.5	14.57	14.65	14.86	14.69	15.8	15.43	15.73	15.58	61.9	40.4	28.6	13	8	23	14.67	60.74	12.1833	21.7933	26.2346	10.6	249	463	2014	25.31	101.73	123	114.7	179	376	933	15.32	67.39	157	57.1	3.76	3.16	3.46
7F014	73	70s	F	44.4	44.9	44.6	44.63	51.1	51	51.5	51.25	19.5	19.3	18.5	19.1	20.26	19.64	19.9	19.77	47.1	48.4	29	36	26	54	38.67	64.3767	9.46667	18.5133	37.8314	12.2	272	155	393	28.33	104.21	111	121	121	230	793	8.49	70.03	219	64.5	5.77	5.66	5.72
7F015	70	70s	F	37.1	37.9	37.4	37.47	32.3	32.4	33.1	32.75	19.09	20.28	19.45	19.61	21.15	19.74	20.76	20.25	65.6	57.7	40.2	9	3	0	4	63.99	10.0433	22.2533	32.1564	16.9	171	357	1542	16.58	97.19	103	72.5	189	202	834	13.87	66.23	131	83.4	3.89	3.85	3.87
7F016	70	70s	F	50.5	49.3	50.5	50.1	57.1	57	57.9	57.45	14.69	14.34	14.35	14.46	15.36	15.75	16.08	15.92	67.5	56.6	40.3	3	8	2	4.33	65.1833	9.54	20.2133	36.9122	16.8	244	225	650	21.66	88.64	114	105	234	297	1108	17.53	74.88	108	103.5	3.35	3.13	3.24
7F017	71	70s	F	43.1	43.6	43.6	43.43	43.8	43.5	44.2	43.85	18.3	18.1	18.49	18.3	22.64	22.02	22.03	22.03	68.7	59.5	40.6	1	3	15	6.33	57.7033	12.2267	20.1167	20.9535	10.6	141	309	1489	11.48	81.31	122	60.7	277	182	632	5.47	71.02	125	74.4	3.78	4.15	3.97
7F018	71	70s	F	52.2	52.4	52.8	52.47	47.7	47.8	47.5	47.65	18.76	19.33	18.87	18.99	19.42	19.86	19.23	19.55	72.1	66.1	45	6	6	1	4.33	64.75	12.0733	19.95	36.4773	18.1	169	272	1026	15.92	93.98	101	74.4	107	311	931	8.24	77.31	133	82	0.89	1.1	1
7F019	71	70s	F	46.4	46.7	45.8	46.3	45.4	45.5	45.8	45.65	17.84	17.46	18.16	17.82	20.72	20.88	20.63	20.76	68.4	61.5	41.4	25	6	0	10.33	65.62	9.81	22.3667	34.929	10.9	143	120	356	14.81	103.3	94	67.4	281	523	3464	22.6	80.52	118	115.1	0.84	1.09	0.97
7F020	70	70s	F	57	57.7	56.8	57.17	57.7	57.3	56.4	56.85	17.41	16.94	16.38	16.91	20.04	20.37	19.93	20.15	67.1	56.6	41.7	8	5	1	4.67	63.8833	11.2733	17.9933	37.6532	18.1	102	85	268	9.11	89.66	130	46.3	129	311	910	10.3	79.9	122	55.1	1.88	1.83	1.86
7F021	75	70s	F	55.8	55.6	54.8	55.4	59.1	60.2	60.8	60.5	15.92	15.98	16.07	15.99	13.02	13.06	12.77	12.92	70.1	67	43.8	58	42	3	34.33	62.8833	10.9467	21.8467	30.5286	12.8	116	230	627	11.64	100.38	125	54.9	165	277	812	12.99	78.64	135	84	2.35	2.24	2.3
7F022	70	70s	F	49.5	49.8	49.3	49.53	62.5	62.8	62.3	62.55	12.2	12.3	12.6	12.37	15.9	15.33	15.17	15.25	69.8	69.6	45.6	10	2	15	9	69.9367	8.23	19.4333	45.7325	13.6	122	353	889	10.28	84.3	115	49.9	156	252	946	12.09	77.28	109	67.1	2.15	1.95	2.05
7F023	71	70s	F	62.2	63	63.6	62.93	54	54.9	55.3	55.1	19.59	20.1	20.03	19.91	18.02	18.86	18.79	18.83	70.6	74.8	47.1	18	25	10	17.67	61.8733	12.1333	24.6167	25.7494	17.5	104	175	656	9.53	91.51	117	49.6	110	256	643	8.38	76.09	101	49.5	1.74	1.72	1.73
7F024	78	70s	F	35.5	35.4	35.3	35.4	46.3	47.1	47.1	47.1	17.46	17.54	17.26	17.42	14.2	14.06	14.54	14.3	71.5	71.1	46.3	0	2	0	0.67	61.0767	10.4833	19.8967	29.1051	10.6	186	124	385	16.88	90.87	121	84.4	443	593	2875	35.1	79.16	112	215.1	1.05	2.52	1.79
7F025	71	70s	F	29.6	29.2	29.7	29.5	32.2	32.9	32.5	32.7	18.63	18.85	18.71	18.73	17.57	17.77	17.26	17.52	59	47.2	31.8	3	27	1	10.33	62.94	10.25	22.1967	30.2409	16.8	168	446	1230	15.54	92.6	118	68.3	284	297	534	23.22	81.71	110	120.9	2.09	2.89	2.49
7F026	76	70s	F	21.5	21.7	21.4	21.53	27	27	27.5	27.25	12.62	12.4	12.07	12.36	10.59	10.22	10.45	10.34	68.7	68.3	45.7	18	3	1	7.33	68.48	8.87	22.1933	39.7836	16.7	148	208	770	15.14	102.49	111	67.8	180	212	614	15.17	84.39	116	101.5	1.92	2.17	2.05
7F027	70	70s	F	39.4	39.3	39.4	39.37	49.5	49.8	49.9	49.85	14.81	14.28	14.4	14.5	13.95	14.11	14.08	14.1	66.4	57.3	40.2	16	9	10	11.67	63.7833	11.1267	22.8133	31.1395	15.9	94	187	703	8.59	91.65	124	41.3	175	221	642	13.01	74.28	104	73.3	3.6	3.55	3.58
7F028	74	70s	F	49.8	49.1	49.1	49.33	51.7	51.9	51.5	51.7	11	10.92	10.71	10.88	12.05	12.15	12.09	12.12	75.6	64.7	44.6	20	18	7	15	64.65	9.39333	19.91	36.3461	17.9	317	292	726	33.19	104.53	102	142	197	274	686	17.44	88.43	138	88.9	2.1	2.2	2.15
7F029	75	70s	F	61	61.9	61.1	61.33	48.4	49.2	48	48.6	12.05	11.64	12.08	11.92	11.28	11.16	10.98	11.07	64.9	57.3	39.6	9	33	2	14.67	65.91	9.19667	20.0867	38.3816	16	104	185	716	9.99	96.4	135	46.8	175	283	864	15.58	89.22	126	79.3	1.4	2.6	2
7F030	70	70s	F	52.7	53.9	52.7	53.1	53.3	52.7	52.5	52.83	14.61	15.2	14.91	14.91	25.2	26.28	25.06	25.67	71.2	69.3	44.5	8	7	2	5.67	58.1467	14.68	19.6733	22.4943	13.7	142	100	305	13.66	96.31	128	63	187	235	886	16.63	89.15	126	83.7	1.17	1.67	1.42
7F031	71	70s	F	61.6	60.3	61.3	61.07	60	60.8	60.1	60.45	15.86	15.98	16.46	16.1	16.46	17.53	16.67	17.1	58.3	48.3	30.3	62	62	31	51.67	60.5	11.52	17.55	30.8917	10.6	66	59	236	5.71	86.24	151	32.5	119	141	454	8.63	72.62	144	53.6	4.6	6.8	5.7
7F032	71	70s	F	69.9	69.6	61.3	66.93	67.7	69.4	68.9	69.15	11.99	11.02	10.95	11.32	13.39	13.89	13.67	13.78	64.9	60	35.5	9	28	5	14	62.9	11.18	20.0467	32.7612	14.4	67	52	153	5.88	87.94	142	31.6	102	124	348	10.34	101.59	163	51.7	3.3	3.2	3.25
7F033	71	70s	F	66.8	66.5	65.9	66.4	70.1	69.8	68.9	69.35	13.02	12.74	13.28	13.01	10.52	10.13	10.18	10.16	68.3	68	42	18	1	2	7	66.2967	10.2233	18.5167	41.3513	13.4	92	180	833	8.77	95.79	125	42.4	168	161	1009	11.65	69.31	189	81.6	4.5	4	4.25
7F034	69	70s	F	66.3	67.8	67.6	67.23	56.5	57.5	57.4	57.45	13.54	13.4	13.15	13.36	11.35	11.11	11.9	11.51	66.4	61.1	37.7	5	9	2	5.33	65.18	10.79	19.4267	38.0041	12.6	119	115	295	10.71	90.27	127	54.8	212	273	699	16.37	77.17	106	98.6	5.4	5.6	5.5
7F035	71	70s	F	53.9	54.5	56.1	54.83	57.5	57.4	57.8	57.6	11.84	11.75	11.39	11.66	14.01	14.23	14.26	14.25	67.9	57	38.5	36	48	22	35.33	61.8167	11.1667	20.7433	29.6685	15	120	199	528	11.63	97.08	123	57.3	159	174	533	12.61	79.19	120	70.6	2.68	3.5	3.09
7F036	71	70s	F	67.6	66.9	68.4	67.63	79.3	80.1	81	80.55	15.61	15.37	15.94	15.64	14.97	15.57	15.39	15.48	66.3	61.5	40.3	23	44	5	24	67.2367	7.95667	21.2733	39.0161	12.3	101	104	364	9.27	91.81	133	47.8	259	293	971	22.86	88.41	176	130.2	2.6	3.3	2.95
7F037	72	70s	F	74.1	74.1	76.6	74.93	79.8	79.8	80.1	79.95	11.73	11.85	12.1	11.89	12.21	12.12	12.33	12.23	65.2	62.7	40.2	29	7	5	13.67	63.4767	9.70333	20.32	33.5532	13.4	97	87	244	9.18	94.59	146	46	218	318	744	19.85	91.21	146	101.2	2.4	3.8	3.1
7F038	70	70s	F	49.5	49.5	49.9	49.63	62.1	62.7	63.1	62.9	15.05	15.37	13.96	14.79	13.07	13.13	12.76	12.95	68.9	56	38.5	17	54	3	24.67	65.7133	9.86667	20.6167	37.3135	14.5	176	221	896	17.59	100.05	134	75.7	311	396	4759	24.97	80.16	103	114.7	0.79	1.89	1.34
7F039	73	70s	F	56	56	54	55.33	61	59.8	61.3	60.55	12.52	12.57	12.93	12.67	12.24	12.5	12.47	12.49	68.3	62.2	42.2	1	2	1	1.33	63.17	10.19	24.4733	28.2864	12.3	97	101	314	8.94	92.22	132	42.8	225	243	1033	21.53	95.8	158	110.2	3.8	4	3.9
7F040	74	70s	F	83.1	83.4	87.8	84.77	84.4	81.8	80.2	81	11.21	11.62	11.5	11.44	12.5916	13.09	13.55	13.32	68.8	66.6	43.5	25	41	1	22.33	64.26	11.05	18.59	37.4911	12.8	186	312	1002	18.22	98.07	101	82.7	77	98	293	6.32	82.52	134	37.9	2.4	2.5	2.45
7F041	74	70s	F	46.4	46.7	46.3	46.47	48.7	48.6	49.8	49.2	18.67	18.57	19.77	19	19.68	17.73	18.76	18.25	77.5	68	46.6	1	0	1	0.67	64.7533	9.51	18.8767	38.01	13.8	87	95	254	7.86	90	130	44.8	162	195	476	13.64	84.23	97	79.8	1.3	1.47	1.39
7F042	71	70s	F	66.3	66.1	66.7	66.37	63.2	64.9	63.5	64.2	15.97	16.34	15.93	16.08	13.35	14.57	15.14	14.86	53.6	45.4	29.8	13	5	1	6.33	60.1833	11.6367	19.3867	27.7119	9.4	137	118	889	11.97	87.06	118	58.9	169	204	866	15.34	90.99	118	76	5.5	5.4	5.45
7F043	71	70s	F	45.9	44.3	45.9	45.37	58.1	57.7	56.2	56.95	11.94	12.02	12.38	12.11	12.95	13.17	13.67	13.42	55.2	38.2	29.1	4	11	1	5.33	62.6067	12.2267	21.1233	30.8293	14.6	190	133	337	18.74	98.45	103	89.5	207	214	573	14.34	69.14	64	84	3.84	4.04	3.94
7F044	78	70s	F	60.6	59.2	60.6	60.13	51.8	52.4	52.7	52.55	14.25	13.85	14.09	14.06	15.35	15.5	16.15	15.83	59.2	50.3	31.7	21	32	4	19	62.2533	10.7167	20.6067	30.737	9.6	144	257	1178	13.53	94.18	146	65.1	238	337	969	21.72	91.12	163	116.8	8.9	9.6	9.25
7F045	73	70s	F	63.5	63.9	65.4	64.27	54.6	53.8	53.5	53.65	13.57	13.65	13.95	13.72	17.2	16.92	16.83	16.88	66.3	62.1	39	27	78	13	39.33	66.51	9.51333	18.1933	42.223	13.4	157	215	628	14.86	94.88	126	72.6	355	473	1905	36.38	102.48	93	171.8	9.6	9.6	9.6
7F046	72	70s	F	37.9	36.4	36.7	37	56.4	55.1	57.3	56.2	10.93	10.36	10.61	10.63	11.61	11.59	11.39	11.49	71.3	62.4	41.2	1	6	4	3.67	63.9267	9.78333	19.7067	35.2488	10.6	118	70	160	10.16	85.84	132	52.5	307	378	1735	25.52	83.2	96	126.4	4.7	5.8	5.25
7F047	70	70s	F	56.6	57.7	57.5	57.27	54.8	55.3	54.1	54.7	12.43	12.29	12.44	12.39	14.7	14.79	15.04	14.92	63.3	59.2	34.7	10	19	1	10	59.48	11.1133	22.9833	22.4148	10.1	142	123	322	13.37	94.36	125	63.2	137	149	382	9.5	69.59	87	62.4	6.1	5	5.55
7F048	75	70s	F	62	62.6	62.8	62.47	55	55	57.6	56.3	13.43	13.58	14.39	13.8	11.77	11.61	11.57	11.59	64.7	57.2	37.7	12	69	0	27	62.57	10.9433	20.7	31.2681	11.6	177	218	928	15.63	88.22	98	76.5	128	130	423	11.34	88.6	206	61.1	2.07	3.54	2.81
7F049	71	70s	F	57.4	57.7	56.3	57.13	58.5	59.5	61.7	60.6	14.33	14.47	15.06	14.62	15.9	16.69	16.67	16.68	72	64.8	43.1	9	10	2	7	64.5	9.35333	22.1267	33.2376	11.2	151	140	419	14.67	97.24	109	71	124	142	580	8.31	67.13	119	54.7	3.6	4.2	3.9
7F050	77	70s	F	48.2	48.9	45.7	47.6	36.9	35.3	34	34.65	16.16	16.36	16.61	16.38	19.21	19.32	19.62	19.47	68.9	72.3	45.2	0	1	0	0.33	61.1333	13.98	19.39	29.8636	10.9	148	154	425	13.49	91.03	93	70.1	336	329	948	19.05	56.66	121	174	2.3	1.8	2.05
7F051	70	70s	F	75	74.9	73.4	74.43	67.7	68.5	69.4	68.95	18.28	17.95	18.88	18.37	16.89	17.01	18.24	17.63	69.8	68.7	42	14	19	6	13	64.85	10.0367	22.9367	32.9205	10.6	136	234	888	13.68	100.75	124	65.8	176	217	555	13.59	77.38	87	66.7	2.37	2.24	2.31
7F052	71	70s	F	29.2	28.7	30.2	29.37	58.7	59.8	59.3	59.55	15.06	15.22	15.41	15.23	12.12	12.4	12.46	12.43	61.2	57.8	35.1	3	14	1	6	60.5267	12.23	17.2633	31.3736	11.2	138	190	684	13.04	94.34	116	63.6	279	309	1376	18.36	65.89	82	99	2.62	3.51	3.07
7F053	77	70s	F	55.8	54.6	53	54.47	44.1	45.3	46.5	45.9	13.52	13.92	14.08	13.84	14.1	13.87	14.13	14	67.4	57.3	38.4	6	1	0	2.33	60.6733	12.4033	19.8133	28.3111	11.7	205	153	444	20.79	101.65	131	96.7	251	317	1031	22.75	90.75	103	111.1	4.4	3.7	4.05
7F054	73	70s	F	68.9	66.1	67.1	67.37	71	70	70.4	70.2	14.37	14.4	14.5	14.42	16.55	15.74	16.18	15.96	64.1	67.3	38.2	29	19	15	21	61.19	12.7933	18.88	30.6549	10.8	161	88	216	14.69	90.98	110	75.3	141	173	608	10.27	72.75	116	67.2	5.05	5.08	5.07
7F055	73	70s	F	66.6	67.3	65	66.3	62.7	61.8	61.5	61.65	12.87	12.79	13.51	13.06	11.17	11.22	11.07	11.15	65.2	53.2	34.6	27	123	6	52	65.79	9.87	16.4	43.9144	9	177	212	705	16.63	93.7	117	84.5	171	194	675	14.03	82.25	103	75	2.3	2.6	2.45
7F056	70	70s	F	51.2	49.7	50	50.3	54.6	53.8	55.8	54.8	17.51	17.81	17.95	17.76	21.22	21.16	21.01	21.09	62.8	55.1	35.8	29	50	2	27	62.5367	12.0567	16.8133	36.7097	10.2	185	178	684	17	91.93	124	83.6	452	635	2428	45.22	99.99	101	203.5	5.7	5.2	5.45
7F057	75	70s	F	64.9	65.3	64.3	64.83	52.9	51.9	52.7	52.3	11.33	11.66	11.76	11.58	14.89	15.06	15.13	15.1	65.5	61.2	39.3	13	22	1	12	59.8733	11.46	22.2867	23.8941	14.5	172	401	1241	15.49	89.93	107	75	128	151	534	10.42	81.41	107	54.1	6.4	6.6	6.5
7F058	70	70s	F	63.7	63.6	63.9	63.73	60	59.8	58.5	59.15	11.43	11.81	11.93	11.72	14.36	14.55	14.67	14.61	66.6	54.1	35.7	6	22	1	9.67	65.0933	9.54667	20.8267	35.9313	11.9	156	238	1162	15.43	98.63	96	75.5	139	157	448	10.57	76.14	102	58.4	1.27	1.74	1.51
7F059	71	70s	F	65.8	65.4	65.4	65.53	67.7	67.1	67.9	67.57	20.78	20.8	20.88	20.82	17.39	17.42	17.8	17.61	64.6	56.4	36.8	59	80	4	47.67	61.59	12.42	19.0133	31.3654	8.6	131	207	771	12.96	98.83	103	60.7	224	232	1539	17.96	80.02	113	85.8	5	5.5	5.25
7F060	73	70s	F	40.9	39.5	40.9	40.43	45.7	45.8	44.9	45.47	14.46	14.57	14.49	14.51	13.27	12.46	13.15	12.81	68.5	64	39.4	25	8	3	12	61.74	12.7567	16.66	35.1717	11.9	115	178	879	12.09	105.07	127	55.3	183	237	755	19.18	104.91	128	89.8	2.53	2.49	2.51
7F061	75	70s	F	47.2	48.5	47	47.57	41.3	41.8	41.4	41.5	16.44	16.58	16.61	16.54	12.09	12.12	12.48	12.3	68.8	70.5	44.5	6	1	0	2.33	63.0333	11.8967	18.51	35.1503	12.9	149	270	1155	14.56	97.56	108	68.8	160	193	715	16.12	101.04	127	79.4	4.27	4.84	4.56
7F062	77	70s	F	64.6	64.3	64.6	64.5	61.4	61.4	63.8	62.2	18.28	18.54	18.7	18.51	17.28	17.27	17.63	17.45	58.3	55.8	33.9	20	5	7	10.67	59.51	14.34	19.2733	26.263	11.6	232	510	1706	23.95	103.14	101	106.1	178	252	689	15.87	88.98	126	84.4	5.56	6.69	6.13
7F063	77	70s	F	51.7	50.4	51.6	51.23	57.3	57.8	58.5	57.87	15.41	15.32	14.92	15.22	15.25	15.19	15.83	15.51	60.2	53.4	33.8	69	242	7	106	63.83	10.5167	19.3433	35.5639	10.3	158	103	236	15.72	99.51	141	75.4	220	288	973	18.73	85.02	152	97.8	4.3	4.9	4.6
7F064	72	70s	F	64.4	64.7	64.1	64.4	82.2	83.9	83.2	83.1	17.7	17.88	17.5	17.69	15.37	15.72	15.76	15.74	71.2	66.6	42.4	64	86	2	50.67	58.54	11.8133	20.0667	23.0537	12.3	203	92	198	18.06	88.94	118	89.4	191	202	743	17.68	92.46	178	91.8	4.5	4.51	4.51
7F065	71	70s	F	64.9	64.7	64.8	64.8	70.2	70.4	70	70.2	16.15	16.48	15.75	16.13	13.4	13.47	13.53	13.5	73.3	65.8	40.9	82	232	31	115	62.2967	11.9267	20.8467	30.5348	9.7	246	353	1380	25.1	101.95	112	116.3	329	474	1621	30.7	93.25	125	156.3	6.68	6.22	6.45
7F066	74	70s	F	49.1	48.7	49.9	49.23	50.7	51	49.6	50.3	12.86	12.13	11.48	12.16	14.52	15.07	14.93	15	67.1	59	39	4	15	1	6.67	66.0367	9.47667	20.1833	38.4689	12.3	150	176	533	14.48	96.51	132	67.3	108	106	373	9.88	91.26	321	52.4	6.06	5.29	5.68
7F067	73	70s	F	58.5	59.8	59.2	59.17	68.5	68	68.4	68.2	15.35	14.74	15.46	15.18	14.21	14.16	14	14.08	61.9	50.8	34.7	5	11	2	6	63.2767	11.74	20.9867	32.3185	13.1	140	262	846	13.28	94.71	127	60.2	160	150	435	11.11	69.57	108	73.5	5.39	5.95	5.67
7F068	75	70s	F	54.1	55.4	55.8	55.1	66.5	66.7	66.9	66.8	13.62	12.93	13.34	13.3	13.23	12.88	13.13	13.01	58.3	56.6	35.4	20	15	1	12	66.3933	8.59333	20.59	38.5261	10.3	161	104	332	15.35	95.17	122	67.7	392	412	2992	34.52	88.17	149	166.9	5.62	5.67	5.65
7F069	72	70s	F	32.1	32.9	33.8	32.93	29.6	29.3	30.4	29.85	16.89	17	16.44	16.78	16.96	17.1	16.35	16.73	61.3	54	35.5	11	19	1	10.33	64.2567	9.86333	20.7833	34.4488	12.4	130	75	209	9.82	75.47	109	50.9	110	134	447	8.98	81.68	136	52.4	4.02	4.31	4.17
7F070	71	70s	F	45	46.2	46	45.73	59.9	58.6	59	58.8	13.41	12.71	13.45	13.19	12.83	12.69	13.37	13.03	70.6	67.1	42.6	11	18	7	12	64.51	10.0133	17.7467	39.2701	11	163	229	1213	16.67	101.97	114	77.4	305	330	1685	27.05	88.75	151	139	6.3	6.5	6.4
7F071	75	70s	F	59.8	60.4	59.8	60	61	59.9	59.4	59.65	13.36	12.81	13.77	13.31	12.23	12.38	12.67	12.53	61.4	55.2	36.9	6	1	0	2.33	64.8533	9.50333	22.92	32.9453	13.8	163	266	1072	15.04	92.31	116	71.9	131	131	558	9.52	72.65	397	64	5.24	5.23	5.24
7F072	73	70s	F	44.7	43.6	44.6	44.3	54.7	55.1	55.6	55.35	18.86	18.92	18.99	18.92	20.12	19.26	20.68	19.97	65.9	57.7	38.8	12	13	13	12.67	60.3233	12.4533	18.6833	28.9225	13.7	127	189	1111	11.38	89.48	135	58.3	221	215	791	17.3	78.28	147	102.9	6.07	6.89	6.48
7F073	71	70s	F	53	54	53.3	53.43	47.6	46.6	47.7	47.15	16.97	16.77	17.02	16.92	24.01	23.99	23.32	23.66	67.5	74.7	47.3	6	13	4	7.67	59.3133	13.9933	17.74	27.6991	13	206	413	1244	20.45	99.09	107	85.2	120	123	479	8.05	67.08	303	63	5.96	5.91	5.94
7F074	78	70s	F	33.7	33.5	33	33.4	43.8	43.5	42.7	43.1	17.5	17.51	17.33	17.45	16.36	16.38	16.7	16.54	69.5	63.6	41.3	7	10	7	8	63.4267	9.32333	21.57	31.901	13.2	139	172	537	14.43	103.95	136	62.7	90	91	330	5.58	61.84	373	46	6.76	6.65	6.71
7F075	70	70s	F	33.4	33.3	33.9	33.53	52.3	52.9	51.8	52.35	15.3	14.34	14.88	14.84	17.56	17.38	17.09	17.24	60.1	49.1	35.5	3	5	6	4.67	62.7933	9.83333	22.01	30.1674	12.4	111	198	1093	10.29	92.47	109	45	415	659	2460	39.92	96.18	144	182.3	3.3	5.87	4.59
7F076	71	70s	F	38.7	38.8	38.8	38.77	32.6	31.6	32.9	32.25	16.06	16.02	16.37	16.15	18.77	18.95	19.26	19.11	61.7	58.9	38	3	11	1	5	63.6933	8.66333	20.21	34.1197	15.2	176	279	1148	16.35	93.09	120	75.9	88	86	288	7.61	86.72	242	44.4	5.02	5.53	5.28
7F077	77	70s	F	42.7	41.6	42.7	42.33	37.4	37.2	37.8	37.5	13.58	12.84	12.92	13.11	17.3	17.35	17.3	17.33	58.4	49.2	34.7	0	1	2	1	63.8733	11.4367	18.8967	36.285	12.3	197	306	944	20.09	101.91	136	93.5	246	313	924	21.75	88.4	135	111.1	7.2	7.8	7.5
7F078	74	70s	F	67.4	68.5	67.5	67.8	58.3	57.6	58.6	58.1	16.05	15.91	15.45	15.8	16.35	17.12	16.13	16.63	63.2	58.1	38.3	60	120	37	72.33	61.3767	12.4067	19.01	30.8987	11.7	162	285	1410	16.17	99.87	134	74.2	247	318	988	20.63	83.43	119	107.4	6.82	6.84	6.83
7F079	78	70s	F	45.1	45.4	45.2	45.23	83.1	83.4	83.6	83.5	17.67	17.39	17.47	17.51	20.37	20.74	21.04	20.89	66	62.7	39	37	201	18	85.33	59.6	11.7333	17.64	28.5558	10.5	127	150	759	11.52	90.6	126	56.6	631	878	2701	61.13	96.9	107	273.3	7.1	7.86	7.48
7F080	78	70s	F	60	60.3	61.1	60.47	43.4	44	44.7	44.35	14.51	13.93	14.36	14.27	14.62	15.11	15.89	15.5	74.6	69.6	44.3	36	29	12	25.67	60.6567	10.64	18.4667	29.9882	10.4	194	269	1173	18.73	96.56	104	87	111	126	417	9.1	82.24	114	52	6.02	6.17	6.1
7F081	78	70s	F	47.2	46.7	46.7	46.87	42	41.9	42.6	42.25	18.9	18.97	19.39	19.09	18.71	18.61	19.09	18.85	62.5	57.5	36.9	6	21	1	9.33	62.6767	9.78333	21.62	30.3848	13.9	253	183	496	25.82	102.21	112	116	390	442	1454	34.73	89.13	117	164.2	5.58	5.4	5.49
7F082	77	70s	F	58.4	59.3	59.1	58.93	54.9	54.5	55.4	54.95	11.6	11.7	11.82	11.71	19.8	20.28	20.93	20.61	57	50.1	32	5	12	5	7.33	60.68	12.3233	20.6233	27.3779	10.1	282	396	1480	27.52	97.55	121	121.5	228	226	738	19.28	84.38	196	107.4	7.23	7.65	7.44
7F083	79	70s	F	72.4	73.2	74.8	73.47	40.9	40	43	41.5	13.25	14.19	13.56	13.67	18.24	18.51	18.61	18.56	66.5	57.2	37.5	5	19	1	8.33	62.8467	10.34	17.0133	37.0563	12	191	288	909	19.7	103.36	110	84.8	255	329	1097	22.36	87.67	120	108.4	6.42	4.37	5.4
7F084	75	70s	F	51.3	51	50.9	51.07	53	53	53.5	53.25	12.6	13.69	13.87	13.39	13.94	14	13.38	13.69	64.2	57	37.2	10	18	15	14.33	63.51	9.45333	20.6867	33.1477	9.3	171	123	384	15.8	92.34	105	69.7	144	146	660	11.37	79.05	257	68.9	3.57	2.61	3.09
7F085	75	70s	F	28.9	29.1	29	29	37	37.8	37.6	37.7	14.58	14.48	14.36	14.47	10.88	11	10.75	10.88	67	49.7	35.2	10	1	3	4.67	63.09	9.30333	20.65	32.3706	9.8	160	172	581	15.74	98.1	126	71.3	253	254	1160	19.23	76.04	143	101.4	3.63	4.63	4.13
7F086	77	70s	F	44.5	44.7	44.5	44.57	41.1	41.2	41.4	41.3	12.73	12.49	12.02	12.41	12.77	13.34	14.2	13.77	72.1	55.7	40.5	2	1	1	1.33	62.4733	9.53333	20.1833	31.7162	13.4	217	250	943	22.5	103.72	117	102.2	478	703	3408	48.89	102.22	79	208.8	4.72	5.11	4.92
7F087	70	70s	F	38.7	39	38	38.57	42.1	41.1	42.4	41.75	9.51	10.34	10.79	10.21	9.95	9.32	10.04	9.68	58.3	38.1	27.5	8	13	3	8	65.46	9.60667	19.7433	38.0627	13.7	277	327	994	27.82	100.47	107	124.7	197	195	700	18.45	93.66	258	87.8	5.34	5.05	5.2
7F088	78	70s	F	20.3	20.1	20.3	20.23	40.5	40.1	40.6	40.35	10.21	10.47	10.44	10.37	9.87	10.18	10.25	10.22	68	61.1	39.9	1	3	1	1.67	64.0667	9.69667	18.9667	36.5626	13.9	220	342	1017	21.46	97.5	103	96.7	205	211	900	18.71	91.12	181	93.7	2.67	3.63	3.15
7F089	75	70s	F	32.3	32.1	32.6	32.33	47.3	47.2	47.5	47.33	12.37	12.94	12.83	12.71	14.97	14.83	14.88	14.89	66.6	58	40	7	66	2	25	61.2967	12.4667	22.2067	26.9627	9.1	103	142	631	8.01	77.82	119	40.2	172	168	471	12.21	70.79	106	73	5.34	5.21	5.28
7F090	76	70s	F	33.8	33.6	33	33.47	35.6	35.2	35.4	35.4	13.55	13.11	13.12	13.26	11.7	11.42	12.24	11.79	71.9	63.3	45.3	2	17	2	7	65.6833	9.15	19.75	38.4529	11.5	151	229	668	15.11	100.22	114	66.8	172	169	803	15.92	92.62	231	83.3	2.35	2.35	2.35
7F091	70	70s	F	29.4	29	29.6	29.33	53.4	53.3	53.2	53.3	19.71	19.82	20.28	19.94	11.12	11.14	11.98	11.41	73.9	65.7	43.5	7	9	9	8.33	67.2633	7.95	18.8567	42.4742	8.2	140	242	1031	12.64	90.26	110	59.3	172	176	693	13.09	75.88	132	76.6	1.04	2.52	1.78
7F092	72	70s	F	48.9	48.7	48	48.53	53.2	53.7	53.5	53.47	13.69	13.97	14.06	13.91	9.94	9.68	9.72	9.78	65.4	46.4	35.5	27	47	1	25	67.12	7.92333	20.3	40.1426	8.7	117	190	578	10.57	90.66	125	49.9	148	142	552	13.1	88.38	252	71.6	6.34	6.86	6.6
7F093	74	70s	F	22.4	21.7	22.2	22.1	36.4	36.3	35.7	36.13	19.3	20.03	19.94	19.76	21.18	20.8	21.29	21.09	55.6	51.7	29.9	0	23	0	7.67	60.8333	11.81	23.7533	24.5166	9.1	225	144	349	21.92	97.3	111	100.6	218	227	1079	18.11	82.9	191	96.2	4.86	4.73	4.8
7F094	79	70s	F	60.8	60.4	60.7	60.63	63.8	63.1	62.9	63.27	11.42	11.56	12.07	11.68	12.06	11.62	11.98	11.89	74.4	65.8	45.6	23	5	0	9.33	60.72	14.0633	23.1	24.8946	14.2	190	232	673	19.53	103.01	136	87.8	196	201	795	18.14	92.68	194	89	4.83	4.46	4.65
7F095	70	70s	F	58.1	58.3	58.3	58.23	66.8	66.1	66.1	66.33	10.11	10.08	10.56	10.25	12.56	12.2	12.08	12.28	71.7	62.6	41.6	2	28	0	10	62.3667	13.3967	17.2367	35.6581	12.6	114	72	156	10.19	89.09	101	47	164	162	647	15.08	92.06	190	80.3	1.41	1.62	1.52
7F096	73	70s	F	57.7	57.1	57.8	57.53	60.1	60.4	60.6	60.37	10.17	10.38	10.37	10.31	9.35	9.42	9.54	9.44	75.9	74.1	48.8	31	37	4	24	64.6933	9.26667	19.3967	37.1446	9.1	143	229	748	14.06	98.02	131	65.3	160	158	647	13.53	84.52	183	75.9	2.33	2.82	2.58
7F097	75	70s	F	46.3	46.7	46.2	46.4	47.1	47.7	47.4	47.4	14.52	14.52	13.87	14.3	15.83	15.82	15.68	15.78	70.8	62.6	40.7	3	12	0	5	63.76	9.49333	20.7733	33.52	8.8	109	178	745	9.84	90.51	123	49.3	370	389	3149	34.38	93	186	166.8	5.33	5.33	5.33
7F098	77	70s	F	25.7	25.9	24.9	25.5	24.3	25.8	25.3	25.13	14.75	14.56	15.29	14.87	16.43	16.82	17.15	16.8	68.6	73.2	41	2	4	0	2	64.84	10.74	16.87	41.3371	11.2	197	336	1044	16.75	85.22	105	79.6	204	203	768	16.97	83.03	179	89.3	1.08	1.41	1.25
7F099	77	70s	F	56.7	56.1	56.6	56.47	43.1	42.2	43.4	42.9	12.77	13.24	12.74	12.92	12.91	13.75	13.84	13.5	64.9	52.5	35.5	5	1	0	2	64.5167	8.95	21.1267	34.494	12.7	244	349	1358	25.15	103.13	121	112.3	144	134	479	13.04	90.3	230	67.9	4.25	4.86	4.56
7F100	75	70s	F	40.6	40.7	40.5	40.6	38.1	38.4	38.7	38.4	18.52	18.58	18.97	18.69	12.78	12.78	13.84	13.13	63.7	50.2	35.8	4	2	0	2	65.3167	9.51333	18.99	38.8885	10	172	296	1195	14.34	83.33	114	70.9	185	188	906	16.98	91.93	202	83.9	2.33	3.82	3.08
7F101	70	70s	F	45.5	46.4	46.1	46	56.1	56.7	56.4	56.4	13.32	13.98	14.29	13.86	17.39	18.62	18.18	18.06	79.6	83.2	54.7	42	26	14	27.33	63.24	10.18	23.53	29.3659	11	122	197	876	11.73	96.17	127	55.7	290	294	1512	24.56	84.7	148	133.9	4.05	4.06	4.06
7F102	79	70s	F	39.9	40.1	39.6	39.87	53	53.7	53.9	53.53	21.5	21.79	21.55	21.61	21.02	20.66	21.7	21.13	64.1	53.4	35.6	7	5	7	6.33	61.8767	9.93	20.47	30.1223	10.3	217	363	1306	22.54	103.88	98	96.9	133	132	570	9.62	72.38	284	60.8	5.23	5.37	5.3
7F103	74	70s	F	35.6	35.8	36.3	35.9	34.6	34.5	35.6	34.9	16.85	17.88	17.67	17.47	24.65	25.02	25.24	24.97	67.4	47.1	34.3	1	1	0	0.67	63.0533	10.25	19.75	33.4619	12	244	386	1639	25.13	103.16	119	106.2	240	240	952	21.69	90.33	187	118.5	5.06	4.61	4.84
7F104	72	70s	F	30.1	29.7	30.8	30.2	36.6	37.1	36.4	36.7	15.66	15.69	16.24	15.86	19.67	19.64	20.49	19.93	67.8	61.1	39.5	4	11	2	5.67	62.28	11.9267	18.33	33.8197	12.2	231	487	1253	24.35	105.51	110	102	145	134	543	13.2	91.06	244	66.4	6.85	5.77	6.31
7F105	74	70s	F	41.4	41.3	41.1	41.27	48.8	48.6	48.2	48.53	18.21	17.86	17.8	17.96	17.35	16.92	17.08	17.12	67.4	59.1	38.5	9	45	10	21.33	63.78	10.14	20.62	33.7542	12.9	195	389	1316	20.38	104.28	112	91.9	246	255	1875	22.26	90.5	242	111.6	6.96	6.94	6.95
8F001	82	80s	F	46.7	46.5	46.1	46.43	52.3	52.7	53.4	52.8	9.31	9.76	8.59	9.22	9.51	7.98	7.67	8.39	67.9	51.2	38.1	4	0	0	1.33	63.1633	9.63333	21.0867	31.9745	12.3	223	346	1088	23.54	105.59	122	100.8	115	113	432	8.83	76.88	378	54.5	4.83	4.07	4.45
8F002	86	80s	F	32.7	33.3	33.5	33.17	46.2	46.6	47.2	46.9	12.52	12.57	12.92	12.67	16.1	15.54	15.28	15.41	69.8	73.4	48.5	13	1	5	6.33	63.7367	9.57333	21.6	32.4546	13	201	278	874	21.08	104.98	108	94.3	343	387	1230	33.2	96.8	138	156.2	2.82	3.22	3.02
8F003	83	80s	F	33.9	33.9	33.5	33.77	36.2	36.9	36.5	36.7	10.98	10.69	10.84	10.84	14.19	14.69	14.19	14.44	62.3	64.2	43.1	10	5	5	6.67	65.52	7.78	22.86	34.1732	11.3	273	311	1517	28.22	103.19	94	125.3	210	277	904	17.86	85.19	113	89.1	4.2	4.62	4.41
8F004	82	80s	F	49.9	50.7	51	50.53	55.2	54.4	53.8	54.1	12.83	12.63	13.39	12.95	15.77	15.63	15.51	15.57	60.4	48.7	33.9	12	4	8	8	59.7033	11.8567	18.8667	27.2173	11.1	310	453	1443	32.56	104.94	90	139.1	509	816	2487	49.78	97.71	143	232.5	6.8	5.5	6.15
8F005	88	80s	F	59.8	59	58.9	59.23	62.3	64.2	63.3	63.75	14.35	14.04	14.59	14.33	13.07	14.72	14.86	14.79	70.4	61.4	40.2	11	11	8	10	58.76	10.7367	20.3933	23.2461	11.8	286	423	1014	27.2	95.05	81	131.6	241	228	859	23.2	96.21	207	110.9	4.12	4.27	4.2
8F006	82	80s	F	80.1	81.9	80.2	80.73	87.3	85.1	87.4	86.25	12.08	12.2	12.34	12.21	10.24	10.33	10.55	10.44	62.5	53.7	35.5	28	11	2	13.67	63.1333	11.5333	14.9867	41.2292	13.8	156	319	1294	15.39	98.56	131	74.3	454	907	3037	40.99	90.32	143	194.5	2.11	2.39	2.25
8F007	80	80s	F	65.2	65.9	65.4	65.5	62.3	63.4	63.3	63.35	13.08	13	13.17	13.08	13.66	13.72	13.83	13.78	67.6	54.2	37.4	25	15	4	14.67	63.27	11.0967	22.0867	30.9981	13.5	144	180	702	12.56	87.35	101	60.8	154	151	902	11.43	74.35	400	72.6	2.55	2.87	2.71
8F008	80	80s	F	43.1	43.8	42.6	43.17	51.7	50.5	51.5	51	10.3	9.93	10.18	10.14	13.86	13.5	13.25	13.38	66	63.5	38.7	4	0	0	1.33	68.56	7.31333	20.0433	42.7995	14.8	164	201	653	15.46	94.07	106	75.1	85	95	278	6.46	76.32	132	38.9	2.59	2.15	2.37
8F009	80	80s	F	35.6	34.2	34.6	34.8	68.8	68.6	69	68.8	17.05	16.32	16.87	16.75	12.99	13.58	13.42	13.5	65.8	61	38.2	9	2	4	5	62.6467	9.63	20.76	31.3491	16	185	148	323	17.92	97.04	97	79.9	254	389	1088	23.51	92.47	111	106.6	2.13	2.69	2.41
8F010	82	80s	F	45	44.8	46	45.27	62	62.9	63.3	63.1	12.15	12.03	12.5	12.23	12.67	12.66	12.42	12.54	57	37.8	26.5	42	12	7	20.33	61.0633	12.1633	18.5133	30.862	16.4	152	232	656	12.37	81.53	116	61.3	264	350	1188	20.69	78.49	107	105.6	4.2	3.6	3.9
8F011	81	80s	F	31.6	31.1	31.8	31.5	52.6	51.9	52.4	52.3	7.42	7.46	8.01	7.63	9.71	9.54	9.93	9.73	63.3	52.3	37.4	4	0	0	1.33	68.0667	7.94333	18.8767	43.744	12.3	122	192	779	11.85	97.31	121	56.6	372	353	1912	33.18	89.15	153	172.1	2.03	1.98	2.01
8F012	82	80s	F	42.1	42.3	42	42.13	40.8	40.1	40.7	40.53	27.19	26.76	27.24	27.06	17.32	16.81	17.28	17.14	61.6	50.1	32.1	1	0	0	0.33	61.6367	10.4267	25.0767	24.8934	14.3	217	258	762	21.76	100.32	112	103.3	416	398	2118	40.4	97.06	154	197.1	2.17	1.72	1.95
8F013	79	80s	F	24.8	24.7	24.5	24.67	35.6	35.7	34.9	35.4	20.49	20.43	20.06	20.33	48.34	48.64	49.47	48.82	69.1	59.5	36.3	0	0	0	0	60.1167	12.3467	22.7667	23.9586	10.2	273	410	1817	27.99	102.67	116	127.5	173	180	824	15.65	90.56	216	78.1	1.21	1.17	1.19
8F014	81	80s	F	38.7	38.1	38	38.27	41.2	41.4	40.8	41.13	16.93	17.62	17.88	17.48	16.85	17.55	17.65	17.35	70.8	64.2	42.3	4	0	0	1.33	64.14	9.01	21.1767	33.7317	11.7	121	170	518	11.47	95.09	124	57.4	190	195	776	17.36	91.61	184	87	2.45	2.77	2.61
8F015	80	80s	F	48.3	48.3	49.1	48.57	45.5	45.1	45.1	45.23	17.22	17.59	17.15	17.32	18.32	18.38	17.57	18.09	68.2	59.2	39	2	16	0	6	66.1333	9.21333	21.3933	37.021	9.8	130	243	858	12.86	98.64	125	61.9	178	179	728	14.04	78.64	162	79.9	2.87	3.01	2.94
8F016	86	80s	F	41.1	41.1	41	41.07	37.8	37.8	38.2	37.93	10.96	11.48	11.41	11.28	16.03	16.73	16.33	16.36	61.2	76.5	42.1	4	5	0	3	62.46	11.64	16.24	37.4969	8.2	217	380	988	20.2	93.2	130	93.6	771	421	3120	75.51	97.88	173	386.9	5.62	4.71	5.17
8F017	81	80s	F	61.5	61.2	61.9	61.53	58	58.5	58.6	58.37	10.41	10.43	9.72	10.19	9.74	9.67	9.72	9.71	78.1	79.6	50.7	0	1	0	0.33	64.76	9.68667	19.9067	36.5555	10	150	371	1227	13.17	87.96	107	61.9	154	156	628	13.99	90.64	226	78	0.49	0.53	0.51
8F018	82	80s	F	38.7	38.1	39.1	38.63	42.4	42.2	41.8	42.13	11.48	10.87	11.43	11.26	12.12	11.48	12.33	11.98	72.9	67.2	46	20	11	4	11.67	65.33	8.33333	19.69	37.9032	10.3	280	449	2143	28.65	102.42	81	123.1	204	212	1202	17.55	85.96	190	89.9	3.48	5.64	4.56
8F019	80	80s	F	29.9	30	29	29.63	38.9	38.9	38.3	38.7	13.36	13.16	13.64	13.39	10.14	10.8	10.47	10.47	65.3	60.1	37.4	4	21	0	8.33	64.36	10.2033	19.1267	36.8987	11.3	231	346	849	22.65	98.19	99	105.4	380	552	1702	38.12	100.4	121	176.5	3.84	4.25	4.05
8F020	82	80s	F	21.6	21.5	22.1	21.73	24.8	23.8	24.5	24.37	12.34	13.22	13.04	12.87	16.73	16.61	17.37	16.9	69	65.3	42	32	11	1	14.67	60.7733	10.2433	19.9167	28.4099	12.5	241	277	889	22.88	95.08	84	111.1	502	529	3155	45.36	90.28	149	217.5	3.81	3.36	3.59
8F021	82	80s	F	40.8	40	408	162.93	27.7	28.1	27.9	27.9	15.25	15.06	15.31	15.21	18.5	17.82	18.51	18.28	64.3	54.7	36.8	9	28	3	13.33	64.7867	9.55333	18.13	39.2004	12.9	257	428	1568	26.41	102.69	121	120.7	170	176	711	15.59	91.48	257	83.6	6.87	6.88	6.88
8F022	86	80s	F	53.2	53.1	52.6	52.97	49.7	50.7	49.4	49.93	10.32	10.1	11.05	10.49	14.96	14.82	15.22	15	59.4	57.9	38.5	9	10	3	7.33	65.4733	8.93667	23.1433	33.7662	10.9	312	451	1347	32.88	105.25	133	149.9	359	361	2007	27.86	77.56	242	157.4	1.55	4.89	3.22
8F023	81	80s	F	41	41	41.3	41.1	49.7	50.5	50.6	50.27	13.33	13.25	13.25	13.28	10.62	10.48	10.81	10.64	67.3	63.1	41.9	2	6	36	14.67	67.5	8.75	20.51	40.4722	12.3	272	286	740	28.45	104.59	103	123.1	230	230	1000	14.57	63.23	289	109.1	2.39	2.75	2.57
8F024	85	80s	F	60.7	60.2	59.7	60.2	56.9	56.1	57	56.67	16.81	16.24	16.86	16.64	14.21	14.36	13.85	14.14	65.1	51.5	35.4	5	53	2	20	57.8767	11.4767	20.6833	20.8479	10.5	263	376	1386	23.49	89.27	108	104.8	174	193	845	12.01	68.91	107	70.1	6.4	6.79	6.6
8F025	81	80s	F	40.3	40.8	41.4	40.83	42.5	43.3	42.4	42.73	21.55	21.45	21.2	21.4	18.37	19.4	19.19	18.99	57.3	50.1	33	1	5	0	2	62.6	10.9267	21.1533	30.7802	13	214	384	1708	21.26	99.3	113	95.4	231	236	1494	21.36	92.53	263	105.8	3.58	3.7	3.64
8F026	83	80s	F	48.7	49.9	48.4	49	17	17.7	17.9	17.53	16.03	16.05	16.58	16.22	19.46	20.33	19.9	19.9	68.6	64.2	40.6	1	6	1	2.67	63.4467	9.64333	19.45	34.6579	13.7	77	149	577	102.5	18.32	147	40.2	264	344	880	18.87	71.56	83	134.6	3.63	3.44	3.54
8F027	83	80s	F	52.4	52.9	52.1	52.47	60.7	60.6	60	60.43	8.91	8.37	8.48	8.59	8.07	9.09	9.19	8.78	64.1	61.2	41	30	96	8	44.67	61.84	8.62	22	28.2884	14.4	77	130	431	84.88	15.08	306	37.1	127	158	402	10.83	85.2	138	60.6	3.79	3.72	3.76
8F028	81	80s	F	57.6	57.7	57.5	57.6	44.2	43.5	44.1	43.93	8.92	8.84	9.22	8.99	11.46	11.91	12.32	11.9	67.8	44.4	31.5	0	3	0	1	63.2667	10.5733	19.9333	33.6459	12.8	160	192	476	101.55	18.04	233	75	163	194	519	17.05	104.45	147	83.8	3.67	3.57	3.62
8F029	80	80s	F	37.5	37.2	37.2	37.3	41.6	41.4	40.9	41.3	12.47	12.95	12.47	12.63	16.9	16.69	17.32	16.97	74.5	81.5	53.8	5	86	2	31	61.46	11.5933	19.4933	30.451	10.5	155	234	692	94.82	16.85	292	70.5	209	296	886	21.76	104	131	98.9	2.99	2.97	2.98
8F030	81	80s	F	51.3	51.4	51.6	51.43	29.1	29.6	28.9	29.2	9.99	9.89	10.32	10.07	12.19	12.47	13.52	12.73	63.1	54.3	36.7	4	26	1	10.33	66.5667	9.02333	18.7333	41.4877	10.7	123	300	1035	96.1	17.12	262	53	452	552	1713	43.11	95.35	99	222.9	3.52	3.48	3.5
8F031	83	80s	F	39.9	39.9	40.1	39.97	24.6	24.8	25.4	24.93	19.4	18.8	19.34	19.18	23.17	24.19	23.02	23.46	67	72.9	50	2	3	1	2	64.4133	9.80667	20.4933	35.1194	12.2	120	111	304	91.53	16.26	227	50	354	448	1111	35.99	101.71	103	163.7	4.17	4.52	4.35
8F032	81	80s	F	36.5	36.4	36.7	36.53	40.3	40.1	41.2	40.53	21.06	21.19	21.28	21.18	20.05	20.3	20.34	20.23	60.7	56.1	33.8	15	13	6	11.33	63.8033	10.9433	21.67	32.4963	13	69	134	589	88.78	15.77	278	31.6	306	372	1974	31.6	103.36	112	145.4	3.04	3.1	3.07
8F033	82	80s	F	70	69.3	69.8	69.7	55.3	55.8	55.6	55.57	7.96	7.16	7.31	7.48	9.73	9.85	9.77	9.78	67.7	58.5	41.5	52	9	14	25	65.6833	9.94	18.3167	40.5713	15.3	144	278	941	15.02	104.14	122	69.1	103	112	309	10.52	102.15	160	50.4	2.42	3.27	2.85
8F034	83	80s	F	35	35.8	35.4	35.4	41	41.3	41.6	41.3	9.8	9.09	9.58	9.49	12.44	12.17	12.16	12.26	59.2	52.9	33.3	2	7	10	6.33	57.7833	14.42	18.6733	22.6271	15.1	165	254	732	14.86	90.01	105	74.4	263	333	918	27.81	105.88	122	121.8	4.8	5.33	5.07
8F035	86	80s	F	42	42.5	42.3	42.27	53	53.1	53.1	53.07	7.65	7.11	7.12	7.29	13.6	13.23	13.96	13.6	54.3	49.2	30.5	14	9	9	10.67	61.4033	11.92	22.13	27.2616	15.8	256	403	1441	26.26	102.61	128	116.1	535	709	1953	43.23	80.77	78	252.4	3.08	2.06	2.57
8F036	81	80s	F	28	28.7	28.2	28.3	40.6	40.1	40.2	40.3	11.19	11.4	11.59	11.39	15.56	15.69	15.34	15.53	62.4	55.1	35.4	12	9	7	9.33	58.6333	11.9733	19.51	23.8698	8.5	171	471	1624	15.31	89.36	115	73.1	529	732	2136	55.21	104.34	98	258.5	5.94	6.47	6.21
8F037	81	80s	F	45.3	45.4	45.2	45.3	56.2	56.7	56.9	56.6	16.2	16.16	16.71	16.36	14.65	14.42	14.64	14.57	71.9	65	42.3	49	25	11	28.33	62.5367	13.14	18.4533	34.1911	12.3	202	324	1130	20.8	102.77	110	96.7	226	285	934	21.06	93.14	104	108.4	1.24	1.97	1.61
8F038	82	80s	F	43.3	43.7	43.8	43.6	52.1	52.9	52.6	52.53	14.58	14.51	14.71	14.6	18.45	18.25	18.05	18.25	62.8	50.2	35	27	19	20	22	60.3467	10.66	20.8	26.4474	12.8	279	371	1377	28.21	101.29	110	132.2	494	684	2050	46.95	95.05	103	240.1	5.81	6.08	5.95
8F039	80	80s	F	27.2	27.1	27.9	27.4	47.1	47.4	47.3	47.27	18.56	17.78	18.09	18.14	19.9	19.31	19.6	19.6	60.8	46.6	30.1	44	15	20	26.33	63.5433	11.54	16.5633	39.2719	13	140	136	344	13.7	97.72	128	62.4	252	335	1184	20.88	82.84	93	120.7	2.2	2.28	2.24
8F040	80	80s	F	37.2	37.3	37.3	37.27	46.1	49.4	49.5	48.33	22.6	22.72	22.45	22.59	19.82	19.93	19.78	19.84	67.2	64	41.8	16	4	3	7.67	62.68	11.28	20.93	31.2087	12.7	158	311	1029	13.44	85.12	116	66.5	225	270	1384	16.33	72.49	85	110.4	3.38	3.72	3.55
8F041	80	80s	F	26.9	26.7	26.9	26.83	48.9	48	48.8	48.57	19.45	19.42	19.67	19.51	21.71	21.21	21.8	21.57	62.1	58.8	37.5	10	8	12	10	57.9333	12.9333	19.21	22.4396	9.1	134	245	862	11.75	87.93	108	56	293	365	972	21.91	74.69	70	142.7	6.6	7.09	6.85
8F042	82	80s	F	50.4	50.4	50.5	50.43	65.2	65.9	65.3	65.47	15.63	15.89	15.74	15.75	17.25	17.19	16.94	17.13	67.7	66.5	42.5	20	25	16	20.33	62.2	9.99333	20.8433	30.3413	11.9	235	773	2373	22.88	97.34	118	98.8	220	296	791	18.08	82.16	83	109	1.39	2.34	1.87
8F043	86	80s	F	43.8	43.8	43.6	43.73	67.1	67.2	67.5	67.27	15.2	15.39	15.38	15.32	21.99	22.04	22.21	22.08	65	70.1	40.2	20	20	12	17.33	64.0033	11.07	21.5467	33.0202	11.8	121	193	865	10.94	90.12	119	51.1	296	354	1531	26.07	88.03	79	144.1	1.04	1.23	1.14
8F044	85	80s	F	19.7	19.81	19.44	19.65	35.5	35.2	35.4	35.37	22.8	22.41	22.44	22.55	24.28	24.74	24.65	24.56	52.2	35.3	26.3	15	5	2	7.33	60.3267	13.2033	20.2267	27.0465	15.3	174	299	867	16.52	94.77	131	74.5	317	407	1098	26.48	83.6	95	154.2	6.33	5.02	5.68
8F045	80	80s	F	38.8	39.2	38.9	38.97	40.2	40.5	40.8	40.5	15.96	16.49	16.68	16.38	16.68	16.37	17.23	16.76	62.8	45.1	33.2	32	11	2	15	66.1633	8.05	21.5533	36.8671	9.6	259	183	593	27.03	104.17	116	119.1	843	1142	3088	67.28	79.8	52	394.9	5.1	4.61	4.86
8F046	83	80s	F	28.6	28.8	29.7	29.03	52	52.5	53	52.5	9.07	9.24	8.96	9.09	10.02	9.94	10.85	10.27	77.5	77.2	51.1	5	35	0	13.33	62.7433	10.4	22.2033	29.8532	18.6	138	171	418	14.61	105.74	128	71	254	293	787	26.54	104.62	127	119.7	3.53	4.62	4.08
8F047	86	80s	F	21.1	21.3	21.3	21.23	30.1	30.2	30.1	30.13	16.33	16.11	15.94	16.13	18.92	19.76	19.42	19.37	68.8	58.1	42.8	14	18	0	10.67	64.2067	11.2167	18.2667	37.8736	25.4	218	320	988	19.27	88.39	112	96.4	402	488	1606	35.98	89.56	98	196.2	5.69	6.71	6.2
8F048	83	80s	F	35.9	36.4	35.4	35.9	24.6	25.3	25.2	25.03	12.12	12.16	12.15	12.14	14.96	14.44	14.97	14.79	60.4	53	36.5	0	4	2	2	66.87	6.87333	19.1167	41.4277	16.9	202	310	1170	18.18	90.17	92	81.7	277	344	1240	23.71	85.56	91	131.1	3.13	2.6	2.87
8F049	85	80s	F	41.1	41.2	41.1	41.13	50.3	50.9	50.9	50.7	11.18	11.36	11.04	11.19	7.54	7.13	7.47	7.38	64.5	60.2	39.2	2	53	2	19	61.1433	11.99	22.7233	26.123	17.3	216	286	910	21.71	100.53	115	94.5	351	378	1341	31.96	90.93	91	166.3	4.02	5.52	4.77
8F050	84	80s	F	34.3	33.8	33.9	34	34.4	35.6	34.5	34.83	6.92	6.51	6.67	6.7	13.95	13.6	13.79	13.78	59.1	49.5	35.9	2	8	1	3.67	56.48	11.4667	24.1333	15.0299	20.4	181	229	883	17.54	96.63	96	79.3	298	368	986	30.9	103.83	106	136.9	9.26	7.59	8.43
8F051	80	80s	F	52.4	52.4	52.5	52.43	51.8	52.4	51.5	51.9	12.16	12.37	12.32	12.28	11.35	11.43	11.39	11.39	66.7	61.5	40.6	21	16	14	17	64.8633	10.2	20.89	35.4321	10.1	198	239	756	19.85	100.44	90	90.4	175	217	679	18.32	104.54	140	87.3	3.79	2.37	3.08
8F052	82	80s	F	44.5	44.2	44.5	44.4	48.2	47.4	48.4	48	13.07	12.22	12.92	12.74	12.21	12.14	12.57	12.31	61.8	47.2	34.3	11	8	6	8.33	62.02	12.1833	20.9167	29.8843	10.9	182	302	1064	16.09	88.33	108	75.7	325	453	1194	33.09	101.85	116	158.4	5.27	6.48	5.88
8F053	80	80s	F	49.6	49.2	48	48.93	61.9	68.1	67.1	65.7	13.13	12.25	12.18	12.52	10.21	10.69	10.19	10.36	71	59.2	41.6	9	5	15	9.67	64.2833	9.85333	19.8667	35.7146	13.4	271	336	1502	26.79	98.92	119	121.2	737	1250	3246	75.15	101.94	98	332.5	1.84	2.68	2.26
8F054	80	80s	F	47.3	47.2	47.6	47.37	45.1	45.3	44.8	45.07	13	12.29	12.21	12.5	15.29	15.03	15.78	15.37	73.7	51	37.9	1	5	1	2.33	65.99	10.48	21.57	36.5498	14	303	370	1142	32	105.46	96	142.6	464	668	2004	41.82	90.08	96	209.9	2.66	3.3	2.98
8F055	84	80s	F	32.8	32.5	33.1	32.8	38	38	38.9	38.3	13.55	13.08	13.69	13.44	19.45	19.73	20.15	19.78	58.2	39.2	30.2	0	4	1	1.67	63.61	10.0833	23.2567	30.3366	12.2	309	321	905	33.62	108.92	118	161.4	536	710	2385	54.95	102.56	122	253.9	4.15	6.11	5.13
8F056	79	80s	F	38.9	38.7	39.2	38.93	51.8	51.3	51.4	51.5	12.1	12.03	11.93	12.02	16.1	16.65	16.62	16.46	63.8	54.8	39.6	12	2	4	6	63.06	10.8767	20.2933	32.7638	12.2	87	80	390	7.36	84.76	123	39.2	175	233	862	13.97	79.58	117	84.2	2.76	2.83	2.8
8F057	80	80s	F	43.6	43.3	43	43.3	38.9	38.8	38.2	38.63	13.61	12.82	13.37	13.27	13.59	13.06	13.48	13.38	59.8	56	40.9	11	32	0	14.33	54.2633	14.25	18.5333	12.9547	11.3	227	265	1391	23.2	101.97	126	100.4	308	418	1623	28.16	91.52	107	141.6	5.71	8.74	7.23
8F058	85	80s	F	49.4	49.1	49.5	49.33	42.8	42.8	43.2	42.93	10.06	10.72	10.89	10.56	16.27	16.52	16.66	16.48	66.9	53.5	35.8	6	1	2	3	57.41	12.37	19.62	20.6904	10.2	185	210	1504	16.9	91.43	420	80.8	145	240	770	12.51	86.34	138	65.5	3.67	7.6	5.64
8F059	80	80s	F	35.4	35.7	36	35.7	47.3	47.5	47.6	47.47	21.19	21.1	21.85	21.38	22.05	22.19	22.74	22.33	62.7	50	35.1	7	7	2	5.33	60.3767	13.75	17.5233	30.6325	15.5	95	120	444	8.09	85.42	126	39.3	196	233	726	15.23	77.91	102	93.7	2.4	1.7	2.05
8F060	80	80s	F	46.3	46.6	46.9	46.6	52.5	52.4	52.1	52.33	19.17	18.91	19.17	19.08	17.8	18.26	18.15	18.07	64.3	61.2	37.1	9	19	6	11.33	62.68	13.7133	17	36.7186	11.6	168	239	868	15.23	90.71	98	73	220	312	774	16.73	75.93	94	102.5	1.72	3.98	2.85
8F061	81	80s	F	43	43	42.8	42.93	30.3	30.5	30.3	30.37	17.297	18.11	18.51	17.97	19.78	20.33	20.23	20.11				5	10	4	6.33	59.6633	13.3767	15.0967	32.6232	10.4	210	250	765	22.76	108.39	132	99.8	198	343	1016	21.25	107.41	156	97.7	4.66	4.12	4.39
8F062	83	80s	F	57.5	57.6	57.8	57.63	52.8	52.1	52.2	52.37	8.12	8.01	8.17	8.1	9.68	9.81	9.71	9.73				0	20	0	6.67	60.8267	12.5967	17.79	31.324	9.8	154	308	1480	13.77	89.51	117	63.8	142	127	352	12.23	86.11	115	66.8	6.23	3.16	4.7
0M001	0	00s	M	27.4	26.6	27.5	27.17	21.7	22.1	21.4	21.73	7.63	6.89	7.23	7.25	9.29	9.11	9.41	9.27	83.1	73.7	60.3	21	11	20	17.33	65.05	8.86	23.52	32.62	29.4															0.3	0.3	0.3
0M002	3	00s	M	47.8	45.4	46.6	46.6	42.3	41.3	42.4	42	6.01	6.28	6.24	6.18	7.57	7.53	7.88	7.66	90.5	96.8	77.8	0	2	0	0.67	64.54	9.26	21.32	34.29	37.8															0	0.1	0.05
0M003	8	00s	M	47	47.5	47.5	47.33	40.8	40.4	40.7	40.63	8.43	8.36	7.85	8.21	13.84	12.72	13.48	13.35	92.8	99	82.3	0	0	1	0.33	69.67	8.05	22.02	41.77	28.9															0	0.1	0.05
0M004	6	00s	M	26.2	26.7	26.5	26.47	43.9	43	43.8	43.57	10.9	10.97	11.07	10.98	10.92	11.62	11.1	11.21	86.5	88.4	73.3	0	0	0	0	64.6	9.77	20.39	35.6	26.1															0	0	0
0M005	7	00s	M	42.5	42.9	42.9	42.77	47	47.3	47.6	47.3	15.1	15.63	15.95	15.56	14.19	14.86	14.07	14.37	86.7	95.8	76.1	0	2	0	0.67	65.41	10.65	19.15	38.83	25.3															0	0	0
0M006	9	00s	M	45.4	45.5	45.3	45.4	27.3	27.4	27.9	27.65	18.2	18.05	18.23	18.16	20.31	20.18	20.42	20.3	83.5	81.6	64.2	2	1	0	1	61.04	11.49	22.58	26.05	23.6															0	0.1	0.05
0M007	4	00s	M	42.2	43.3	43.7	43.07	62.9	62.8	63	62.9	17.18	17.18	16.86	17.07	17.09	17.02	17.37	17.16	85.9	93.2	68.2	2	0	0	0.67	64.55	10.12	19.56	38.92	19.8															0	0	0
0M008	5	00s	M	29.2	28.1	30.3	29.2	47.2	47.4	48.1	47.75	17.19	17.25	16.96	17.13	12.93	13.02	13.4	13.12	81.5	96.5	66.2	4	1	1	2	69.68	8.26	19.95	44.6	24.3															0	0	0
0M009	9	00s	M	18.9	18.9	18.8	18.87	22.4	22.5	22.2	22.35	14.29	14.5	14.27	14.35	8.22	8.2	8.09	8.17	87.1	92.2	68.9	5	2	1	2.67	64.86	10.35	21.31	34.89	20.1															0.3	0.1	0.2
0M010	9	00s	M	19.9	19	19.7	19.53	25.7	25.5	25.7	25.6	17.51	17.57	17.22	17.43	12.07	12.66	12.43	12.39	89.7	99.6	76.9	4	6	3	4.33	59.67	11.4	23.18	22.65	17.5															0.4	0.7	0.55
0M011	7	00s	M	24.1	24.2	24.5	24.27	35.2	35.1	35.2	35.15	15.71	15.62	15.42	15.58	18.02	18.3	18.59	18.3	83.3	90.5	68.4	5	5	7	5.67	63.76	11.97	18.66	36.41	14.6															0	0	0
0M012	9	00s	M	45.3	45.8	45.9	45.67	39.7	39.6	39.4	39.57	13.08	13.12	13.14	13.11	18.47	18.09	18.48	18.35	88.6	96.4	71.6	13	39	0	17.33	62.1567	11.47	17.1967	35.26	15.2															0.5	0.3	0.4
0M013	5	00s	M	47	47.2	47.3	47.17	41.4	41.3	41.3	41.33	7.7	7.09	7.13	7.31	7.63	6.68	7.76	7.36	88.4	90.6	72.6	0	1	0	0.33	65.4733	9.71333	19.75	38.08	17.1															0.1	0.2	0.15
0M014	8	00s	M	24	24.2	24.6	24.27	41	40.9	40.8	40.9	8.41	8.13	8.72	8.42	11.24	11.25	11.2	11.23	85.9	91.3	75.8	1	1	2	1.33	65.3433	10.0033	21.6633	35.31	18.7															0.2	0.2	0.2
1M001	16	10s	M	42	42.5	43.8	42.77	44.8	44.2	43	44	19.64	20.27	20.73	20.21	19.08	19.79	19.72	19.53	86.2	94.9	73.8	48	43	22	37.67	66.13	9.49	16.49	44.37	17.3	42	60	195	3.68	87.71	150	22.1	46	47	108	3.31	72.16	106	26.4	2.12	2.57	2.35
1M002	14	10s	M	38.1	38.4	38.3	38.27	40.6	40	41.5	40.7	22.39	22.32	21.75	22.15	24.86	24.43	24.17	24.49	82.4	84.9	66	49	8	17	24.67	63.78	10.53	15.67	41.33	15.6	57	104	288	4.54	79.32	138	28.1	43	53	153	3.59	82.81	137	27.2	1.8	1.81	1.81
1M003	12	10s	M	56.8	56.6	56.4	56.6	49.2	49	50.2	49.47	20.26	19.2	19.56	19.67	19.12	20.4	20.06	19.86	79.2	76.5	62.4	43	61	26	43.33	68.76	10.53	15.67	41.33	18.7	42	74	207	2.86	67.37	124	21.8	41	42	118	2.42	58.4	337	27.4	1.1	1.44	1.27
1M004	18	10s	M	66.3	66.2	66.6	66.37	54.7	54.4	55	54.7	22.18	22.95	22.72	22.62	16.46	17.68	16.13	16.76	82.6	77.7	63.3	89	95	69	84.33	61.6667	12.9533	17.2233	34.11	12.7	46	68	267	4.04	88.72	135	23.5	56	65	164	5.49	97.59	152	29.1	3.35	4.74	4.05
1M005	19	10s	M	56.3	56.8	56.5	56.53	59.1	59.5	59.7	59.43	19.09	19.82	19.83	19.58	20.94	20.78	20.8	20.84	76.1	74.2	58.3	29	77	31	45.67	60.54	13.8867	18.25	30.01	20.2	46	70	256	4.33	93.9	153	23.2	43	45	125	2.88	66.8	347	23.7	3.77	4.68	4.23
1M006	19	10s	M	25.9	26	25.9	25.93	27.6	27.7	28.1	27.9	20.69	20.13	20.25	20.36	20.84	20.87	20.27	20.66	81.5	90.5	61.4	31	53	19	34.33	63.5033	11.6567	16.3567	39.5416	10.9	41	55	199	3.82	92.92	160	21	39	40	127	3.22	82.45	135	26.3	1.36	1.47	1.42
1M007	15	10s	M	30.6	31.1	31.2	30.97	39.9	39.1	38.8	38.95	22.3	22.75	22.81	22.62	21.87	21.16	21.71	21.58	81	82.4	62.1	19	21	12	17.33	65.5233	9.98333	16.6433	43.0059	13.6	47	80	261	3.95	84.85	147	23.2	45	43	103	3.19	71.25	237	28.8	3.79	3.94	3.87
1M008	10	10s	M	29.4	30	29.9	29.77	22.3	22.7	22.2	22.45	17.35	17.5	17.51	17.45	20.17	20.16	20.59	20.31	83	62.9	49.8	14	8	2	8	57.37	11.9533	22.15	18.4039	26.5	51	69	221	3.97	77.62	146	26.7	38	36	111	2.27	60.31	197	23.1	0.01	0.03	0.02
1M009	10	10s	M	19.3	19.9	19.8	19.67	20.4	20.5	20.5	20.5	19.88	19.13	19.41	19.47	15.56	15.12	15.34	15.34	87.9	94.5	69.4	8	7	9	8	64.4967	10.5767	19.33	36.87	16.6	38	69	186	3.23	85.36	140	18	45	47	123	2.78	61.9	426	22.9	0.67	0.95	0.81
1M010	10	10s	M	22	22.1	22	22.03	24.5	24.2	24.3	24.25	11.24	11.22	11.48	11.31	13.23	13.2	13.53	13.32	89.7	99.6	76.9	9	11	9	9.67	64.6733	12.1667	15.3667	43.6779	15.6	51	76	204	2.96	57.93	87	23	37	38	96	2.07	55.85	296	25.8	0.25	0.22	0.24
1M011	19	10s	M	25	25.6	25	25.2	38.2	38.2	38.1	38.15	14.1	14.46	14.44	14.33	17.22	17.73	17.31	17.42	79.1	69.3	48	11	12	6	9.67	64.3933	12.21	15.9467	42.07	8.4	38	62	236	3.31	86.01	149	19.5	64	70	189	5.17	81.11	127	29.5	4.3	5.22	4.76
1M012	10	10s	M	27.7	27.7	27.9	27.77	40.2	40.3	40.7	40.5	14.5	14.46	14.95	14.64	16.61	16.45	16.87	16.64	88.5	98.6	72.7	10	5	9	8	65.8033	10.03	19.1733	39.4966	14.9	32	47	202	2.34	72.62	134	15.2	31	35	104	1.81	58.69	103	17.5	0.12	0.31	0.22
1M013	10	10s	M	19.9	20	20	19.97	31.2	31.5	31.7	31.6	13.92	13.93	14.22	14.02	17.62	17.7	17.88	17.73	85.8	78.2	64.5	9	1	2	4	62.5067	12.83	16.7933	36.68	12.2	47	51	140	4.26	89.69	159	23.6	49	51	122	2.76	56.2	108	26.4	1.56	1.07	1.32
1M014	13	10s	M	23.1	23.2	23.3	23.2	39.4	39.6	39.6	39.6	14.94	14.46	14.78	14.73	16.73	16.58	16.84	16.72	84.3	77.2	57.4	5	3	4	4	66.86	10.43	18.6967	42.0431	12.6	50	44	120	4.5	90.39	152	24.4	51	52	137	3.72	72.26	200	31.2	0.42	0.54	0.48
1M015	17	10s	M	47.6	48.1	48	47.9	35.3	35.5	35.7	35.6	17.22	17.98	17.33	17.51	16.57	16.76	16.82	16.72	82.9	73.3	54	56	114	87	85.67	59.2367	12.6933	19.5767	25.26	9.8	57	84	238	5.72	99.5	151	29.5	69	61	165	2.78	40.15	348	38.3	5.32	7.37	6.35
1M016	17	10s	M	27.1	27.2	27	27.1	35.4	35.6	35.9	35.75	25.12	25.28	25.31	25.24	24.46	25.23	25.37	25.02	82.4	75.2	55.7	81	180	49	103.33	61.0367	11.56	20.0567	28.82	9.1	44	71	229	4.02	91.21	149	23.1	64	62	112	2.88	44.85	266	32.2	4.26	4.27	4.27
1M017	17	10s	M	58.9	58.5	59	58.8	31.2	31.3	30.4	30.97	24.61	23.38	23.37	23.79	26.75	26.37	26.66	26.59	80.5	69	53.8	45	70	15	43.33	68.17	7.75667	18.2967	44.801	9	50	71	229	4.35	86.84	151	25.8	40	41	105	3.01	74.78	254	25.9	2.48	3.11	2.8
1M018	16	10s	M	43.9	43.3	43.3	43.5	46.4	46.6	46.7	46.57	21.99	21.85	21.94	21.93	40.69	40.96	39.53	40.39	84.3	92	59.6	82	218	103	134.33	59.85	12.6933	16.63	30.64	8.8	60	103	295	5.42	90.71	150	31.3	61	63	153	5.83	95.18	151	34	5.49	4.66	5.08
1M019	17	10s	M	38.6	38.6	39	38.73	37.5	37.7	37.5	37.57	21.33	21.99	22.25	21.86	24.17	23.95	24.37	24.16	81.8	73.4	54.4	69	136	69	91.33	60.68	12.4567	18.3367	30.2182	8.1	56	116	259	5.14	91.7	157	29.9	54	57	122	3.7	68.36	119	34	3.47	3.98	3.73
1M020	16	10s	M	20.3	20.4	20.3	20.33	34.6	34.8	34.9	34.77	26.22	26.12	26.5	26.28	38.74	37.47	37.72	37.98	79.4	71.7	57.4	80	29	38	49	66.4433	10.0333	20.2167	39.1234	9.4	52	77	294	4.76	92.45	159	26.7	58	61	139	3.92	67.6	121	38.2	2.24	2.57	2.41
1M021	12	10s	M	35	35	34.7	34.9	54.8	55.4	55.5	55.23	21.41	22.24	20.79	21.48	28.37	28.13	28.57	28.36	85	80.1	63	71	201	44	105.33	56.8433	14.89	19.23	19.589	13.3	75	69	205	5.77	76.94	133	36.3	40	42	90	2.72	67.96	124	24.8	2.3	2.55	2.43
2M001	28	20s	M	54	54.4	55.1	54.5	57.9	58	57.5	57.8	19.21	16.06	19.04	18.1	28.29	29.14	28.13	28.52	78.4	71.9	50.8	63	80	38	60.33	63.8667	12.73	17.2833	38.7406	10.8	61	64	176	5.67	92.7	125	30.2	51	61	152	4.08	80.56	100	31.6	1.85	2.66	2.26
2M002	29	20s	M	62.8	61.6	62	62.13	50.2	50.6	51	50.6	39.59	38.4	39.04	39.01	23.61	23.26	24.3	23.72	69.5	62.8	42.1	59	89	34	60.67	63.8233	12.2033	15.8033	41.1765	12.5	53	66	217	4.52	86.12	135	25.7	66	66	159	4.4	67	148	46.2	5.22	5.96	5.59
2M003	21	20s	M	42.8	42.1	41.8	42.23	32.3	32.3	32	32.2	17.61	18.84	18.53	18.33	24.16	23.62	24.1	23.96	79.4	90.1	61.4	116	102	56	91.33	63.68	10.4	16.28	40.0402	16.3	53	71	253	5.04	94.27	137	28.7	54	53	146	3.56	66.03	448	39.3	4.83	5.4	5.12
2M004	26	20s	M	44	44	44	44	40.9	39.9	39.9	40.23	11.04	11.1	11.84	11.33	22.14	22.05	21.8	22	79.8	94.7	66	86	96	26	69.33	62.34	11.8733	17.2567	35.5681	14.2	66	92	217	5.72	86.74	129	31.8	66	55	120	4.86	73.61	545	40.3	2.95	2.26	2.61
2M005	24	20s	M	61.2	60.7	60.8	60.9	55.6	55.2	54.8	55.2	17.78	18.46	17.91	18.05	23.05	24.61	24.55	24.07	81	92	68	56	72	35	54.33	65.3767	11.0333	13.1167	49.5351	8.3	56	88	433	5.17	92.12	140	27.8	56	68	178	3.56	63.39	257	31.9	3.91	4.37	4.14
2M006	25	20s	M	56.1	56.5	56.6	56.4	41.1	40.2	40.2	40.5	16.98	17.18	16.49	16.88	23.85	24.43	23.87	24.05	78.9	91.6	67.2	55	70	45	56.67	65.3067	10.4167	17.3533	41.4142	11.2	64	74	244	5.05	79.11	124	31.2	58	56	121	4.88	83.96	134	38.9	6.29	5.61	5.95
2M007	20	20s	M	27.5	27.1	27	27.2	41.3	41.9	42	41.73	14.57	14.27	14.8	14.55	15.81	15.5	15.25	15.52	81.2	62	50.3	69	87	66	74	62.3533	13.54	16.89	36.18	9.2	59	125	336	4.94	82.97	126	30.9	61	72	179	5.82	95.15	150	33.2	3.1	2.67	2.89
2M008	21	20s	M	17.8	17.1	17.6	17.5	42.7	42.7	41.3	42.23	20.67	20.65	20.71	20.68	21.68	21.29	21.5	21.49	81.9	83.4	59.7	87	211	72	123.33	62.15	13.4933	15.53	38.0381	9.5	57	109	378	5.53	96.55	137	28	54	61	174	3.86	72.12	220	34.8	5.12	6.44	5.78
2M009	21	20s	M	35.4	37.3	38.9	37.2	45.3	45	46.5	45.6	23.28	21.13	20.65	21.69	26.65	27.43	27.92	27.33	73.8	87.6	62.8	85	187	100	124	61.1833	12.9733	15.22	36.3077	12.8	56	94	335	5.08	90.59	147	28.1	59	86	185	5.13	87.5	133	36.2	4.6	5.05	4.83
2M010	22	20s	M	55.8	56	56	55.93	35.3	35.4	35.2	35.3	14.9	14.05	13.59	14.18	22.82	23.62	24.1	23.51	77.4	74.6	55.7	34	42	2	26	63.39	11.9167	18.4867	35.9161	19.7	69	112	478	6.6	95.85	125	31.9	49	49	118	3.32	67.14	213	30.6	1.64	1.21	1.43
2M011	28	20s	M	41.7	41.4	42	41.7	46.8	46.1	47.2	46.7	14.17	15.59	14.64	14.8	17.35	17.16	17.77	17.43	74.3	73.4	52.2	107	88	63	86	59.3433	13.2767	16.4767	29.5561	10	65	113	391	6.27	97.14	124	32.7	55	57	155	4.72	86.11	127	32.9	4.81	5.35	5.08
2M012	27	20s	M	41.2	39.7	41.9	40.93	37.5	38.2	37.2	37.63	12.6	13.46	13	13.02	12.49	13.2	13.49	13.06	76.8	87.1	58.5	77	69	57	67.67	62.5833	11.98	19.26	33.1582	12.9	55	105	368	4.97	91.02	129	25.5	45	44	166	3.23	71.68	198	28.9	2.64	4.01	3.33
2M013	23	20s	M	45.7	45.7	46.2	45.87	52.1	52.7	53	52.6	18.93	18.54	18.69	18.72	18.9	19.67	19	19.19	75.3	72.8	53.1	64	45	26	45	61.3767	13.0767	16.8567	34.0157	10.6	63	56	173	5.95	93.91	136	32.6	62	60	153	4.71	76.15	117	40	3.11	3.75	3.43
2M014	25	20s	M	49	50.2	49.7	49.63	56.6	56	57.2	56.6	16.09	16.9	16.89	16.63	24.62	24.75	24.71	24.69	69.2	62	45.3	63	36	24	41	62.96	10.4633	15.8167	39.3308	12.4	47	61	224	4.49	96.45	136	22.8	52	55	164	5.17	98.56	159	35.9	3.18	3.69	3.44
2M015	26	20s	M	61.9	61.9	62.4	62.07	55.4	55.5	55.8	55.57	14.01	13.9	14.23	14.05	13.62	13.64	13.84	13.7	80.3	78.6	61.7	77	17	32	42	64.5167	11.5167	16.7633	40.8919	18.1	49	69	268	4.88	98.83	152	24.8	43	43	117	2.93	68.14	117	28.3	2.26	2.72	2.49
2M016	21	20s	M	32.9	33	32.4	32.77	39.7	39.3	40.1	39.7	16.14	15.94	16.54	16.21	23.16	23.13	23.54	23.28	75.5	93.6	66.1	83	32	44	53	64.6267	9.81667	17.2933	40.2245	11.2	43	76	339	3.61	84.34	131	20.1	42	46	159	3.38	79.96	128	29	2.4	1.96	2.18
2M017	29	20s	M	39.5	40.2	40.2	39.97	48.9	48.5	49.4	48.93	18.59	18.86	19.55	19	20.45	21.49	20.97	20.97	72.9	66.6	51.8	33	23	8	21.33	63.31	11.8067	18.1433	36.2639	16.4	66	95	334	5.86	89.25	125	32.2	47	52	121	3.4	72.67	152	30.8	1.3	1.37	1.34
2M018	29	20s	M	66.9	66.7	65.9	66.5	60.1	60.1	61	60.4	23.93	22.61	22.99	23.18	24.23	24.86	24.65	24.58	75.7	86.1	64.3	32	52	18	34	61.8633	12.4433	17.9467	33.466	12.5	55	86	289	5.3	96.3	167	27.1	50	54	220	3.74	75.49	217	28.8	5.45	5.48	5.47
2M019	23	20s	M	46.4	46	46.6	46.33	55.1	55.9	56.3	55.77	19.94	19.03	19.62	19.53	20.75	20.84	20.02	20.54	78.9	69.5	53.3	45	38	24	35.67	64.74	12.0433	16.97	40.9773	11.5	77	77	197	7.05	91.65	126	32.8	40	39	102	2.8	70.43	206	24.2	0.47	0.61	0.54
2M020	25	20s	M	45.4	45.4	45.5	45.43	59	58.8	59.1	58.97	17.84	17.76	17.55	17.72	15.09	15.23	15.67	15.33	72.2	83.9	56.8	47	86	52	61.67	65.2467	10.6033	16.45	42.8259	17.6	70	56	151	6.91	98.48	125	32.5	46	47	130	3.49	76.05	207	28.6	3.27	3.67	3.47
2M021	20	20s	M	29.9	29.8	29.4	29.7	31.7	31.7	31.4	31.6	16.18	16.44	16.91	16.51	17.6	17.85	17.92	17.79	78.6	78.7	57.4	69	55	75	66.33	62.5633	12.62	19.5033	32.7882	14.3	76	63	160	6.69	87.72	130	35.2	60	58	147	3.84	64.12	106	35.7	3.63	4.08	3.86
2M022	21	20s	M	36.9	36.2	36.1	36.4	37.6	37.7	37.4	37.55	14.55	14.13	14.13	14.27	20.97	20.48	20.76	20.62	82.2	87.3	62	58	21	10	29.67	64.1433	12.4833	18.56	37.3086	15.9	50	80	286	4.88	96.89	130	25.6	46	48	159	2.1	46.02	319	29.4	3.26	3.36	3.31
2M023	20	20s	M	34.9	34.9	34.9	34.9	18.3	18.4	18.8	18.6	22.39	22.59	22.43	22.47	23.59	23.64	23.46	23.55	75.1	73.6	52.6	149	142	173	154.67	60.72	12.8933	16.1467	33.5808	11.6	63	111	384	6.42	102.02	137	30.8	58	45	120	4.99	86.43	136	42.5	5.41	6.16	5.79
2M024	26	20s	M	43.6	43.9	43.1	43.53	27.4	27.4	27.5	27.45	18.11	18.35	18.21	18.22	20.24	20.56	20.35	20.46	71.6	71.9	48.3	171	78	34	94.33	62.4767	11.78	16.93	36.3886	10	54	89	366	5.17	95.28	148	26.7	65	68	179	4.92	75.79	124	42.2	5.48	6.05	5.77
2M025	22	20s	M	27.7	27.9	27.6	27.73	46.9	46.6	46.4	46.5	23.99	24.03	24.14	24.05	18.53	18.17	18.26	18.22	76.9	70.9	50.2	52	171	58	93.67	61.37	12.61	17.7867	32.5885	14.6	71	83	349	6.84	97.01	110	32.8	65	70	202	5.64	86.8	125	41.9	5.35	5.34	5.35
2M026	26	20s	M	29.1	29.5	29.9	29.5	23.7	23.6	23.1	23.35	19.17	19.35	19.22	19.25	20.72	19.94	20.39	20.17	77.9	97.3	68.9	58	22	14	31.33					12.3	50	51	133	4.89	98.71	155	27.1	56	54	161	3.54	63.59	106	40	6.55	6.57	6.56
2M027	22	20s	M	53.8	53.3	53.9	53.67	44.2	44.4	45.7	45.05	26.78	25.79	25.65	26.07	26.07	25.32	26.83	26.08	79.3	91	69.1	70	33	45	49.33					12.7	67	53	222	6.44	96.31	138	33.6	77	76	175	7.96	102.83	146	51.3	5.61	6.93	6.27
3M001	37	30s	M	47.9	49.7	48.7	48.77	41.3	41.7	40.3	41.1	19.99	17.11	18.31	18.47	29.6	28.65	29.54	29.26	74.1	88.7	61.1	52	56	208	105.33	56.61	14.3233	19.6333	18.607	10.9	68	88	206	6.98	102.21	143	33.8	64	60	141	5.61	88.04	121	40.5	6.1	5.65	5.88
3M002	32	30s	M	39.8	39.5	40.2	39.83	33.3	33.6	33.4	33.43	18.55	19.18	18.51	18.75	27.21	28.22	27.46	27.63	84.9	89.3	60.3	42	90	22	51.33	64.82	12.1833	11.7767	51.53	11.4	56	86	354	5.79	103.21	124	26.5	51	58	206	4.8	93.33	151	26.7	4.29	4.97	4.63
3M003	38	30s	M	87.6	87.6	86.9	87.37	41.3	42.4	41.2	41.63	87.25	87.58	87.82	87.55	103.45	99.39	104.45	102.43	73.8	57.9	41.9	110	65	58	77.67	59.88	14.7233	14.0067	35.2	9.4	68	88	206	6.98	102.21	143	33.8	104	140	325	7.76	74.64	100	49.5	5.7	4.73	5.22
3M004	38	30s	M	65.5	66.8	65.2	65.83	37.8	38.5	37.4	37.9	24.61	24.75	24.13	24.5	28.3	27.47	28.44	28.07	73.2	75.7	43.8	110	62	61	77.67	58.1533	15.4167	17.66	24.78	9.1	53	70	205	5.36	102.06	140	27.6	69	84	270	5.67	82.03	136	33.7	5.92	6.09	6.01
3M005	39	30s	M	58.3	57.9	59.7	58.63	56.3	58.4	57.5	57.4	19.42	19.51	20.59	19.84	18.39	17.62	18.38	18.13	74.5	63.5	42.8	87	44	69	66.67	64.5	11.91	22.5567	32.73	12	84	93	231	9.14	109.24	124	41.2	86	92	190	6.45	74.87	188	43.5	3.08	2.83	2.96
3M006	37	30s	M	36.3	36.4	36	36.23	50.5	50.8	50.1	50.47	25.14	25.25	25.51	25.3	24.4	24.76	24.6	24.59	78	70.2	47.9	34	75	45	51.33	63.0867	11.4967	16.98	37.62	11.6	65	82	241	6.64	101.54	171	34.1	72	72	208	3.82	53.08	384	38.1	1.95	2.48	2.22
3M007	34	30s	M	55.8	54.8	54.9	55.17	47.1	47.7	48.5	47.77	15.58	16.56	16.95	16.36	20.19	20.77	20.01	20.32	73.9	70.3	51.2	39	47	19	35	59.9	13.61	17.71	29.2055	11.8	59	85	224	5.97	101.07	136	29.4	55	59	165	5.29	95.95	161	33.1	4.19	4.11	4.15
3M008	30	30s	M	62.2	62.7	62.5	62.47	66	66.1	66.2	66.1	20.62	21.31	20.01	20.65	20.23	20.42	19.23	19.96	70.8	78	56.5	62	38	21	40.33	61.23	12.7967	15.0533	36.7235	10.1	53	106	407	5.15	96.27	155	25.7	48	52	136	4.65	96.72	140	30.6	3.83	4.22	4.03
3M009	33	30s	M	44.8	45.4	45.2	45.13	50.8	50.6	51.7	51.03	18.54	18.37	18.76	18.56	18.67	18.63	18.66	18.65	69.1	61.3	40.2	38	84	16	46	60.19	13.8067	15.97	32.5408	13.6	69	101	280	6.93	99.81	114	32.5	68	73	189	5.49	81.22	117	40.3	3.98	4.81	4.4
3M010	38	30s	M	41.8	42.3	41.9	42	42.6	42.6	42.2	42.47	24.88	25.24	25.35	25.16	23.56	22.67	23.86	23.36	61.5	55.7	42.2	44	45	48	45.67	58.25	13.52	17.7133	24.9738	15.2	62	93	294	6.48	104.73	144	32.5	70	75	227	5.66	80.69	130	42.6	6.68	6.81	6.75
3M011	36	30s	M	66.5	66.9	67.1	66.83	65	65.1	65.1	65.07	23.4	23.79	23.12	23.44	21.35	21.39	22.1	21.61	65.9	69.5	50.8	27	34	19	26.67	59.8933	13.2833	20.67	25.5773	10	78	117	455	8.18	105.07	135	40.5	73	98	316	5.83	79.6	116	56.6	6.25	7.59	6.92
3M012	30	30s	M	41.5	41.1	41.7	41.43	47.6	47.7	47.1	47.47	16.79	17	16.38	16.72	17.05	17.17	17.4	17.21	72.9	76.4	57.3	33	41	17	30.33	61.8167	11.8967	16.6	35.4451	14	59	109	389	5.82	99.53	137	29.7	51	55	133	5.07	98.63	154	31.1	3.41	3.68	3.55
3M013	31	30s	M	63.4	63	64.1	63.5	66.2	66.1	66.3	66.2	17.36	16.39	17.69	17.15	20.19	21.3	21.1	20.86	70.5	61.6	41.7	74	65	27	55.33	60.1667	13.5433	15.4333	33.3748	10.7	66	100	384	6.71	101.26	172	32.8	63	61	165	6.04	95.29	127	44.2	5.87	6.39	6.13
3M014	33	30s	M	62.2	62.1	62.4	62.23	59	58.5	58.4	58.63	20.59	20.38	20.58	20.52	25.66	26.21	25.12	25.66	74.4	70.6	50.3	95	82	84	87	64.87	10.7333	17.0567	41.0819	9.3	54	74	236	5.44	101.02	162	28.5	66	72	180	5.62	84.83	175	39.5	4.91	4.37	4.64
3M015	39	30s	M	24.4	24.4	24.2	24.33	37.4	37.6	37.4	37.47	21.84	21.5	21.92	21.75	24.55	24.85	24.45	24.62	66.2	66.5	38.7	43	72	38	51	60.85	13.8	18.58	30.2833	11.5	75	123	358	7.68	102.9	152	38.3	68	63	237	5.64	82.46	194	44.7	3.94	4.24	4.09
3M016	31	30s	M	54	54.1	54	54.03	56.6	56.1	56.2	56.3	15.24	15.5	15.3	15.35	16.39	16.97	16.47	16.61	76.2	80.9	63.3	58	95	64	72.33	62.2767	11.65	17.8533	34.514	10.5	45	88	247	4.23	93.16	152	22.8	52	49	117	5.18	99.88	137	34.3	4.52	5.06	4.79
3M017	30	30s	M	44.5	44.2	44.2	44.3	48	48.9	48.9	48.6	13.8	13.93	14.2	13.98	14.86	14.9	15.12	14.96	67.7	80.1	56	36	97	62	65	61.3533	11.37	18.05	32.1697	10.2	41	45	134	3.97	96.33	162	21.7	53	52	150	4.01	75.95	127	41.2	3.43	3.4	3.42
3M018	39	30s	M	42.9	42.5	42	42.47	41	41.4	41.5	41.3	17.7	17.24	17.66	17.53	17.45	17.48	17.82	17.58	60.7	59.6	41.2	102	123	96	107	62.12	12.2067	17.2733	35.0558	8.6	75	96	284	7.81	103.75	130	39.6	96	117	289	8.45	87.94	129	61.3	4.93	5.19	5.06
3M019	32	30s	M	44.2	44.3	44.7	44.4	51.7	51.4	51.5	51.53	17	17.2	17.79	17.33	18.22	18.83	19.07	18.71	71.7	70	53.9	61	40	82	61	61.5667	13.28	15.4	36.9096	9.5	51	78	228	4.9	96.87	141	24.5	98	116	290	8.73	89.46	138	61.7	3.96	3.77	3.87
3M020	32	30s	M	42.4	42.2	42.9	42.5	36.2	36.2	36	36.13	19.54	19.86	19.24	19.55	21.39	21.54	21.59	21.51	63.5	53.5	39.1	63	65	28	52	62.5767	12.5	19.2067	33.2171	9.8	50	86	328	4.98	98.7	146	26.5	64	56	157	6.24	97.25	135	43	4.4	5.35	4.88
3M021	35	30s	M	22.8	22.6	22.8	22.73	33.4	33.8	33.2	33.5	18.92	18.96	18.69	18.86	21.23	21.15	21.45	21.28	66.9	62.5	40.2	63	69	21	51	60.5933	13.2133	18.1967	30.2062	10.7	67	65	222	6.31	93.9	149	34.4	72	68	202	5.58	77.27	123	42.2	5.28	4.76	5.02
3M022	34	30s	M	44.6	44.9	44.6	44.7	45	45	45.9	45.45	18.92	18.96	18.69	18.86	21.23	21.15	21.45	21.3	66.5	64.3	41.6	57	37	20	38	63.7567	10.9733	17.6233	37.9754	14.1	57	112	295	5.43	94.44	155	27.7	61	60	166	5.27	85.8	122	39.8	2.91	3.4	3.16
4M001	46	40s	M	29.9	30.6	30.6	30.37	41.6	41.9	42	41.83	6.21	6.19	7.11	6.5	13.98	13.44	14.72	14.05	55.5	43	30.6	44	51	38	44.33	56.71	13.1867	20.1233	18.44	9.4	49	61	180	5.07	103.11	164	26.2	68	68	173	3.68	54.5	96	35.1	5.23	5.11	5.17
4M002	42	40s	M	53.5	53.6	53.1	53.4	30.2	30.8	30.7	30.57	16.91	16.64	15.36	16.3	13.87	11.59	12.61	12.69	65.5	60.7	41.6	57	52	31	46.67	62.4467	12.2133	21.4733	30.098	8.7	60	96	298	4.65	77.54	130	28.2	119	90	338	10.04	84.18	131	73.9	5.79	5.07	5.43
4M003	41	40s	M	57.5	57	58.2	57.57	54.5	55	54.5	54.67	9.88	10.17	9.55	9.87	9.76	10.21	10.13	10.03	72.9	59.1	38.7	82	110	85	92.33	59.18	11.59	16.6733	28.8363	8.5	64	93	282	4.85	76.28	126	28.8	88	96	302	9.42	107.33	129	51.4	6.63	7	6.82
4M004	43	40s	M	54.7	54.5	55.1	54.77	51.5	51.9	51.5	51.63	20.72	20.99	19.18	20.3	23.37	23	22.5	22.96	63.4	50.5	35.4	61	17	17	31.67	63.1267	11.5367	19.2633	34.27	8.2	61	61	180	4.81	78.7	136	30	104	98	235	4.1	39.25	142	46.2	2.84	2.42	2.63
4M005	43	40s	M	51.3	52.8	52.4	52.17	65.4	65.1	65.1	65.2	14.15	15.71	16.58	15.48	19.57	20.16	18.89	19.54	79.1	81.1	61.3	72	180	44	98.67	56.7467	15.5567	15.8833	23.01	14.8	73	65	166	5.97	82.29	143	35.6	70	74	179	4.61	66.33	116	36.6	5.33	5.27	5.3
4M006	42	40s	M	18.8	16.1	17.9	17.6	22.7	22.6	23.3	22.87	19.67	19	21.19	19.95	16.09	17.11	16.21	16.47	66.6	59.5	37.7	91	68	26	61.67	59.9033	12.9367	16.3933	31.1365	11.7	60	80	356	6.26	104.61	152	31.6	103	144	382	10.31	100.31	119	63.5	4.4	5.29	4.85
4M007	47	40s	M	29.3	28.5	29.6	29.13	34.3	33.8	34	34.03	23.41	21.31	22.46	22.39	27.16	26.32	28.27	27.25	70.9	52.1	36.5	150	240	80	156.67	56.2367	14.97	17.0467	20.0955	8.6	84	100	308	7.05	83.81	120	41.2	84	88	294	6.56	78.45	114	56.2	7.57	8.81	8.19
4M008	44	40s	M	42.8	42.9	43.3	43	44.7	44.8	44.5	44.67	12.04	11.04	12.11	11.73	21.75	21.4	21.48	21.54	62.4	59.7	36.7	36	75	6	39	68.5167	10.4133	18.24	45.4313	12.4	48	74	223	4.04	83.55	141	24.6	76	84	212	5.82	77	113	43.9	3.09	3.95	3.52
4M009	44	40s	M	46.1	47	47.8	46.97	50.3	51	51.5	50.93	16.68	17.33	16.93	16.98	16.1	16.23	16.7	16.34	61.2	48.4	34.6	38	39	45	40.67	61.35	14.3967	18.65	31.3238	13	105	158	481	9.99	95.08	112	50.8	128	126	379	11.71	91.29	114	79.9	7.92	7.74	7.83
4M010	45	40s	M	49.6	49.5	50.8	49.97	48.4	49.5	48	48.63	24.52	23.32	23.17	23.67	22.86	21.72	22.83	22.47	62.2	53.1	35.7	57	54	13	41.33	58.8333	12.8833	19.0033	24.9305	12	64	91	383	6.6	103.64	158	32.4	122	138	328	8.59	70.48	94	94.1	5.75	5.37	5.56
4M011	40	40s	M	40.1	40.7	40.4	40.4	50.1	49.8	50.7	50.2	20.31	20.16	19.41	19.96	19.19	19.55	19.27	19.34	59.7	56.7	37.2	87	91	83	87	60.2167	13.6867	18.09	29.4564	13.9	62	93	273	5.44	87.16	145	32	72	76	219	7.2	99.36	152	46	4.92	4.99	4.96
4M012	43	40s	M	62.5	63	62.2	62.57	61.1	61	61.8	61.3	24.32	24.42	23.03	23.92	23.65	23.32	24.17	23.71	68.7	76.5	55.2	91	72	44	69	60.1933	13.1767	18.1233	29.3553	14.9	73	108	494	6.7	91.67	124	37.6	97	103	237	7.31	75.52	116	59.6	4.68	6.46	5.57
4M013	41	40s	M	52.2	52.6	53.2	52.67	57.7	57.5	58.2	57.8	15.64	15.63	16.77	16.01	15.18	15.66	15.54	15.46	62.6	70.6	49	31	29	50	36.67	61.8667	11.93	18.69	32.4123	19	66	96	203	5.88	89.13	126	33.2	70	77	239	5.91	84.16	261	47.9	3.73	4.21	3.97
4M014	40	40s	M	54.7	54.6	55.8	55.03	55.2	54.8	55.4	55.13	18.75	19.12	19	18.96	23.63	24.2	24.22	24.02	77.4	63.4	50.5	78	21	18	39	59.7233	13.5667	19.1033	26.9755	16.4	59	63	250	4.64	79.1	128	30.4	63	71	167	5.76	91.04	152	37.6	4.31	4.34	4.33
4M015	44	40s	M	51.8	51.9	51.4	51.7	57.8	57.8	57	57.53	20.46	21.28	20.09	20.61	18.6	19.2	18.98	18.93	60.2	42.9	31.8	76	59	53	62.67	58.9433	13.3433	17.3167	27.3145	11	72	77	204	6.17	85.46	128	38.3	135	161	460	8.14	60.31	401	73.8	7	7.1	7.05
4M016	41	40s	M	65.2	64.1	64.6	64.63	66.3	66.6	66.3	66.4	19.9	20.11	20.27	20.09	21.28	22.15	22.11	21.85	62.1	52.5	36.9	73	55	28	52	59.3033	12.7967	17.4	28.1323	11.1	70	89	251	7.12	101.73	137	35.8	71	91	182	5.85	81.94	134	46.7	4.14	5.08	4.61
4M017	42	40s	M	53.6	53.8	53.7	53.7	50.8	50.3	50.4	50.5	20.11	20.75	20.6	20.49	21.97	22.19	22.02	22.06	66.8	66	44.3	114	132	78	108	55.5467	12.86	20.24	15.33	8.3	94	105	321	9.76	104.07	138	47.2	145	196	526	10.07	69.42	93	68.8	5.47	6.47	5.97
4M018	41	40s	M	41.1	41.4	41.1	41.2	35.4	35.4	35.4	35.4	16.44	16.4	16.38	16.41	20.82	20.48	20.74	20.68	63.5	58.5	43	34	58	25	39	57.9533	13.92	17.98	23.8619	9.8	72	126	371	7.39	102.92	143	37.3	69	70	170	6.03	87.69	126	43.9	7.09	7.36	7.23
4M019	44	40s	M	36.6	36.4	36.5	36.5	47.3	47.5	47.7	47.5	16.48	16.53	16.57	16.53	19.66	197.6	19.16	78.81	61.8	41.4	32.9	62	81	50	64.33	59.91	11.9567	19.6233	26.7943	10.4	82	118	421	6.75	82.28	118	39.2	93	100	288	9.18	98.81	129	57.3	7.36	8.6	7.98
4M020	44	40s	M	37.8	37.6	38	37.8	41.3	41.4	41.3	41.33	19.67	19.57	19.67	19.64	21.35	21.11	21.54	21.33	59.9	49.8	35.3	79	154	38	90.33	59.5567	12.5133	19.7633	25.8064	8.7	70	94	288	6	85.32	137	36.3	79	83	233	6.63	84.33	231	45.2	3.44	4.81	4.13
4M021	42	40s	M	24.6	24.7	24.4	24.57	20.2	20.7	20.6	20.65	25.81	25.36	25.3	25.49	30.11	29.93	30.15	30.06	65	52.7	37.2	29	15	14	19.33	55.7633	12.77	21.5933	14.9441	8.6	66	81	252	4.99	75.67	128	33.3	72	73	281	5.31	73.37	363	48.2	7.86	8.66	8.26
5M001	57	50s	M	50.1	50.9	50.5	50.5	35.5	35.3	36.2	35.67	24.15	24.17	24.52	24.28	31.51	32.35	30.41	31.42	67.2	65.7	44.7	42	22	16	26.67	62.04	12.0533	19.4633	31.7409	0	149	166	514	16.13	108.24	119	71.5	131	760	113	33.72	258.3	281	322.1	6.24	5.36	5.8
5M002	51	50s	M	37	37.2	37.6	37.27	30.5	30.4	30.3	30.4	20.62	20.26	20.23	20.37	17.81	18.81	19.22	18.61	64.4	55.9	34.4	33	18	5	18.67	57.4	13.5867	19.1167	21.1613	12.1	99	216	684	10.1	102.41	140	46.3	105	135	351	9.07	86.44	124	53	6.51	7.22	6.87
5M003	52	50s	M	61.1	61.2	62.7	61.67	51.1	51.2	52.5	51.6	18.33	22	20.97	20.43	15.18	15.43	15.78	15.46	65.8	66.1	44.9	70	82	91	81	58.5933	13.9567	18.9733	24.3666	0	94	127	530	13.86	147.99	164	49.6	117	126	435	15.5	132.98	146	62.9	2.92	2.62	2.77
5M004	52	50s	M	43.6	43.2	44.9	43.9	31	30.4	31.6	31	11.31	10.82	12.56	11.56	14.35	13.79	15.47	14.54	54.2	44.8	27.1	45	51	50	48.67	57.6033	12.3133	20.7133	20.1569	8.6	128	124	322	13.92	109	162	68.9	125	129	408	11.46	91.67	133	70	3.47	3.64	3.56
5M005	51	50s	M	69.3	69.8	69.5	69.53	68.1	68.5	69.2	68.6	25.66	24.43	24.39	24.83	24.62	24.57	25.61	24.93	62.1	51.9	36.8	38	17	18	24.33	55.7933	15.2567	15.4333	20.575	17.6	84	105	509	9.01	107.68	168	38.9	98	101	384	10.01	102.52	138	51.9	4.1	4.79	4.45
5M006	54	50s	M	55	55.7	55.1	55.27	51.7	51	51	51.23	18.37	18.79	18.86	18.67	15.11	15.41	15.6	15.37	63.2	55	41.1	60	64	61	61.67	60.7667	12.1567	18.8	29.7996	15	110	167	675	12.53	113.77	168	50.4	115	117	361	10.16	88.32	128	64.6	5.01	5.63	5.32
5M007	57	50s	M	33.5	33.6	33.8	33.63	28.9	28.7	29.1	28.9	21.02	21.62	21.62	21.42	17.53	17.15	17.19	17.29	62.2	45.3	32	169	96	23	96	58.6867	13.78	19.59	23.9136	12.3	87	116	646	8.75	100.25	150	37.9	179	98	271	18.43	102.95	178	67.8	3.21	3.26	3.24
5M008	54	50s	M	38.1	38.2	38.4	38.23	49.7	49.1	49.7	49.4	21.19	21.4	21.25	21.28	14.11	14.8	14.16	14.36	67.5	67.4	41.2	89	11	31	43.67	60.08	12.9033	20.0367	26.706	8.8	69	97	356	6.54	94.19	156	33.3	101	124	344	9.02	89.08	130	46	4.05	3.04	3.55
5M009	51	50s	M	14.3	14.8	14.6	14.57	16	16.3	16.2	16.25	21.39	21.1	21.45	21.31	20.77	20.78	20.45	20.67	53.9	44.3	27.2	29	26	18	24.33	60.3733	13.7133	19.2933	28.2653	10.3	69	59	133	7.27	104.96	199	34	96	95	344	9.5	99.13	176	47.7	4.11	4.24	4.18
5M010	52	50s	M	60.5	61.4	60.5	60.8	49.8	49.1	50.4	49.75	14.91	14.52	14.51	14.65	14.73	14.99	14.41	14.71	61.4	43.1	31.8	8	13	2	7.67	64.41	11.3233	21.2333	34.1628	10	91	107	512	10.18	111.25	159	43.6	244	124	511	27.43	112.2	138	101.5	3.83	4.38	4.11
5M011	56	50s	M	47.3	47.8	47.7	47.6	59	59.2	59.9	59.55	16.87	16.78	16.24	16.63	18.81	19.01	18.7	18.84	55.4	39	27.6	23	17	32	24	56.16	14.6133	17.1733	19.7327	11.6	202	286	2296	25.92	128.37	136	86.6	133	145	434	14.07	106.13	156	60.5	4.8	5.06	4.93
5M012	54	50s	M	26.3	26.6	26.7	26.53	59.1	59.9	59.8	59.85	32.79	32.26	32.65	32.57	23.49	23.83	23.64	23.65	52.7	48.9	30.3	48	41	46	45	56.6	15.67	18.8233	19.3221	9.9	200	271	1250	25.42	127.26	147	84.9	128	135	457	13	101.78	142	75.5	4.57	5.11	4.84
5M013	58	50s	M	50.1	50	49.9	50	34	34.5	34.2	34.23	11.9	11.67	11.17	11.58	17.24	17.68	17.55	17.49	61.7	56.3	34.7	51	109	63	74.33	53.4333	14.4567	19.23	10.123	8.7	113	82	198	20.51	182.23	220	51.8	107	131	333	12.31	115.03	153	58.1	6.03	6.32	6.18
5M014	52	50s	M	13.7	13.5	13.8	13.67	27	27.6	27.2	27.27	16.82	16.63	16.08	16.51	19.11	19.51	19.41	19.34	62.8	64	43.9	25	32	21	26	58.68	13.51	18.73	24.8643	9.8	149	120	269	24.51	164.66	175	64.6	174	210	497	17.36	99.77	159	79.7	6.76	6.97	6.87
5M015	57	50s	M	38.7	38.4	38.3	38.47	33.2	33.9	33.5	33.53	18.78	18.52	18.89	18.73	22.97	22.5	22.95	22.81	61.4	47	32.7	51	64	79	64.67	56.08	13.6267	17.9867	18.6767	0	107	255	997	14.55	136.2	202	47.6	243	315	816	22.2	91.43	145	103.2	6.91	6.56	6.74
5M016	52	50s	M	27.2	27.1	27.5	27.27	21	21	21.8	21.27	25.89	25.38	25.17	25.48	30.2	30.29	30.29	30.26	69	71.1	48.5	16	28	10	18	54.3233	15.3633	15.6633	15.4304	8.9	116	126	419	19.27	165.82	182	52.5	228	808	2478	20.7	90.62	132	77.1	5.31	5.19	5.25
5M017	50	50s	M	28.6	28.4	27.9	28.3	28.6	28.5	28.6	28.57	30.44	30.24	30.26	30.31	33.2	32.79	32.96	32.98	65.4	57.5	39.7	35	42	22	33	56.12	14.7833	15.63	21.3831	0	96	73	172	14.25	148.11	235	48.1	190	180	475	21.05	111.01	164	86.6	6.07	6.03	6.05
5M018	57	50s	M	47	46	46.4	46.47	26.7	26.3	27.3	26.77	19.4	20.5	21.9	20.6	16.2	16.3	16.94	16.48	53.7	46.1	31.8	54	30	50	44.67	56.57	14.83	20.3133	17.9229	8.3	164	312	1140	27.37	167.22	188	72.4	227	264	622	26.14	115.37	114	97.9	6.1	6.28	6.19
5M019	58	50s	M	29.2	32.5	31.4	31.03	42.5	40.3	41.6	41.47	15.42	15.89	15.03	15.45	17.97	17.7	18.17	17.95								62.23	12.34	21.5367	29.5909	8.2
6M001	65	60s	M	41.1	41.5	41.5	41.37	69.2	69.7	68.9	69.27	25.81	25.27	25.38	25.49	17.69	17.75	16.31	17.25	69.3	75.1	54.9	64	74	49	62.33	56.8367	14.88	19.4033	19.4097	11.3	107	156	537	11.07	103.1	138	50.1	143	141	409	10.94	76.29	590	70.8	7.74	9.18	8.46
6M002	69	60s	M	65.3	65.1	65.4	65.27	46.7	46.2	45.9	46.27	19.72	18.31	18.72	18.92	16.91	17.23	17.26	17.13	59.1	54.9	34.9	85	83	64	77.33	55.21	16.0567	18.23	15.9496	8.1	116	188	484	12.4	107.23	127	59.2	96	114	297	7.48	77.98	112	45.2	7.18	8.12	7.65
6M003	61	60s	M	62.1	62.6	62.4	62.37	61.4	61.5	61.5	61.47	14.05	14.75	14.57	14.46	16.48	16.58	16.09	16.38	58.8	62.3	37	60	74	47	60.33	58.39	14.2633	21.4067	21.4019	10.3	67	112	346	7.61	113.21	173	31.1	131	147	338	14	106.74	126	76.1	4.7	5	4.85
6M004	67	60s	M	60.7	60.6	60.6	60.63	62.7	62.7	62.9	62.8	15.01	15.08	15.06	15.05	15.65	15.23	15.41	15.43	67.5	60.4	40.9	74	32	166	90.67	62.39	11.8433	18.6033	33.664	13.1	80	115	417	9.02	112.77	167	36.4	102	116	354	6.63	64.68	96	47.9	4.31	4.36	4.34
6M005	67	60s	M	48.9	48.4	48.2	48.5	45.6	45.7	45.4	45.55	21.76	21.88	21.46	21.7	20.02	20.43	20.24	20.23	68.7	73.1	44.2	60	61	24	48.33	58.3033	15.1667	18.0433	24.7114	9.9	119	66	170	14.16	119.35	181	53.2	159	198	604	13.79	86.59	110	72.8	3.5	2.62	3.06
6M006	68	60s	M	35.1	35.1	35.3	35.17	22.3	22.4	22.8	22.6	19.18	19.15	19.23	19.19	17.74	17.61	17.46	17.6	50.3	35.6	24.9	39	86	17	47.33	57.45	13.4	18.7033	21.7186	13	116	92	243	13.04	112.32	179	56	204	316	814	18.42	90.25	117	94.5	5.47	5.35	5.41
6M007	67	60s	M	31.5	31.5	31.3	31.43	33.1	33.5	33.3	33.4	20.75	20.96	20.21	20.64	19.17	19.32	19.23	19.24	55.1	43	28.5	80	187	24	97	57.4767	14.7033	17.7467	22.8457	8.2	108	178	861	13.04	121.1	172	48.4	281	339	771	23.54	83.67	131	116.5	6.53	5.41	5.97
6M008	66	60s	M	20	20.4	20.2	20.2	47.4	47.5	47.1	47.3	21.21	21.06	21.2	21.16	21.36	21.06	21.12	21.18	59.7	43.4	30.2	81	50	26	52.33	55.8233	13.75	17.0167	18.8917	8.5	215	275	1512	26.57	123.66	172	95.4	188	259	458	15.8	84.02	145	105.5	5.68	5.79	5.74
6M009	69	60s	M	36.8	36.4	36.7	36.63	45.1	46.2	45.8	46	15.23	14.14	15.23	14.87	13.44	13.88	12.81	13.38	54.2	51.6	31.1	38	18	28	28	63.9967	10.89	19.6767	35.4255	10.6	97	153	551	11.63	120.4	162	43.3	124	166	423	10.86	87.7	140	62.5	4.7	4.49	4.6
6M010	64	60s	M	25.7	25.5	25.4	25.53	45.1	45.5	45.4	45.45	24.11	23.68	23.73	23.84	28.15	28	28.2	28.12	56.4	41.1	28.5	22	7	13	14	58.8267	13.1833	19.8	24.0269	10.1	74	118	583	8.71	117.74	199	34	135	162	415	10.27	76.17	111	83.2	5.49	5.16	5.33
6M011	64	60s	M	47.2	47.2	46.3	46.9	42.8	43.3	42.8	43.05	13.86	14.47	14.89	14.41	17.79	17.1	16.17	17.02	51.9	36.3	25.2	49	35	21	35	58.5633	12.8767	20.69	22.4841	13.6	89	84	269	12.27	137.82	192	41.4	158	146	358	14.71	93.07	121	72.4	6.56	6.2	6.38
6M012	66	60s	M	52.3	53.1	52.9	52.77	62.7	62.8	62.5	62.65	25.47	25.42	25.27	25.39	28.96	28.87	28.66	28.83	41.5	37.8	23.1	25	23	27	25	55.2467	16.0933	13.48	21.2669	9.2	135	293	832	14.34	106.48	121	64.2	320	402	1663	37.22	116.47	104	135	5.47	6.77	6.12
6M013	66	60s	M	46	46.8	47	46.6	41.2	41.2	41.9	41.55	20.96	19.93	20.72	20.54	19.73	18.69	19.15	19.19	58.2	51.6	32.8	20	56	49	41.67	60.03	12.7633	19.3467	27.4039	8.9	111	252	627	16.31	146.35	197	54.6	253	392	775	19.91	78.72	97	133	4.9	5.57	5.24
6M014	67	60s	M	44	44.4	44.3	44.23	38.3	38.7	38.4	38.55	14.37	14.32	14.64	14.44	22.47	22.25	22.36	22.36	65.6	61.6	39.3	94	96	107	99	56.2	15.4133	17.7233	19.2809	8.5	145	209	1356	20.55	142.16	181	66.9	130	147	358	11.81	90.98	116	63.2	4.12	4.25	4.19
6M015	60	60s	M	40.7	40.4	40.6	40.57	36.8	36.5	36.2	36.35	26.28	26.44	26.88	26.53	21.8	21.75	21.57	21.71	66.3	52.7	37.1	20	13	12	15	64.7533	10.3733	19.8133	36.672	12.9	99	117	322	11.31	114.65	129	47.5	185	315	1113	16.1	87.04	123	83.8	2.45	3	2.73
6M016	67	60s	M	46.9	46.9	46.9	46.9	30.3	30.4	30.3	30.35	12.52	12.32	12.61	12.48	12.54	12.15	12.75	12.48	63	48.8	32.4	36	26	23	28.33	63.7367	11.01	18.08	37.2266	10.9	148	112	283	15.75	106.39	122	66.4	127	141	418	9.99	78.92	116	62.2	4.41	3.47	3.94
6M017	68	60s	M	30.2	29.6	29.4	29.73	38.3	37.4	37.7	37.55	24.3	23.07	23.82	23.73	26.55	27.05	27.09	26.9	58.6	55.1	35.8	20	7	24	17	54.0333	15.01	19.24	11.8396	8	137	350	1099	19.83	144.98	192	64.9	351	498	1496	30.05	85.56	91	128.9	4.33	3.79	4.06
6M018	68	60s	M	54.4	54.8	55.2	54.8	50.9	51.3	51.5	51.4	31.24	32.23	31.07	31.51	30.4	30.45	29.7	30.18	52.8	51.1	32.1	112	136	35	94.33	58.0833	13.76	20.38	21.6348	8.1	82	71	168	7.74	94.1	134	40.9	559	1274	3042	49.31	88.23	117	230.3	3.92	4.38	4.15
6M019	65	60s	M	37.2	37.1	35.4	36.57	47.5	47.8	46.8	47.3	18.71	18.72	19.79	19.07	19.84	20.42	19.66	19.97	51.5	42.6	26.5	92	57	89	79.33	56.4067	13.37	19.42	18.2578	9.1	101	223	871	10.33	102.38	131	45.7	215	279	816	20.18	93.68	123	96.8	4.61	4.41	4.51
6M020	69	60s	M	35.8	35.2	34.8	35.27	43.2	43	44.3	43.65	23.1	23.33	24.82	23.75	20.1	20.83	21.3	20.74	63.4	54.2	36.1	18	52	40	36.67	61.0933	10.9	21.3333	27.4745	10.4	111	121	348	10.17	91.51	119	55.8	164	216	597	14.92	90.96	115	86.1	5.14	4.99	5.07
6M021	66	60s	M	57.6	57.2	57.5	57.43	50.5	51	49.5	50.25	18.76	17.98	17.96	18.23	18.12	18.03	18.01	18.05	73.8	67.6	45.5	29	9	7	15	65.4467	11.5833	16.9033	42.4218	12.4	98	65	206	9.2	93.66	119	42.7	286	605	2260	25.97	90.69	129	101.1	5.17	5.31	5.24
6M022	60	60s	M	34.6	34.6	34.4	34.53	25.6	25.8	25.8	25.8	19.08	19.89	19.27	19.41	14.29	14.23	14.15	14.22	51.2	39.7	28	22	5	17	14.67	58.8233	12.24	19.2433	24.6321	8.7	129	260	621	13.72	106.11	146	61.2	102	108	355	6.68	65.69	459	48.6	7.11	8.76	7.94
6M023	59	60s	M	24.8	24.2	24.2	24.4	41.1	41.2	41.2	41.2	30.8	30.9	30.32	30.67	20.8	20.61	2.87	14.76	54.1	44.8	29.9	43	43	28	38	56.5333	12.27	19.7967	18.264	8.7	90	150	509	7.93	88.63	129	40.8	386	576	3344	35.38	91.73	112	167	5.53	5.99	5.76
6M024	69	60s	M	27.8	27.4	27	27.4	33.7	33.2	33.5	33.35	19.83	19.76	19.71	19.77	15.69	15.33	15.61	15.54	51	44.8	28.5	103	65	28	65.33	63.1867	12.2667	19.45	34.1364	10.6	152	109	296	15.71	103.28	111	67.5	201	126	311	20	99.34	127	102	2.96	2.51	2.74
6M025	63	60s	M	42.2	42.8	42.7	42.57	42.3	42.3	42.2	42.25	21.72	21.74	21.4	21.62	18.82	18.27	18.58	18.43	56	43.7	30.5	57	51	19	42.33	59.4133	12.6267	19.1567	26.1689	9.5	77	78	187	6.66	86.59	148	39.9	96	133	352	7.78	81.4	136	54	5.65	5.34	5.5
6M026	65	60s	M	33.9	33.1	33.9	33.63	35.2	35	35.6	35.3	20.11	20.34	20.23	20.23	19.99	20.05	20.27	20.16	59.6	50	31.1	83	80	75	79.33	57.4833	12.8833	18.9933	21.5044	9.5								218	363	2956	18.92	86.75	118	89.6	4.47	3.65	4.06
7M001	71	70s	M	23.4	23.4	23.9	23.57	25	25.3	25.8	25.37	24.16	24.2	24.2	24.19	22.66	23.41	22.61	22.89	63.6	69.8	39	45	94	12	50.33	53.39	17.3667	16.19	11.8262	8.4	109	166	546	11.34	104.31	143	49.7	136	157	507	9.39	69.23	349	61.9	3.23	3.11	3.17
7M002	77	70s	M	25.4	25.7	25.7	25.6	20.8	20.5	21	20.77	13.02	13.43	13.23	13.23	16.91	17.07	16.49	16.82	68.7	69.8	47.9	1	0	0	0.33	60.64	10.1633	21.7333	26.085	13.7	109	136	587	16.15	147.69	163	54.1	169	197	576	15.17	89.76	109	77.5	4.42	5.23	4.83
7M003	75	70s	M	27.7	27.4	27.4	27.5	35.6	35.7	35.2	35.5	24.36	23.86	24.46	24.23	25.64	25.83	25.39	25.62	45.7	38.5	25.6	7	32	16	18.33	58.4267	12.99	19.0533	23.8583	9.4	84	92	249	13.07	155.5	193	42.7	332	438	1567	29.84	89.96	105	163	4.56	4.47	4.52
7M004	74	70s	M	24.5	24	24.1	24.2	38.3	38.6	38.2	38.4	22.48	22.3	22.2	22.33	21.6	21.68	21.49	21.59	40.8	30.3	21.5	31	12	24	22.33	52.3733	15.8933	17.6833	7.64417	8.7	97	122	381	12.3	127	213	48.5	343	432	1532	25.18	73.36	88	112.3	4.96	6.83	5.9
7M005	71	70s	M	35.7	35.5	35.1	35.43	27.3	28.2	27.9	28.05	24.59	24.08	24.15	24.27	25.03	25.22	25.18	25.14	61.3	47.9	31.1	79	46	81	68.67	54.55	15.44	16.44	15.4702	12.7	80	134	409	10.16	127.8	182	41.5	286	305	1335	27.74	96.83	164	124.9	4.98	3.79	4.39
7M006	79	70s	M	36	36.7	36.1	36.27	48.2	48.9	48.4	48.65	16.76	15.75	16.18	16.23	14.85	14.94	14.53	14.77	54.8	38.4	27.9	27	25	25	25.67	59.1167	13.9067	20.63	23.8413	13.9	127	357	1084	16.69	131.57	158	55.1	172	210	745	17.94	104.57	147	79.4	3.12	3.78	3.45
7M007	76	70s	M	27	27.4	27.1	27.17	38.4	38.9	39	38.95	20.88	20.44	20.45	20.59	26.84	26.09	26.15	26.36	72.2	65.6	41.7	43	27	12	27.33	55.0267	16.98	16.3167	17.1225	8.1	106	126	381	15.17	142.71	176	52.9	125	158	535	11.19	89.7	132	60.7	5.46	4.96	5.21
7M008	75	70s	M	49.9	50.1	50	50	37.3	37.4	37.1	37.25	20.35	20.51	20.32	20.39	19.97	19.31	19.48	19.59	64.1	47.5	32.9	48	34	31	37.67	60.4767	13.79	17.33	31.1546	8.5	145	125	395	19.79	136.63	172	62.9	105	121	308	10.65	101.93	158	52.7	2.7	3.21	2.96
7M009	72	70s	M	30	30.6	30.9	30.5	20.8	20.9	20.5	20.7	17.71	17.86	17.33	17.63	15.86	15.5	15.48	15.61	69.9	49.2	32.5	54	22	49	41.67	57.0467	14.62	21.24	18.354	9.8	77	161	684	9.88	128.68	163	34.4	159	207	866	15.61	98.02	144	81	2.97	3.98	3.48
7M010	74	70s	M	29.4	29.5	29.2	29.37	27.5	27.9	27.7	27.8	8.5	8.42	8.98	8.63	12.79	12.31	12.46	12.52	68.6	55.3	36.3	12	18	16	15.33	67.0267	8.93	20.8267	39.2675	11.7	153	199	463	23.17	151.48	149	64.3	128	157	470	12.65	98.85	145	58.5	1.83	1.72	1.78
7M011	71	70s	M	35	35.3	35.6	35.3	36.6	36.8	36.3	36.55	17.33	17.31	17.75	17.46	16.06	16.21	16.39	16.22	48.5	31.3	23.3	6	9	7	7.33	60.8633	12.9033	18.3867	30.5758	11.1	302	652	1593	45.36	150.12	160	130.8	173	205	652	17.78	102.79	145	83.7	3.68	3.09	3.39
7M012	74	70s	M	33.5	33.5	33	33.33	28.6	30	27.6	28.8	19.67	19.2	19.62	19.5	26.44	26.25	26.58	26.42	54.3	39	28.2	32	26	18	25.33	60.5667	13.7833	22.9533	24.7192	18.8	92	109	718	11.47	124.77	177	39	204	252	738	22.98	112.91	160	93.6	3.87	3.44	3.66
7M013	75	70s	M	31	30	30.9	30.63	49.7	49.2	49.8	49.5	22.49	23.1	23.4	23	29.14	28.12	30.3	29.19	42.2	41.6	25.5	47	48	48	47.67	57.57	14.1633	18.49	22.2647	8	130	363	944	16.24	125.25	152	54.3	264	472	1163	26.32	99.53	164	118.5	4.22	5.3	4.76
7M014	71	70s	M	31.7	32.2	32.5	32.13	34.6	35.5	35.8	35.65	16.75	15.97	16.39	16.37	17.22	17.61	16.33	17.05	53.1	43	28	84	197	17	99.33	55.47	14.68	21.9133	14.0157	9.6	102	101	337	13.35	130.89	190	49.3	274	224	523	25.01	91.39	137	100.8	5.85	6.53	6.19
7M015	73	70s	M	38.2	38.1	38.2	38.17	44.7	44.6	44.8	44.7	20.42	20.59	21.43	20.81	24.13	24.23	24.25	24.2	53.6	43.4	29.9	45	27	15	29	58.5533	13.67	20.38	22.7674	11.1	168	229	1014	23	136.83	161	72.9	143	130	459	12.47	86.93	147	67.5	6.62	6.47	6.55
7M016	70	70s	M	43.9	43.5	44.6	44	49.6	49.6	49.5	49.55	21.12	20.52	21.49	21.04	21.314	21.1	21.16	21.19	63.2	50.3	33.8	45	46	35	42	55.4133	14.4833	22.9133	13.2926	12	108	177	440	11.7	108.35	146	52.7	212	194	551	12.95	61.12	205	88.2	5.18	5.99	5.59
7M017	72	70s	M	15	14.7	15.1	14.93	23	23.7	23.7	23.7	15.03	15.04	15.32	15.13	18.4	18.51	18.8	18.57	51.2	43.9	29.7	44	17	17	26	60.5333	12.3967	22.7267	24.8668	11.3	136	281	862	14.65	108.02	137	61.9	174	179	664	12.65	72.85	395	77.3	3.71	4.25	3.98
7M018	78	70s	M	42.8	42.4	42.8	42.67	31.8	32	31.8	31.9	14.33	14.53	14.19	14.35	15.47	15.78	15.51	15.59	58	53.6	34	42	32	21	31.67	60.1533	11.7167	21.9467	24.827	10.4	126	182	738	13.37	105.97	130	58.5	252	239	1168	25.79	102.5	97	109.5	3.96	3.35	3.66
7M019	75	70s	M	22.2	22.1	22.7	22.33	33.1	33.5	33.7	33.6	29.64	29.59	29.55	29.59	30.26	30.7	30.67	30.54	62.6	48.2	34.4	59	26	18	34.33	57.2	16.2167	19.6733	20.1015	8.9	182	320	963	19.02	104.8	122	84.8	301	355	904	30.1	100	117	122.6	3.87	4.08	3.98
7M020	77	70s	M	64.1	64.8	65.5	64.8	60.1	61.1	60	60.55	18.54	18.72	17.8	18.35	17.84	17.84	19.91	18.53	56.7	47	31.7	76	54	57	62.33	55.4167	13.9	18.5233	16.3002	8.5	126	226	1039	13.19	104.53	143	60	444	503	1469	24.93	56.11	188	191.2	4.6	4.38	4.49
7M021	72	70s	M	20.1	21	22.5	21.2	16.6	16.7	17	16.85	29.2	28.9	29.45	29.18	28.33	28.08	28.46	28.29	56.4	49.4	29.8	8	33	9	16.67	61.3067	10.46	20.75	28.586	9.1	104	139	458	14.4	137.82	180	55.1	153	199	560	13.16	85.95	128	65.8	3.54	3.46	3.5
7M022	78	70s	M	60.7	60.6	59	60.1	42.4	43.4	42.6	43	17.84	17.56	16.83	17.41	16.77	17.02	17	16.93	69.3	55.7	37.3	27	19	24	23.33	58.8067	10.88	21.3833	22.3842	10.2	141	187	765	20.71	146.63	183	69.7	360	404	1683	39.28	109.01	115	154.8	5.08	4.21	4.65
7M023	74	70s	M	46	46.6	45.4	46	57.1	57	58.7	57.85	24.51	24.49	23.52	24.17	20.88	20.79	20.63	20.77	64.1	67.2	40.7	41	27	15	27.67	56.3867	15.8567	16.7733	20.845	8.1	67	126	466	8.83	132.66	176	31.9	193	249	1805	18.34	95.19	133	87.4	2.06	3.21	2.64
7M024	79	70s	M	20.9	20.7	21.2	20.93	29.9	30.4	30.4	30.23	19.01	19.3	19.17	19.16	17.21	17.69	17.85	17.58	55.9	44.2	28.6	37	28	29	31.33	58.99	12.8267	21.2733	22.9087	8.5	91	156	557	12.74	139.61	202	44.6	126	129	360	12.03	95.67	141	58.1	3.2	5.29	4.25
8M001	80	80s	M	4.5	4.6	4.8	4.63	13	12.9	12.5	12.7	26.26	26.49	26.95	26.57	30.71	30.56	30.24	30.5	58.6	44.5	29.4	11	18	15	14.67	56.09	13.0633	16.25	20.5445	8.2	183	361	1106	25.8	140.8	157	82.4	205	304	1010	30.49	148.46	187	97.8	3.87	4.45	4.16
8M002	80	80s	M	43.8	43.1	44.5	43.8	51.4	51.5	50.2	50.85	18.08	17.4	17.53	17.67	16.51	16.77	16.05	16.44	64.2	55.7	37.8	28	31	5	21.33	59.72	11.1333	22.6833	23.1956	14.5	137	197	1204	15.4	112.57	137	52.8	389	281	1113	54.05	138.92	155	154.9	5.47	5.67	5.57
8M003	81	80s	M	37	36.7	36.9	36.87	35	35.3	35.8	35.55	16.22	16.97	16.57	16.59	19.64	19.25	19.6	19.5	51.1	40.7	24.4	10	14	9	11	55.7133	15.93	16.5367	19.0598	8.6	152	316	1133	16.24	106.86	145	71.2	324	400	1589	22.37	68.93	364	146.4	8.92	7.89	8.41
8M004	83	80s	M	36.2	36.6	36.7	36.5	29.4	29.7	29.3	29.5	17.47	17.88	17.28	17.54	24.03	24.19	24.7	24.31	47.2	39.6	25.3	23	14	9	15.33	59.05	12.22	20.74	23.5743	8.4	78	114	539	8.85	113.14	152	34.9	242	373	1437	31.07	128.47	200	99.9	4.82	5.73	5.28
8M005	81	80s	M	20.9	20.1	20.7	20.57	18.2	18.6	18.9	18.75	21.05	21.49	21.27	21.27	22.32	22.3	22.19	22.27	64.9	53.8	36.6	48	32	23	34.33	58.2567	15.33	21.4	21.0979	10.1	175	277	959	18.95	108	126	81.8	389	429	1202	38.3	98.44	97	177.7	4.51	4.43	4.47
8M006	80	80s	M	26.8	26.5	26.5	26.6	25.7	25	25.2	25.1	13.89	13.32	13.3	13.5	11.76	11.26	11.82	11.61	56.5	44	29.6	23	14	7	14.67	61.3567	12.1133	19.1467	30.6739	10.4	217	209	1116	28.12	129.57	151	90.3	242	317	907	30.91	127.51	142	106.4	3.73	4.73	4.23
8M007	82	80s	M	38.3	37.2	38.7	38.07	33.5	32	32.6	32.3	17.55	18.63	20.19	18.79	16.03	16.1	15.21	15.78	61.4	55.1	33	23	40	6	23	59.1267	15.7933	24.1	20.7417	9.7	109	192	844	15.71	144.51	173	54.4	234	249	864	22.6	96.74	116	123.3	3.73	4.45	4.09
8M008	81	80s	M	40	40.6	40.9	40.5	44.9	45.5	44.5	45	17.02	18.62	18.52	18.05	10.87	12.44	12.05	11.79	75.8	71.2	44.9	13	31	17	20.33	60.1733	12.02	21.7167	25.1011	8.6	170	97	442	21.82	128.44	131	71.8	180	112	326	22.99	127.61	155	80.1	2.77	3	2.89
8M009	82	80s	M	29.9	29.3	31.7	30.3	30.2	30.6	30.9	30.75	20.13	19.4	18.89	19.47	25.38	25.97	26.16	25.84	57.1	45	28.7	20	17	21	19.33	57.76	13.6	18.3667	22.9043	8.1	123	218	685	12.98	105.86	130	59.2	415	523	1373	42.77	103.11	117	179.3	4.61	4.28	4.45
8M010	85	80s	M	21.1	22.2	22.7	22	45	45.6	45.9	45.75	19.44	19.79	19.8	19.68	18.11	18.23	17.67	18	60.8	59.3	38.1	50	48	25	41	59.3033	13.5933	20.0967	24.8408	10.3	100	184	734	11.41	113.8	130	43.3	195	237	688	23.4	120.26	137	82.3	2	2.02	2.01
8M011	81	80s	M	57.8	57.2	58.6	57.87	52.3	53.5	53	53.25	16.46	16.23	16.15	16.28	15.53	15.22	15.17	15.31	59.9	45.2	29.9	33	8	26	22.33	58.64	13.7967	17.68	26.0442	8.7	90	96	499	10.02	111.13	152	39.3	378	266	663	46.82	124.02	146	153.5	4.69	4.18	4.44
8M012	80	80s	M	25.1	26.2	25.9	25.73	18.4	19.2	19.1	19.15	13.24	13.97	14.64	13.95	21.64	24.68	21.08	22.47	62.1	62.4	34	38	190	30	86	53.51	16.7967	17.33	11.4497	11.3	127	205	528	13.34	105.21	111	59.5	146	196	690	19.23	132.1	184	64.9	6.12	6.7	6.41
8M013	88	80s	M	26.9	26.7	26.9	26.83	18.1	19.5	20.2	19.85	18.69	18	17.78	18.16	26.54	26.59	27.29	26.81	61.2	56	34.6	30	19	29	26	61.2	12.32	21.5067	27.5091	8.1	182	254	891	24.49	134.3	152	79.5	329	297	1496	41.96	127.39	176	147.9	4.2	3.56	3.88
8M014	82	80s	M	30	30.8	28.6	29.8	44.2	43.9	43.2	43.55	18	18.26	17.28	17.85	18.45	18.04	18.46	18.32	53.5	33.5	25	18	82	35	45	54.5267	16.4867	18.4167	13.8091	11	172	282	885	20.58	119.47	151	78.3	145	196	689	20.5	141.37	198	65.4	5.32	5.18	5.25
8M015	81	80s	M	54.5	55.1	56.2	55.27	52	52.4	54.1	53.25	17.7	19.5	20.14	19.11	24.74	24.81	23.81	24.45	56.2	38.4	26.2	76	107	56	79.67	58.5867	16.1333	19.9433	23.2945	12.4	120	203	715	16.49	137.92	186	54	265	310	808	33.31	125.52	149	108.4	4.39	5.75	5.07
8M016	80	80s	M	56.3	56.2	55.8	56.1	45.9	46.4	46.9	46.65	18.25	19.08	18.59	18.64	17.5	17.63	17.49	17.54	52.1	40.7	25.4	63	90	37	63.33	55.7367	14.84	21.46	14.9663	11.3	171	190	556	18.53	108.53	111	83.6	139	168	574	9.33	67.06	453	64.8	7.87	7.51	7.69
8M017	84	80s	M	51.7	50.7	56.3	52.9	43.4	45	44.3	44.65	9.05	9.47	9.51	9.34	9.69	10.39	11.54	10.54	58.7	50.7	34	8	42	1	17	58.86	14.09	20.1133	23.7737	10.3	79	89	431	8.93	112.56	190	34.4	192	178	1130	23.8	123.72	120	78.9	4.05	3.29	3.67
8M018	82	80s	M	28.4	28.4	27.5	28.1	53.3	53.7	55.3	54.5	10.34	10.33	10.06	10.24	9.99	10.04	10.12	10.05	64	61.4	37.1	4	30	1	11.67	60.4633	12.5367	19.5267	28.1846	9.2	114	190	769	12.84	112.49	141	47.6	168	231	1000	20.44	121.73	156	72.2	3.73	5.59	4.66
8M019	87	80s	M	52.4	51.3	52.8	52.17	44.2	45.1	43.1	44.1	19.8	19.21	19.51	19.51	14.41	14.29	14.17	14.29	45.6	28.6	21.2	84	103	36	74.33	55.4633	13.3033	17.6633	17.187	8.1	194	345	1328	25.26	129.94	128	82.6	293	440	2856	40.76	139.04	170	129.7	6.87	4.98	5.93
8M020	81	80s	M	43	43.2	43	43.07	47.1	47.6	47.2	47.3	16.5	15.99	15.57	16.02	14.61	15.03	14.54	14.73	58	42.8	29.1	103	21	44	56	58.67	13.1367	18.5867	25.0074	8.4	155	313	951	19.99	128.83	138	71.6	370	393	2039	46.71	126.38	181	152.1	5.34	5.71	5.53
8M021	85	80s	M	27.8	27.6	28.1	27.83	46.3	46.7	46.9	46.63	18.24	17.79	18.52	18.18	24.29	24.39	23.1	23.93	54.2	46.7	28.4	22	123	22	55.67	60.13	11.2767	18.3967	28.8391	9.2	132	107	598	14.44	109.56	164	54.3	266	318	884	32.71	122.99	165	109.5	5.42	5.15	5.29
8M022	85	80s	M	34.7	34.2	34.8	34.57	36	36.1	35.8	35.97	24.7	24.01	24.02	24.24	31.18	31.02	30.8	31	52.8	42.1	27.9	30	30	28	29.33	56.7333	14.3867	17.3367	21.2255	8.9	108	109	417	13.21	122.16	147	54.6	163	199	712	20.67	126.7	176	73	5.5	6.21	5.86
8M023	83	80s	M	50.4	50.5	50	50.3	41.1	41.4	41.5	41.33	16.91	16.65	17.09	16.88	12.44	12.47	12.19	12.37	64	50.7	34.3	129	152	64	115	57.8	13.6733	18.4767	22.8873	8.8	108	124	594	12.48	115.89	149	50.8	142	169	887	17.37	121.93	185	66.6	6.54	6.29	6.42
