# Supplementary material for: Skin microbiome-biophysical association: a first integrative approach to classifying Korean skin types and aging groups
Source: Front Cell Infect Microbiol. 2025 Jul 7;15:1561590. doi: 10.3389/fcimb.2025.1561590 (PMC12277360; doi:10.3389/fcimb.2025.1561590)
Supplement: Supplementary file 4 [file DataSheet4.xlsx]

## Sheet: metagenome_985ea
Supplementary Table 3. A total of the obtained skin microbiome data and core data for the integrative analysis
sample-id	input	filtered	percentage of input passed filter	denoised	merged	percentage of input merged	non-chimeric	percentage of input non-chimeric	analysis
0M001	61806	48278	78.11	47827	44983	72.78	31900	51.61	success
1F003	85743	63627	74.21	62938	58596	68.34	53393	62.27	success
1F004	32470	24059	74.1	23409	20838	64.18	17537	54.01	success
2F010	58767	43815	74.56	43175	41110	69.95	34046	57.93	success
2F012	93732	73673	78.6	73237	72019	76.84	69795	74.46	success
2F014	85087	68119	80.06	67424	64976	76.36	56188	66.04	success
2F015	58780	43481	73.97	42861	39294	66.85	32319	54.98	success
2F016	48646	29749	61.15	29203	27733	57.01	26631	54.74	success
2F019	64283	45665	71.04	44734	39242	61.05	25462	39.61	success
2F021	99995	69675	69.68	69002	66715	66.72	59334	59.34	success
2F022	98933	79071	79.92	78814	78057	78.9	76711	77.54	success
2F023	115058	78273	68.03	77402	74101	64.4	61098	53.1	success
2F024	102013	67049	65.73	66475	64447	63.18	60010	58.83	success
2F025	148439	111237	74.94	110848	110083	74.16	98870	66.61	success
2F026	90420	38054	42.09	37198	34653	38.32	25435	28.13	success
2F027	85867	41940	48.84	41492	40650	47.34	39632	46.16	success
2F028	40565	25993	64.08	25362	23993	59.15	23202	57.2	success
2F029	68171	45447	66.67	45033	43262	63.46	40472	59.37	success
2F030	51896	37665	72.58	37027	35336	68.09	33982	65.48	success
2F031	64238	26444	41.17	25694	24562	38.24	23848	37.12	success
2F032	44451	13624	30.65	13117	12026	27.05	11109	24.99	success
2M007	76078	44560	58.57	44100	43608	57.32	43438	57.1	success
3F015	65396	44382	67.87	43624	40401	61.78	34569	52.86	success
3F016	54674	30211	55.26	29638	28164	51.51	27784	50.82	success
3F017	35729	26004	72.78	25673	24880	69.64	23620	66.11	success
3F018	89531	65424	73.07	64634	60429	67.5	52348	58.47	success
3F019	27176	9343	34.38	8931	8539	31.42	8431	31.02	success
3F020	79898	61937	77.52	61067	58169	72.8	51741	64.76	success
3F021	75050	47869	63.78	47032	44602	59.43	42152	56.17	success
3F024	125227	100484	80.24	100161	99192	79.21	94200	75.22	success
3F025	44165	16837	38.12	16353	14859	33.64	12497	28.3	success
3F026	22531	12716	56.44	12366	11872	52.69	11800	52.37	success
3F027	60388	38150	63.17	36923	33990	56.29	31707	52.51	success
3F028	73993	50750	68.59	48624	43878	59.3	37460	50.63	success
3M003	46914	35168	74.96	34557	33423	71.24	32516	69.31	success
3M004	86763	66128	76.22	65777	64577	74.43	62039	71.5	success
3M005	126127	97763	77.51	97542	97399	77.22	97297	77.14	success
3M006	81331	64736	79.6	64092	61772	75.95	59265	72.87	success
4F004	49144	21430	43.61	20680	19034	38.73	17354	35.31	success
4F027	42447	15294	36.03	14914	13358	31.47	10166	23.95	success
4F035	56883	42670	75.01	41918	38052	66.9	29853	52.48	success
4F037	78039	58851	75.41	58001	54556	69.91	47701	61.12	success
4F038	66413	48530	73.07	48132	46399	69.86	42486	63.97	success
4F039	81588	36354	44.56	35695	34824	42.68	34155	41.86	success
4F040	88581	62130	70.14	61633	59470	67.14	54598	61.64	success
4F041	63385	43041	67.9	42290	39593	62.46	34371	54.23	success
4F042	78467	45535	58.03	44698	42415	54.05	39870	50.81	success
4F043	65761	26609	40.46	25953	25022	38.05	24840	37.77	success
4F044	9942	2472	24.86	2226	1912	19.23	1885	18.96	success
4F045	42671	15403	36.1	14886	14249	33.39	14040	32.9	success
4F046	15874	10147	63.92	9827	9323	58.73	9273	58.42	success
4F047	65719	47688	72.56	47010	42426	64.56	37473	57.02	success
4F048	87631	62172	70.95	61508	58069	66.27	48549	55.4	success
4F049	99180	70597	71.18	69785	67882	68.44	64925	65.46	success
4F050	199559	151537	75.94	147767	134794	67.55	116539	58.4	success
4F051	70955	47748	67.29	47066	44900	63.28	40417	56.96	success
4F052	38536	16178	41.98	15644	14934	38.75	14687	38.11	success
4F053	73774	45584	61.79	44858	42105	57.07	35061	47.52	success
4F054	26700	15992	59.9	15578	14304	53.57	13735	51.44	success
4F055	111424	78371	70.34	77722	76014	68.22	71985	64.6	success
4F056	48765	24225	49.68	23698	22333	45.8	21633	44.36	success
4F057	46847	21728	46.38	21309	20240	43.2	19662	41.97	success
4F058	92560	61843	66.81	61097	59245	64.01	55514	59.98	success
4F059	45696	24631	53.9	24365	23761	52	23641	51.74	success
4F060	41301	29184	70.66	28680	26804	64.9	24839	60.14	success
4F061	42839	23838	55.65	23323	22908	53.47	22766	53.14	success
4F062	57198	44869	78.45	44748	44622	78.01	44518	77.83	success
4F063	68706	54195	78.88	53946	53269	77.53	51383	74.79	success
4F064	69329	41815	60.31	41412	41000	59.14	40849	58.92	success
4F065	110514	89045	80.57	88741	88193	79.8	87635	79.3	success
4F066	36358	11862	32.63	11561	11334	31.17	11273	31.01	success
4F067	56340	34406	61.07	33665	31750	56.35	28247	50.14	success
4F068	44840	29340	65.43	28590	26609	59.34	25621	57.14	success
4F069	184519	126017	68.29	118945	102908	55.77	85476	46.32	success
4F070	55982	33423	59.7	32674	29995	53.58	28875	51.58	success
4F071	127776	95281	74.57	94903	93848	73.45	89223	69.83	success
4F072	57456	27610	48.05	26971	25907	45.09	25607	44.57	success
4F075	34994	5533	15.81	5095	4478	12.8	4463	12.75	success
4F076	57959	20128	34.73	19773	18892	32.6	18043	31.13	success
4F077	44323	1915	4.32	1677	1454	3.28	1288	2.91	fail
4F078	11329	6997	61.76	6876	6634	58.56	6460	57.02	success
4F080	70819	45370	64.06	44901	43710	61.72	43343	61.2	success
4F081	39673	24411	61.53	24008	23204	58.49	22826	57.54	success
4F082	54849	21100	38.47	20602	19134	34.88	18015	32.84	success
4F083	93605	70891	75.73	70133	67556	72.17	60024	64.12	success
4F085	119295	90297	75.69	89872	88601	74.27	82735	69.35	success
4F086	118895	92496	77.8	91808	88980	74.84	81080	68.19	success
4F087	45441	32259	70.99	32028	31581	69.5	31528	69.38	success
4F088	137417	108112	78.67	107179	102228	74.39	86925	63.26	success
4F089	59564	27786	46.65	27118	25516	42.84	24346	40.87	success
4F090	49210	38431	78.1	37963	36016	73.19	29685	60.32	success
4F091	90836	58177	64.05	57867	57518	63.32	57383	63.17	success
4F092	65603	52589	80.16	52264	51149	77.97	47999	73.17	success
4M001	106739	78804	73.83	78238	76483	71.65	74013	69.34	success
4M004	66934	44738	66.84	44321	42340	63.26	38251	57.15	success
4M005	78116	52289	66.94	51891	51021	65.31	49247	63.04	success
5F006	69722	43558	62.47	43019	41052	58.88	38957	55.87	success
5F010	80182	46680	58.22	45729	40688	50.74	35759	44.6	success
5F013	34151	17575	51.46	16857	13906	40.72	12875	37.7	success
5F014	61379	33121	53.96	32279	27371	44.59	25375	41.34	success
5F015	93650	54547	58.25	53928	50997	54.45	46180	49.31	success
5F016	70683	28234	39.94	27806	26268	37.16	26008	36.8	success
5F017	64532	35352	54.78	34933	33930	52.58	33658	52.16	success
5F018	66349	32226	48.57	32019	30877	46.54	30602	46.12	success
5F019	65645	35172	53.58	34800	31003	47.23	30317	46.18	success
5F020	108776	62565	57.52	61551	58165	53.47	54747	50.33	success
5F021	86793	50602	58.3	50150	46544	53.63	38433	44.28	success
5F022	126259	62633	49.61	61818	58628	46.43	56597	44.83	success
5F023	105735	57927	54.79	56815	50409	47.67	40042	37.87	success
5F024	133272	74281	55.74	73635	70228	52.7	68745	51.58	success
5F025	121644	31989	26.3	30828	27657	22.74	26552	21.83	success
5F026	100250	50003	49.88	49242	46533	46.42	43295	43.19	success
5F027	76797	41691	54.29	41233	33542	43.68	29999	39.06	success
5F028	74722	34960	46.79	34492	32587	43.61	31985	42.81	success
5F029	87261	46899	53.75	46472	44443	50.93	41809	47.91	success
5F030	85138	26738	31.41	26340	25087	29.47	24930	29.28	success
5F031	97515	58622	60.12	57151	52026	53.35	47110	48.31	success
5F032	103947	62993	60.6	62464	59840	57.57	55333	53.23	success
5F033	98291	44769	45.55	43510	38861	39.54	32279	32.84	success
5F034	83091	35893	43.2	35366	33022	39.74	32386	38.98	success
5F035	45797	21726	47.44	21276	19845	43.33	17400	37.99	success
5F036	111529	64618	57.94	64050	60606	54.34	52506	47.08	success
5F037	96923	53038	54.72	52313	49364	50.93	46707	48.19	success
5F038	84416	43805	51.89	42825	38847	46.02	34599	40.99	success
5F039	119189	64783	54.35	64465	63027	52.88	60296	50.59	success
5F040	61459	12146	19.76	11888	11132	18.11	10997	17.89	success
5F041	77570	44028	56.76	43529	41710	53.77	38982	50.25	success
5F042	47562	20187	42.44	19835	18925	39.79	18180	38.22	success
5F043	67672	35947	53.12	35022	32152	47.51	30284	44.75	success
5F044	83791	49301	58.84	48052	42205	50.37	37964	45.31	success
5F045	52562	28568	54.35	26200	18830	35.82	11866	22.58	success
5F046	84210	52169	61.95	51441	47570	56.49	38606	45.84	success
5F047	69569	36378	52.29	35509	32733	47.05	31006	44.57	success
5F048	77026	43863	56.95	43511	42251	54.85	40574	52.68	success
5F049	65617	32248	49.15	31862	28777	43.86	24173	36.84	success
5F050	63744	32204	50.52	30996	23612	37.04	7814	12.26	success
5F051	57588	29764	51.68	28653	23623	41.02	20895	36.28	success
5F052	96957	58187	60.01	56739	42646	43.98	16121	16.63	success
5F053	87575	51971	59.34	50510	40287	46	18954	21.64	success
5F054	74427	16426	22.07	16009	15130	20.33	14980	20.13	success
5F055	82329	45017	54.68	44369	41283	50.14	36364	44.17	success
5F056	84077	44794	53.28	44313	39551	47.04	33387	39.71	success
5F057	83558	50755	60.74	50167	47310	56.62	39122	46.82	success
5F058	51016	8487	16.64	8231	7478	14.66	7304	14.32	success
5F059	51016	30496	59.78	30154	29439	57.71	29134	57.11	success
5F060	98119	51472	52.46	51001	48415	49.34	40040	40.81	success
5F062	70213	39240	55.89	38856	37362	53.21	34662	49.37	success
5F063	64774	28035	43.28	27295	25228	38.95	24828	38.33	success
5F065	107817	54085	50.16	53744	52439	48.64	52048	48.27	success
5F067	72467	9520	13.14	9029	7958	10.98	7730	10.67	success
5F068	92829	51220	55.18	50809	48163	51.88	45769	49.3	success
5F069	54126	14933	27.59	14608	13573	25.08	13399	24.76	success
5F070	60576	31970	52.78	31563	29873	49.31	29419	48.57	success
5F072	104286	54427	52.19	54127	52987	50.81	52083	49.94	success
5F073	49804	17011	34.16	16322	14515	29.14	13677	27.46	success
5F074	96711	37435	38.71	36777	33932	35.09	33213	34.34	success
5F075	97004	54552	56.24	54083	52354	53.97	50297	51.85	success
5F076	104591	48952	46.8	48446	46520	44.48	46146	44.12	success
5F077	113054	58112	51.4	56890	49307	43.61	44711	39.55	success
5F078	80366	35084	43.66	34514	32720	40.71	29952	37.27	success
5F079	199971	121342	60.68	120141	111175	55.6	81718	40.86	success
5M001	40447	11490	28.41	11130	10070	24.9	10042	24.83	success
5M002	42844	17057	39.81	16501	15367	35.87	15181	35.43	success
6F002	76688	34813	45.4	34259	32184	41.97	31971	41.69	success
6F003	80318	46747	58.2	46221	42301	52.67	27837	34.66	success
6F004	81729	43050	52.67	41927	36857	45.1	34499	42.21	success
6F005	86124	47580	55.25	47025	45086	52.35	43381	50.37	success
6F006	50322	28542	56.72	28024	26270	52.2	23542	46.78	success
6F007	118885	69974	58.86	69216	64549	54.3	54216	45.6	success
6F008	86103	47384	55.03	46561	40296	46.8	32853	38.16	success
6F009	128529	72095	56.09	71141	64711	50.35	56418	43.9	success
6F010	121225	61214	50.5	60381	54833	45.23	45126	37.22	success
6F011	115352	63885	55.38	62915	54106	46.91	44614	38.68	success
6F012	104643	55440	52.98	54469	51120	48.85	48152	46.02	success
6F013	69011	18993	27.52	18117	16038	23.24	15225	22.06	success
6F014	19845	9613	48.44	9363	8505	42.86	8356	42.11	success
6F015	116663	67330	57.71	66533	61486	52.7	48030	41.17	success
6F016	50646	22190	43.81	21753	20872	41.21	20791	41.05	success
6F017	105849	60430	57.09	59480	53804	50.83	45596	43.08	success
6F018	112715	63951	56.74	63327	61211	54.31	57426	50.95	success
6F019	96749	49396	51.06	48771	45765	47.3	43017	44.46	success
6F020	79057	26641	33.7	26052	22880	28.94	17198	21.75	success
6M001	42316	10934	25.84	10520	8886	21	8257	19.51	success
6M002	53529	29850	55.76	29630	28620	53.47	27942	52.2	success
7F001	113931	68244	59.9	67351	61745	54.2	48094	42.21	success
7F002	46521	23069	49.59	22530	18352	39.45	16435	35.33	success
7M001	141405	89034	62.96	88569	87071	61.58	84815	59.98	success
7M002	55303	29893	54.05	29503	24495	44.29	21449	38.78	success
0M006	59540	15871	26.66	14478	11826	19.86	8830	14.83	success
2F009	115852	51534	44.48	50987	47771	41.23	30945	26.71	success
2F074	29712	2184	7.35	2049	1884	6.34	1884	6.34	success
2F095	80430	29509	36.69	29065	27140	33.74	23581	29.32	success
2F099	92423	34649	37.49	34276	33152	35.87	31636	34.23	success
3F006	118519	52262	44.1	51835	49795	42.01	43956	37.09	success
3F009	64775	14488	22.37	13534	12756	19.69	11877	18.34	success
3F011	74527	5153	6.91	4761	4438	5.95	4283	5.75	success
3F013	39197	2123	5.42	1713	1457	3.72	1372	3.5	fail
3F014	67090	9420	14.04	8275	7361	10.97	7160	10.67	success
3F079	25039	1983	7.92	1604	1391	5.56	1377	5.5	fail
3M002	82366	29597	35.93	28822	26356	32	19011	23.08	success
4F003	58792	17440	29.66	16772	15383	26.17	11859	20.17	success
4F006	70528	20910	29.65	20174	18600	26.37	16327	23.15	success
4F019	77710	19473	25.06	18802	17707	22.79	14342	18.46	success
4F021	85808	3172	3.7	2449	1899	2.21	1636	1.91	success
4F028	44240	7358	16.63	6505	5075	11.47	4255	9.62	success
4F032	73713	5919	8.03	5514	5354	7.26	5174	7.02	success
5F004	23055	1149	4.98	1077	1026	4.45	1026	4.45	fail
5F005	96575	37900	39.24	35801	30145	31.21	24981	25.87	success
5F012	95227	29842	31.34	29545	29342	30.81	29237	30.7	success
6F001	112696	27716	24.59	26977	23844	21.16	20623	18.3	success
6F034	40622	4091	10.07	3689	3052	7.51	2973	7.32	success
6F042	39494	3186	8.07	2882	2523	6.39	2483	6.29	success
6F045	49308	16596	33.66	16018	14112	28.62	9464	19.19	success
6F050	73931	18270	24.71	17471	16302	22.05	15416	20.85	success
6F058	31689	6856	21.64	6300	5210	16.44	4884	15.41	success
6F059	89198	32301	36.21	31359	27630	30.98	24065	26.98	success
6F087	52493	11352	21.63	10812	9699	18.48	9148	17.43	success
6F090	66211	18101	27.34	17557	16349	24.69	15785	23.84	success
6F093	83689	27484	32.84	26582	24176	28.89	19624	23.45	success
6F095	24019	3831	15.95	2505	1408	5.86	1394	5.8	fail
6F096	44326	6846	15.44	6220	5542	12.5	5356	12.08	success
6F098	67729	12796	18.89	12361	11580	17.1	9987	14.75	success
6F099	27995	7447	26.6	6444	5285	18.88	4736	16.92	success
6F102	43767	9315	21.28	8756	7620	17.41	7449	17.02	success
6F103	60573	16114	26.6	14935	13053	21.55	12317	20.33	success
6F104	73583	21711	29.51	20542	18078	24.57	15240	20.71	success
6M012	66217	20632	31.16	20258	19755	29.83	19310	29.16	success
6M013	41382	2914	7.04	2206	1600	3.87	1590	3.84	success
6M022	38767	7318	18.88	6698	5826	15.03	5641	14.55	success
7F028	58062	10070	17.34	9252	7737	13.33	7092	12.21	success
7F029	36336	8673	23.87	8142	6671	18.36	4643	12.78	success
7F031	57245	13187	23.04	12381	11392	19.9	11088	19.37	success
7F032	75302	26819	35.62	25416	21340	28.34	14550	19.32	success
7F033	54464	6793	12.47	5963	4903	9	4789	8.79	success
7F034	61858	10048	16.24	9359	8449	13.66	8106	13.1	success
7F035	55476	10431	18.8	8621	5901	10.64	5192	9.36	success
7F036	34791	10128	29.11	9681	8045	23.12	5408	15.54	success
7F037	115378	38561	33.42	38045	36304	31.47	34502	29.9	success
7F039	43834	13780	31.44	13575	12488	28.49	11916	27.18	success
7F040	56272	17817	31.66	17531	16299	28.96	13721	24.38	success
7F042	91109	35202	38.64	34239	30684	33.68	24229	26.59	success
7F044	72831	23321	32.02	22547	19307	26.51	14819	20.35	success
7F045	75012	23813	31.75	23207	20317	27.08	14505	19.34	success
7F046	64897	4886	7.53	4603	4237	6.53	4172	6.43	success
7F047	56160	13929	24.8	12935	10031	17.86	8505	15.14	success
7F048	102369	35796	34.97	35051	31744	31.01	25635	25.04	success
7F049	31879	5630	17.66	5463	4836	15.17	4702	14.75	success
7F050	87808	27086	30.85	26846	25550	29.1	23078	26.28	success
7F053	92906	14722	15.85	14398	13352	14.37	12778	13.75	success
7F054	105321	39632	37.63	39024	35904	34.09	26291	24.96	success
7F055	77875	22830	29.32	22489	20826	26.74	16927	21.74	success
7F056	69764	24418	35	23754	21105	30.25	14774	21.18	success
7F057	58052	6206	10.69	5796	5197	8.95	4985	8.59	success
7F059	87884	31160	35.46	30588	28110	31.99	21207	24.13	success
7F061	23208	5742	24.74	5604	4726	20.36	3910	16.85	success
7F062	51790	14925	28.82	14549	12130	23.42	7898	15.25	success
7F063	76839	29545	38.45	28735	25038	32.59	17695	23.03	success
7F066	93793	37779	40.28	36903	33414	35.63	27392	29.2	success
7F067	67991	19085	28.07	18390	16956	24.94	16597	24.41	success
7F068	45989	5445	11.84	5137	4745	10.32	4714	10.25	success
7F069	51090	7237	14.17	6756	5706	11.17	5058	9.9	success
7F070	129679	54842	42.29	53977	50806	39.18	44458	34.28	success
7F072	59394	17928	30.18	17242	15360	25.86	12697	21.38	success
7F075	99833	35188	35.25	34869	33010	33.07	25895	25.94	success
7F076	90920	35946	39.54	35230	31695	34.86	21229	23.35	success
7F077	131062	57040	43.52	55513	47769	36.45	27015	20.61	success
7F078	98523	38651	39.23	37833	34259	34.77	28181	28.6	success
7F079	62587	11364	18.16	11167	10664	17.04	10413	16.64	success
7F080	17951	1996	11.12	1729	1456	8.11	1455	8.11	fail
7F081	97986	34456	35.16	33424	29807	30.42	25874	26.41	success
7M017	67807	20450	30.16	19964	18869	27.83	17219	25.39	success
7M018	130926	49863	38.08	49221	47620	36.37	43649	33.34	success
7M019	120815	42932	35.54	42596	41025	33.96	39892	33.02	success
7M020	133610	60343	45.16	59667	55476	41.52	47386	35.47	success
8F002	87279	21186	24.27	20432	19272	22.08	18524	21.22	success
8F003	74662	27218	36.45	26305	21373	28.63	12816	17.17	success
8F004	35984	9927	27.59	9707	8117	22.56	5415	15.05	success
8F006	122834	34735	28.28	34482	33795	27.51	30549	24.87	success
8F008	44888	11221	25	10696	9191	20.48	7921	17.65	success
8F009	135170	60009	44.4	58999	53281	39.42	24064	17.8	success
8M003	103365	43835	42.41	43094	38799	37.54	29690	28.72	success
8M005	102183	38699	37.87	38350	35819	35.05	28440	27.83	success
8M007	104245	46653	44.75	46255	44031	42.24	38366	36.8	success
8M009	115748	51949	44.88	50725	43570	37.64	27529	23.78	success
0F006	142936	88697	62.05	87225	79504	55.62	65599	45.89	success
0F008	150375	90137	59.94	88549	82340	54.76	62163	41.34	success
0M007	102551	64425	62.82	63477	58894	57.43	46171	45.02	success
0M009	134720	78867	58.54	78143	72647	53.92	62093	46.09	success
0M011	112856	1742	1.54	1295	920	0.82	859	0.76	fail
1F009	199059	125048	62.82	124175	119137	59.85	101461	50.97	success
1F018	188912	123976	65.63	123605	122238	64.71	102206	54.1	success
1F023	103604	7405	7.15	7027	6139	5.93	5632	5.44	success
1F029	55430	5713	10.31	5396	4604	8.31	4351	7.85	success
1F030	113365	46587	41.09	45670	42085	37.12	33169	29.26	success
1F031	51288	9689	18.89	8533	6062	11.82	4312	8.41	success
1F032	103738	8725	8.41	8311	7640	7.36	4122	3.97	success
1F033	70412	27564	39.15	26800	24583	34.91	20870	29.64	success
1F034	163334	112872	69.11	110519	99299	60.8	69838	42.76	success
1F035	110243	51292	46.53	50272	47151	42.77	42886	38.9	success
1F036	182771	126532	69.23	126073	124263	67.99	111832	61.19	success
1M004	131210	81813	62.35	80477	72425	55.2	57006	43.45	success
1M005	159551	104847	65.71	103774	97229	60.94	79148	49.61	success
1M009	72135	37691	52.25	37210	34049	47.2	28907	40.07	success
1M011	159275	55801	35.03	55516	52742	33.11	49862	31.31	success
1M012	168699	111707	66.22	110628	95269	56.47	53366	31.63	success
1M013	170000	117657	69.21	116458	108485	63.81	70465	41.45	success
1M014	158234	103798	65.6	102713	97235	61.45	65664	41.5	success
1M015	93597	37760	40.34	36939	33681	35.99	28298	30.23	success
1M016	100966	47508	47.05	46854	45345	44.91	42193	41.79	success
1M018	232802	157106	67.48	156584	155477	66.79	141400	60.74	success
2F048	61276	20886	34.09	20551	19726	32.19	18168	29.65	success
2F067	198143	132604	66.92	131904	120103	60.61	100627	50.79	success
2F068	94983	21868	23.02	20384	17956	18.9	16649	17.53	success
2F069	195119	122961	63.02	122456	121071	62.05	119201	61.09	success
2F072	143460	97475	67.95	96783	92047	64.16	77412	53.96	success
2F073	45194	16533	36.58	16227	15245	33.73	13735	30.39	success
2F080	82831	25380	30.64	24541	21944	26.49	19694	23.78	success
2F082	171842	106173	61.79	105583	103986	60.51	101852	59.27	success
2F085	85952	51646	60.09	50866	45970	53.48	36639	42.63	success
2F086	112396	65609	58.37	64388	59369	52.82	46347	41.24	success
2F087	111424	49681	44.59	48975	46830	42.03	44143	39.62	success
2F088	135014	45372	33.61	44664	41374	30.64	37508	27.78	success
2F091	119525	40600	33.97	38850	35386	29.61	29965	25.07	success
2M011	84488	24392	28.87	23329	19299	22.84	13467	15.94	success
2M017	100679	41073	40.8	40532	39913	39.64	39297	39.03	success
2M020	187564	113056	60.28	112128	107957	57.56	94272	50.26	success
3F046	103316	51144	49.5	50676	49247	47.67	48004	46.46	success
3F047	130566	50830	38.93	50238	47370	36.28	45658	34.97	success
3F055	147480	78997	53.56	77848	75543	51.22	71485	48.47	success
3F059	156060	82286	52.73	81181	78979	50.61	75236	48.21	success
3F060	142756	73413	51.43	72532	68927	48.28	63312	44.35	success
3F062	100127	23099	23.07	22311	20291	20.27	19387	19.36	success
3F064	86225	53533	62.09	52934	48817	56.62	33593	38.96	success
3F066	119958	71581	59.67	69707	62878	52.42	49839	41.55	success
3F068	78669	47431	60.29	46953	43204	54.92	35275	44.84	success
3F071	74611	33872	45.4	33385	31899	42.75	30579	40.98	success
3F084	134529	77805	57.84	76945	70911	52.71	60010	44.61	success
3F089	151750	97944	64.54	97206	92966	61.26	83849	55.25	success
3M007	201251	135136	67.15	133916	124526	61.88	98309	48.85	success
3M020	121716	66056	54.27	65434	62543	51.38	51684	42.46	success
4F015	133907	83290	62.2	82709	77776	58.08	59491	44.43	success
4F105	182889	108821	59.5	107734	99382	54.34	76562	41.86	success
4M017	72618	37797	52.05	37422	35237	48.52	31947	43.99	success
5F091	101203	45249	44.71	44859	42674	42.17	40537	40.06	success
5F092	106866	15749	14.74	15283	14451	13.52	13450	12.59	success
6F024	100705	9702	9.63	8386	7348	7.3	7126	7.08	success
6F025	101063	28289	27.99	27865	27677	27.39	27509	27.22	success
6F027	112922	52988	46.92	52112	47444	42.01	31956	28.3	success
6F055	82294	12126	14.73	10593	9065	11.02	8202	9.97	success
6F085	83598	19485	23.31	18610	17079	20.43	15879	18.99	success
6F088	41628	20547	49.36	20177	18489	44.41	17041	40.94	success
6F097	123534	71473	57.86	70688	66731	54.02	56414	45.67	success
7F011	175408	116490	66.41	115318	108118	61.64	64849	36.97	success
7F052	119225	73282	61.47	71646	63219	53.02	47035	39.45	success
7F064	139602	95323	68.28	93268	81592	58.45	45442	32.55	success
7F083	117835	74895	63.56	73739	64541	54.77	39368	33.41	success
7F091	96481	22933	23.77	21787	17852	18.5	13269	13.75	success
7F092	156113	98506	63.1	97025	87097	55.79	48077	30.8	success
7F094	107629	66486	61.77	65102	57085	53.04	30844	28.66	success
7F097	176444	120634	68.37	119095	107935	61.17	63405	35.93	success
7F098	125449	76414	60.91	75270	66925	53.35	44275	35.29	success
7F105	148193	101618	68.57	99576	88043	59.41	53787	36.3	success
7M003	182430	133038	72.93	131828	128095	70.22	115167	63.13	success
7M016	69193	24526	35.45	23924	21184	30.62	18010	26.03	success
7M021	95026	58253	61.3	56950	51312	54	36393	38.3	success
7M022	182000	121304	66.65	120367	113213	62.2	81438	44.75	success
8F005	132375	84255	63.65	83015	75774	57.24	48719	36.8	success
8F010	177881	100320	56.4	93309	84780	47.66	63449	35.67	success
8F016	208428	144593	69.37	143155	123082	59.05	61669	29.59	success
8F018	170018	119265	70.15	117751	103480	60.86	40070	23.57	success
8F019	166029	112101	67.52	110910	101249	60.98	49074	29.56	success
8F028	130324	76777	58.91	75454	67984	52.17	46226	35.47	success
8F029	72807	43813	60.18	42936	36894	50.67	24053	33.04	success
8F031	210830	143529	68.08	141314	129034	61.2	88756	42.1	success
8F032	126968	81956	64.55	80549	70513	55.54	39623	31.21	success
8F104	153775	85838	55.82	85068	79911	51.97	54620	35.52	success
8M010	132140	72696	55.01	71231	66314	50.18	56559	42.8	success
8M012	238710	169251	70.9	168524	163282	68.4	149070	62.45	success
8M014	179834	129683	72.11	129033	123325	68.58	104239	57.96	success
8M016	125305	68919	55	68078	62978	50.26	52541	41.93	success
0F001	116414	74460	63.96	73840	69789	59.95	52085	44.74	success
0F004	163142	103240	63.28	102593	99554	61.02	84273	51.66	success
0F011	46977	29232	62.23	28407	22670	48.26	10237	21.79	success
0M005	123052	35725	29.03	35166	33947	27.59	31967	25.98	success
1F006	62652	10893	17.39	10070	8402	13.41	7205	11.5	success
1F027	62961	20935	33.25	20298	18178	28.87	14590	23.17	success
1F039	130294	74000	56.79	72824	67202	51.58	52657	40.41	success
1M008	73572	30575	41.56	30128	26967	36.65	17548	23.85	success
1M010	86841	47336	54.51	46344	41164	47.4	26081	30.03	success
1M020	152630	23236	15.22	21926	19076	12.5	18023	11.81	success
1M021	130726	80936	61.91	80301	76126	58.23	50075	38.31	success
2F001	82583	45291	54.84	44412	37609	45.54	20659	25.02	success
2F078	105090	68170	64.87	66943	60122	57.21	42402	40.35	success
2F098	127879	24052	18.81	23338	21788	17.04	19247	15.05	success
2F100	139133	57286	41.17	56878	55471	39.87	49893	35.86	success
2F103	119001	54018	45.39	52426	46565	39.13	35569	29.89	success
2F106	145159	62743	43.22	61964	60551	41.71	55787	38.43	success
2M001	88914	39154	44.04	38258	33091	37.22	19062	21.44	success
2M002	88382	47935	54.24	47259	43739	49.49	29293	33.14	success
2M009	45552	22152	48.63	19083	12368	27.15	8137	17.86	success
3F001	21720	10890	50.14	10727	9643	44.4	6134	28.24	success
3F003	190250	64380	33.84	63238	60041	31.56	52685	27.69	success
3F004	139375	72658	52.13	70056	67024	48.09	55967	40.16	success
3F040	134613	91167	67.73	90573	87449	64.96	73295	54.45	success
3F048	134753	12122	9	10278	8599	6.38	8240	6.11	success
3F051	143141	12358	8.63	11126	9291	6.49	8729	6.1	success
3F052	85635	56033	65.43	55305	51792	60.48	44269	51.69	success
3F067	144657	97793	67.6	96382	87271	60.33	60945	42.13	success
3F070	122156	22372	18.31	20810	18104	14.82	15194	12.44	success
3F072	158843	54453	34.28	53702	52700	33.18	50220	31.62	success
3F073	137468	89085	64.8	88669	86116	62.64	75411	54.86	success
3F074	114351	56524	49.43	56115	54308	47.49	42051	36.77	success
3F075	88188	38058	43.16	37400	34796	39.46	27742	31.46	success
3F077	95540	59317	62.09	58386	52954	55.43	34956	36.59	success
3F078	137197	44869	32.7	43174	37786	27.54	32257	23.51	success
3F082	73282	24600	33.57	24095	23210	31.67	22067	30.11	success
3F092	110275	40714	36.92	39670	35651	32.33	21208	19.23	success
3M022	132006	89692	67.95	89142	80221	60.77	54529	41.31	success
4F001	117730	69310	58.87	68657	66072	56.12	57450	48.8	success
4F004	137684	93947	68.23	93192	87655	63.66	64366	46.75	success
4F005	161602	68738	42.54	67923	65308	40.41	60063	37.17	success
4M016	96832	49381	51	48263	42434	43.82	28605	29.54	success
4M018	112356	35342	31.46	35089	34539	30.74	25319	22.53	success
5F002	120589	40703	33.75	39857	36478	30.25	21439	17.78	success
5F003	110850	62003	55.93	61293	58574	52.84	35510	32.03	success
5F083	54631	28143	51.51	26773	22221	40.67	15028	27.51	success
5F099	79969	20789	26	20005	18364	22.96	16321	20.41	success
5F101	99998	56767	56.77	55812	51111	51.11	33766	33.77	success
6F041	96345	56092	58.22	54997	49202	51.07	27237	28.27	success
6F043	65808	32725	49.73	32348	29196	44.37	17456	26.53	success
6F057	115743	40028	34.58	38894	34599	29.89	26226	22.66	success
6F061	111083	74077	66.69	72925	65268	58.76	48169	43.36	success
6F062	40716	16052	39.42	15574	13480	33.11	9677	23.77	success
6F064	108549	53736	49.5	52713	48585	44.76	35474	32.68	success
6F065	168445	46564	27.64	44863	39557	23.48	32862	19.51	success
6F068	175731	89525	50.94	88935	85984	48.93	77455	44.08	success
6F070	133367	41289	30.96	40512	37582	28.18	29104	21.82	success
6F074	104258	62435	59.89	60570	52395	50.26	21816	20.93	success
6F077	125553	84664	67.43	82528	69172	55.09	29553	23.54	success
6F078	163504	16007	9.79	15704	14500	8.87	11556	7.07	success
6F079	85841	45373	52.86	44209	38588	44.95	12945	15.08	success
6F081	77658	26621	34.28	25628	21865	28.16	15987	20.59	success
6F084	102949	56606	54.98	55585	48294	46.91	24722	24.01	success
6F086	122790	81552	66.42	79865	69004	56.2	32369	26.36	success
6F089	44017	15826	35.95	15545	14668	33.32	13512	30.7	success
6M004	132026	48581	36.8	48038	46894	35.52	45960	34.81	success
6M005	106222	29801	28.06	29276	27181	25.59	23147	21.79	success
6M011	120936	87696	72.51	85848	75594	62.51	45201	37.38	success
6M016	180315	7796	4.32	5769	4412	2.45	4240	2.35	success
6M017	107761	56906	52.81	55669	49775	46.19	36260	33.65	success
6M020	58776	38731	65.9	38469	37215	63.32	33140	56.38	success
6M021	92639	62988	67.99	61693	54966	59.33	36717	39.63	success
6M024	126033	83971	66.63	83105	77584	61.56	56642	44.94	success
6M025	107509	59172	55.04	58048	52028	48.39	38275	35.6	success
6M026	139165	68146	48.97	67203	65486	47.06	58007	41.68	success
7F005	135094	95199	70.47	94441	89218	66.04	63291	46.85	success
7F012	124951	81285	65.05	79905	71228	57	27837	22.28	success
7F013	50049	4439	8.87	3949	3325	6.64	3054	6.1	success
7F017	86337	40779	47.23	39595	35600	41.23	27070	31.35	success
7F020	118724	16418	13.83	16121	15080	12.7	12516	10.54	success
7F093	79404	57029	71.82	56562	53931	67.92	43320	54.56	success
7M006	127602	72524	56.84	71700	67683	53.04	58581	45.91	success
7M007	113515	80194	70.65	79325	72525	63.89	45346	39.95	success
7M008	105205	71183	67.66	69841	62707	59.6	46803	44.49	success
7M009	162968	89354	54.83	87549	78391	48.1	49634	30.46	success
7M010	65800	35773	54.37	34907	29856	45.37	13909	21.14	success
7M012	87915	57409	65.3	56570	50670	57.64	33950	38.62	success
8F013	138736	81650	58.85	80553	72478	52.24	40747	29.37	success
8F025	100013	63921	63.91	62682	56863	56.86	39415	39.41	success
8F030	107907	72843	67.51	71951	66716	61.83	46666	43.25	success
8M001	78889	52565	66.63	51885	47730	60.5	36155	45.83	success
8M019	118314	85508	72.27	84303	78819	66.62	58558	49.49	success
0F002	77023	8679	11.27	8186	5909	7.67	3273	4.25	success
0F005	91842	9605	10.46	8976	6468	7.04	3646	3.97	success
0F010	76899	8014	10.42	7434	5375	6.99	3287	4.27	success
0M008	102094	8577	8.4	7725	5437	5.33	4264	4.18	success
0M012	101996	11352	11.13	10792	8865	8.69	7002	6.86	success
1F001	83802	7490	8.94	6964	5228	6.24	3636	4.34	success
1F020	63917	9421	14.74	8871	6372	9.97	3997	6.25	success
1F021	112011	17566	15.68	16830	12963	11.57	6922	6.18	success
1F028	128484	19392	15.09	18752	15184	11.82	10351	8.06	success
1F038	172978	7207	4.17	6612	4850	2.8	3279	1.9	success
1F040	109035	9995	9.17	9342	7162	6.57	4338	3.98	success
1M001	75914	7595	10	7173	5739	7.56	4376	5.76	success
1M002	63657	7749	12.17	7204	4924	7.74	2836	4.46	success
1M019	162688	24023	14.77	23227	18995	11.68	12707	7.81	success
2F043	74975	5898	7.87	5280	3755	5.01	3110	4.15	success
2F044	98466	6316	6.41	5697	3925	3.99	2916	2.96	success
2F047	205950	38769	18.82	37454	31613	15.35	22480	10.92	success
2F049	60826	5176	8.51	4813	3861	6.35	3462	5.69	success
2F053	131143	19506	14.87	18808	15920	12.14	10197	7.78	success
2F061	140801	21759	15.45	20718	16175	11.49	8072	5.73	success
2F065	103882	12944	12.46	12196	9045	8.71	5082	4.89	success
2F066	88272	9973	11.3	9392	6919	7.84	4066	4.61	success
2F093	109911	15972	14.53	15151	11826	10.76	6360	5.79	success
2F094	112052	17116	15.28	16271	12504	11.16	6839	6.1	success
2F096	142711	20472	14.35	19538	14820	10.38	7711	5.4	success
2F101	127975	16986	13.27	16623	15642	12.22	13525	10.57	success
2F107	88990	11610	13.05	11099	8492	9.54	5310	5.97	success
2M024	176268	29737	16.87	28687	22640	12.84	9788	5.55	success
2M027	175537	30976	17.65	30159	25908	14.76	17957	10.23	success
3F002	120865	17428	14.42	16988	16102	13.32	14818	12.26	success
3F030	147711	24458	16.56	23772	20262	13.72	15015	10.17	success
3F038	44387	3652	8.23	3285	1981	4.46	1602	3.61	success
3F043	121726	18266	15.01	17139	13086	10.75	6459	5.31	success
3F054	155802	24624	15.8	23687	18894	12.13	9123	5.86	success
3F056	127402	7957	6.25	7271	5140	4.03	4164	3.27	success
3F080	114370	21157	18.5	20654	18268	15.97	10612	9.28	success
3F081	127725	18968	14.85	18188	13815	10.82	7126	5.58	success
3F086	112270	12013	10.7	11350	8062	7.18	4705	4.19	success
3M001	85188	2973	3.49	2709	2188	2.57	2131	2.5	success
3M008	146206	22830	15.61	22150	19267	13.18	14958	10.23	success
3M011	100246	13283	13.25	12563	10039	10.01	6980	6.96	success
3M021	151712	24005	15.82	23096	18507	12.2	11153	7.35	success
4F002	69868	5881	8.42	5354	3436	4.92	2229	3.19	success
4F007	178424	24973	14	23916	18233	10.22	8794	4.93	success
4F008	119702	12047	10.06	11432	8824	7.37	5318	4.44	success
4F009	92345	6182	6.69	5718	3961	4.29	3155	3.42	success
4F010	72235	4904	6.79	4382	3253	4.5	3111	4.31	success
4F011	104550	11307	10.81	10703	8240	7.88	4551	4.35	success
4F097	186649	37174	19.92	36146	30238	16.2	19643	10.52	success
4F099	101287	15787	15.59	15112	11354	11.21	6172	6.09	success
4F100	62843	7659	12.19	7196	5549	8.83	4155	6.61	success
4M007	201441	34745	17.25	33707	28772	14.28	23537	11.68	success
4M012	131012	13563	10.35	13358	12936	9.87	11952	9.12	success
5F001	55521	4400	7.92	4072	2506	4.51	1910	3.44	success
5F081	105295	14965	14.21	14190	10821	10.28	5386	5.12	success
5F090	132085	17987	13.62	17016	12128	9.18	6387	4.84	success
5F098	130265	19064	14.63	17903	13420	10.3	7491	5.75	success
5F102	143545	20561	14.32	19645	15718	10.95	8131	5.66	success
5F103	112277	14185	12.63	13360	10070	8.97	5538	4.93	success
6F022	45570	4393	9.64	3888	2446	5.37	2097	4.6	success
6F028	61513	7997	13	7454	5183	8.43	3158	5.13	success
6F032	37514	2564	6.83	2314	1533	4.09	1356	3.61	fail
6F035	90786	13390	14.75	12615	9830	10.83	5943	6.55	success
6F044	127629	17118	13.41	16088	12010	9.41	6439	5.05	success
6F049	36760	3825	10.41	3256	2259	6.15	2144	5.83	success
6F052	80294	7919	9.86	7337	4710	5.87	2876	3.58	success
6F056	37472	4054	10.82	3711	2548	6.8	2122	5.66	success
6F072	81814	11854	14.49	11144	8159	9.97	4688	5.73	success
6F091	112798	14803	13.12	14110	10728	9.51	5711	5.06	success
6M007	108833	15684	14.41	14705	11188	10.28	7336	6.74	success
6M008	85882	12623	14.7	11956	9604	11.18	5302	6.17	success
6M014	36274	3285	9.06	3006	1953	5.38	1653	4.56	success
6M021	113893	17255	15.15	16756	13612	11.95	5779	5.07	success
7F005	75596	8083	10.69	7428	5635	7.45	4753	6.29	success
7F008	92717	14437	15.57	13912	11462	12.36	7603	8.2	success
7F025	116421	17576	15.1	16664	13133	11.28	7940	6.82	success
7F084	69877	8536	12.22	8322	7648	10.94	6781	9.7	success
7F086	142143	23466	16.51	22321	18459	12.99	11109	7.82	success
7F087	164320	20919	12.73	20125	16238	9.88	9193	5.59	success
7F089	56711	4074	7.18	3603	2303	4.06	1735	3.06	success
7F095	96987	9765	10.07	9074	7127	7.35	5025	5.18	success
7F099	104037	13472	12.95	12659	9481	9.11	5203	5	success
7F100	119679	18028	15.06	17369	15074	12.6	9681	8.09	success
7F101	64434	6464	10.03	5949	4051	6.29	3027	4.7	success
7F102	112891	10928	9.68	10186	7842	6.95	4722	4.18	success
7F103	101023	5715	5.66	5324	4042	4	2519	2.49	success
7F104	105349	14566	13.83	13978	11321	10.75	7560	7.18	success
8F012	56662	4424	7.81	4052	2817	4.97	2215	3.91	success
8F015	129173	15536	12.03	14842	11296	8.74	6039	4.68	success
8F017	117204	13456	11.48	12698	9696	8.27	5343	4.56	success
8F024	128522	14929	11.62	14048	10317	8.03	5335	4.15	success
8F027	40858	4131	10.11	3809	2686	6.57	1840	4.5	success
8M011	128241	13459	10.5	12885	10538	8.22	5897	4.6	success
8M013	95352	11385	11.94	10773	8456	8.87	4872	5.11	success
8M015	137638	8888	6.46	8514	6891	5.01	4755	3.45	success
8M018	74254	5801	7.81	5367	3629	4.89	2745	3.7	success
0M002	94606	5740	6.07	5310	4443	4.7	4189	4.43	success
0M003	98950	29730	30.05	28985	25792	26.07	17262	17.45	success
1F002	106211	44581	41.97	43927	39515	37.2	26450	24.9	success
1F008	99394	36810	37.03	36084	32603	32.8	22465	22.6	success
1F009	82248	6157	7.49	5493	3672	4.46	3192	3.88	success
1F012	84456	22731	26.91	22441	21881	25.91	18084	21.41	success
1F015	29846	13875	46.49	13546	12223	40.95	10314	34.56	success
1F017	124144	50874	40.98	50552	50211	40.45	50045	40.31	success
1F024	76993	15508	20.14	15044	13738	17.84	12221	15.87	success
1F025	96787	23332	24.11	23047	22434	23.18	21372	22.08	success
1F026	87946	21495	24.44	20847	19174	21.8	15055	17.12	success
2F020	122967	50119	40.76	48809	44726	36.37	35459	28.84	success
2F052	91161	51530	56.53	51445	51392	56.37	51332	56.31	success
2F055	137898	70498	51.12	68964	62060	45	42400	30.75	success
2F056	142886	88741	62.11	88629	88034	61.61	78440	54.9	success
2F057	72667	33622	46.27	33493	33291	45.81	32838	45.19	success
2F059	41358	8810	21.3	8558	7652	18.5	7123	17.22	success
2F071	144632	61776	42.71	61548	61348	42.42	61135	42.27	success
2F076	182751	111807	61.18	111636	111554	61.04	111435	60.98	success
2F079	118754	53866	45.36	53698	53603	45.14	53560	45.1	success
2F083	172109	91842	53.36	91664	91357	53.08	91135	52.95	success
2F092	49817	7671	15.4	7475	7413	14.88	7411	14.88	success
2M008	80950	30136	37.23	29828	28888	35.69	26888	33.22	success
2M014	87210	13706	15.72	13237	11748	13.47	10861	12.45	success
2M016	57663	26817	46.51	25929	20786	36.05	12344	21.41	success
2M018	63446	29180	45.99	28418	25892	40.81	21430	33.78	success
2M022	115718	67598	58.42	66191	58358	50.43	39494	34.13	success
3F007	190250	139659	73.41	138447	133331	70.08	105693	55.55	success
3F008	124146	83958	67.63	83748	82408	66.38	74712	60.18	success
3F012	218554	157908	72.25	156948	152291	69.68	125325	57.34	success
3F013	97460	40976	42.04	40790	40110	41.16	32253	33.09	success
3F022	81987	43906	53.55	43580	42024	51.26	37686	45.97	success
3F035	104737	37863	36.15	37084	35325	33.73	32539	31.07	success
3F041	116800	24842	21.27	23686	21317	18.25	17972	15.39	success
3F042	104438	22907	21.93	22026	20858	19.97	18380	17.6	success
3F044	87343	23516	26.92	23132	20943	23.98	16048	18.37	success
3F045	63388	14020	22.12	13101	11473	18.1	9172	14.47	success
3F053	160923	76189	47.35	75704	74062	46.02	67476	41.93	success
3F076	104507	55844	53.44	55469	53399	51.1	45793	43.82	success
3M010	75972	37751	49.69	37585	36731	48.35	34094	44.88	success
3M019	181806	124683	68.58	124154	120794	66.44	107043	58.88	success
4F017	128122	81967	63.98	80194	71372	55.71	47961	37.43	success
4F034	96788	50513	52.19	49479	45515	47.03	24955	25.78	success
4F073	63813	21132	33.12	20559	19539	30.62	18689	29.29	success
4F084	105367	47668	45.24	46596	43784	41.55	41105	39.01	success
4F098	214376	125327	58.46	125032	123702	57.7	118517	55.28	success
4F101	94435	46720	49.47	46524	44686	47.32	37877	40.11	success
4FM006	54754	2345	4.28	2033	1865	3.41	1865	3.41	success
4M003	215483	144974	67.28	144816	143884	66.77	142619	66.19	success
4M013	122009	66763	54.72	65808	61751	50.61	51523	42.23	success
5F008	46357	25267	54.51	24244	19471	42	10786	23.27	success
5F080	47602	6156	12.93	5742	4366	9.17	3693	7.76	success
5F082	121057	51498	42.54	50377	46816	38.67	37036	30.59	success
5F087	120248	21127	17.57	20264	18363	15.27	17018	14.15	success
5F088	115165	27225	23.64	26394	24348	21.14	21581	18.74	success
5F096	71437	18650	26.11	18298	17643	24.7	17179	24.05	success
5F100	157951	91134	57.7	89901	80534	50.99	44323	28.06	success
5M003	147825	102383	69.26	101223	91828	62.12	37678	25.49	success
5M004	111445	23522	21.11	23026	22102	19.83	18755	16.83	success
5M005	45016	22777	50.6	22611	21938	48.73	20827	46.27	success
5M006	83667	50119	59.9	49657	45563	54.46	29935	35.78	success
6F029	76058	31011	40.77	30364	27085	35.61	15559	20.46	success
6F048	77754	26156	33.64	25439	21892	28.16	12719	16.36	success
6F063	78909	29388	37.24	28178	23316	29.55	18140	22.99	success
6F066	61494	23527	38.26	22937	20343	33.08	15706	25.54	success
6F067	150930	70510	46.72	69766	64604	42.8	48788	32.32	success
6F073	177454	115602	65.14	114955	110832	62.46	87767	49.46	success
6F075	90569	17132	18.92	16606	15071	16.64	12631	13.95	success
6F082	113751	74673	65.65	73252	64327	56.55	26928	23.67	success
6F083	56216	29933	53.25	29377	26030	46.3	15082	26.83	success
6F101	21569	9495	44.02	9235	8076	37.44	5841	27.08	success
6M003	116674	62575	53.63	61985	60199	51.6	55649	47.7	success
6M015	121333	69458	57.25	69051	65646	54.1	55922	46.09	success
6M018	133180	71947	54.02	71158	67279	50.52	51520	38.68	success
6M019	92051	51345	55.78	50786	47290	51.37	36477	39.63	success
7F004	100896	10054	9.96	9416	8076	8	7398	7.33	success
7F015	110786	37823	34.14	36696	32871	29.67	22707	20.5	success
7F018	107355	63235	58.9	62350	56108	52.26	28683	26.72	success
7F021	164847	100100	60.72	99225	90486	54.89	40287	24.44	success
7F022	87363	56756	64.97	56193	50439	57.73	23849	27.3	success
7F023	90928	37262	40.98	37055	35263	38.78	26755	29.42	success
7F030	91220	43969	48.2	43165	37832	41.47	22509	24.68	success
7F041	20689	3812	18.43	3613	3051	14.75	2969	14.35	success
7F043	83527	6837	8.19	6306	5267	6.31	5026	6.02	success
7F058	69534	37715	54.24	37140	33128	47.64	19237	27.67	success
7F065	32271	12573	38.96	11767	9786	30.32	7974	24.71	success
7F073	177495	118650	66.85	117033	104693	58.98	43727	24.64	success
7F074	111147	61638	55.46	60897	58751	52.86	49061	44.14	success
7M011	58634	14493	24.72	13357	10897	18.58	8889	15.16	success
7M014	91451	34739	37.99	34461	33404	36.53	30128	32.94	success
7M015	88556	46609	52.63	45691	38078	43	22236	25.11	success
7M023	197101	123873	62.85	123311	119508	60.63	100063	50.77	success
8F007	20202	6044	29.92	5714	4996	24.73	4338	21.47	success
8M002	52835	30928	58.54	30597	29632	56.08	25356	47.99	success
8M006	159006	106953	67.26	106075	96724	60.83	76164	47.9	success
8M008	79364	36064	45.44	34472	27824	35.06	19169	24.15	success
0M010	61319	35366	57.68	34589	29431	48	21296	34.73	success
1F037	97077	13969	14.39	13238	11997	12.36	11309	11.65	success
1M017	142614	84189	59.03	81605	70899	49.71	43178	30.28	success
2F004	107606	44883	41.71	43403	39340	36.56	34060	31.65	success
2F006	138318	46700	33.76	45829	44012	31.82	39931	28.87	success
2F017	95179	47835	50.26	47268	45701	48.02	38407	40.35	success
2F018	88380	66057	74.74	65196	58048	65.68	30867	34.93	success
2F058	85601	36154	42.24	35535	33765	39.44	28588	33.4	success
2M003	107242	52791	49.23	52160	49898	46.53	44243	41.26	success
2M012	93757	24019	25.62	21917	18367	19.59	13586	14.49	success
3F023	119436	62108	52	61544	60142	50.36	58115	48.66	success
3F050	115770	51757	44.71	49927	40489	34.97	30152	26.04	success
3F090	77191	33295	43.13	32217	27569	35.72	20283	26.28	success
3F091	123889	59091	47.7	57017	48996	39.55	38138	30.78	success
4F012	102516	65397	63.79	64465	58319	56.89	25578	24.95	success
4F013	110644	53826	48.65	53271	51535	46.58	46488	42.02	success
4F015	83490	24928	29.86	23711	19134	22.92	13629	16.32	success
4F022	60661	36030	59.4	35439	33222	54.77	19536	32.21	success
4F029	80322	31167	38.8	29719	25328	31.53	15946	19.85	success
4F079	157510	105995	67.29	105386	103429	65.67	94721	60.14	success
4M002	114150	28873	25.29	27195	22089	19.35	14625	12.81	success
4M014	135423	81416	60.12	80564	75695	55.9	62049	45.82	success
5F061	63334	25018	39.5	24200	21524	33.98	13591	21.46	success
5F064	84286	42221	50.09	40777	33091	39.26	19985	23.71	success
5F066	89879	52676	58.61	51801	47327	52.66	25451	28.32	success
5F071	110034	49560	45.04	48328	42475	38.6	29501	26.81	success
7F051	122045	69822	57.21	68888	63051	51.66	27595	22.61	success
7F060	121373	29790	24.54	29225	27326	22.51	23633	19.47	success
7F071	41741	7727	18.51	7266	6245	14.96	5344	12.8	success
7F082	93363	54149	58	53154	46251	49.54	24946	26.72	success
7F085	96327	67029	69.58	65632	56281	58.43	28900	30	success
7F088	134833	59110	43.84	58055	52352	38.83	31928	23.68	success
7F090	119322	81775	68.53	80185	70496	59.08	30192	25.3	success
7F096	75567	6536	8.65	6096	5328	7.05	4749	6.28	success
7M024	78569	51976	66.15	50193	41796	53.2	26092	33.21	success
8F001	104639	14921	14.26	14114	11681	11.16	8841	8.45	success
8F011	101640	44685	43.96	43166	38830	38.2	33505	32.96	success
8F026	148048	67149	45.36	66092	62999	42.55	28079	18.97	success
8M004	86902	34744	39.98	33550	29832	34.33	25301	29.11	success
8M017	106132	77125	72.67	75678	65764	61.96	38518	36.29	success
0F013	112322	81058	72.17	80324	74254	66.11	47975	42.71	success
0F014	79196	31600	39.9	30675	27147	34.28	22019	27.8	success
0M014	27503	12029	43.74	11588	10171	36.98	7356	26.75	success
1F011	82509	32540	39.44	32049	30346	36.78	27080	32.82	success
1F016	107935	81388	75.4	80104	72577	67.24	38645	35.8	success
1F041	52464	33089	63.07	32610	30450	58.04	24297	46.31	success
1F042	86056	8091	9.4	7432	6289	7.31	6075	7.06	success
1F044	89455	44534	49.78	42765	34776	38.88	26909	30.08	success
1F045	31639	14376	45.44	13727	11371	35.94	7768	24.55	success
1F046	89903	62792	69.84	62214	56142	62.45	27600	30.7	success
1F048	74352	22044	29.65	21583	19914	26.78	15709	21.13	success
1F052	92752	62630	67.52	62276	59066	63.68	40325	43.48	success
1F053	99573	30849	30.98	30234	28563	28.69	23587	23.69	success
1F054	88188	34511	39.13	34016	32827	37.22	29833	33.83	success
1F055	87195	11162	12.8	10637	9171	10.52	8052	9.23	success
1F056	102885	73873	71.8	72636	65842	64	37078	36.04	success
1F057	72761	13828	19	13087	11181	15.37	9309	12.79	success
1F058	106331	50243	47.25	49437	45478	42.77	34991	32.91	success
1F059	89695	48951	54.57	48316	47047	52.45	43824	48.86	success
1F060	78193	41045	52.49	39935	35914	45.93	28516	36.47	success
1F063	61356	4347	7.08	4081	3711	6.05	3595	5.86	success
1F064	104910	57331	54.65	56648	53896	51.37	39987	38.12	success
1F065	92217	67483	73.18	65861	58452	63.39	39607	42.95	success
1F068	79558	3127	3.93	2852	2525	3.17	2446	3.07	success
1F070	85023	5250	6.17	4978	4544	5.34	4490	5.28	success
1F071	89236	9098	10.2	8550	7616	8.53	7419	8.31	success
2F035	31273	5662	18.11	5383	5156	16.49	5123	16.38	success
2F036	77191	49152	63.68	47416	37980	49.2	28808	37.32	success
2F038	30263	275	0.91	191	160	0.53	160	0.53	fail
2F040	74196	1274	1.72	997	767	1.03	732	0.99	fail
2F042	96760	2312	2.39	2022	1730	1.79	1680	1.74	success
2F089	39232	2367	6.03	2146	1981	5.05	1981	5.05	success
2F090	76955	43313	56.28	40524	31287	40.66	16059	20.87	success
2F097	84061	1457	1.73	1219	949	1.13	926	1.1	fail
2F104	81346	19984	24.57	19063	16686	20.51	14202	17.46	success
2M010	61261	11802	19.27	11334	9863	16.1	6978	11.39	success
3F029	108733	77532	71.3	76328	69411	63.84	46052	42.35	success
3F032	85547	2845	3.33	2650	2421	2.83	2387	2.79	success
3F034	130294	95196	73.06	93951	85181	65.38	47694	36.6	success
3F036	104027	66747	64.16	66125	63633	61.17	58705	56.43	success
3F094	93389	42385	45.39	41779	38183	40.89	26728	28.62	success
3F095	114574	60469	52.78	60050	58939	51.44	56367	49.2	success
3F098	44137	27273	61.79	26782	25165	57.02	20573	46.61	success
3F099	42597	6877	16.14	6164	5199	12.21	4753	11.16	success
3F100	74791	4360	5.83	3802	2972	3.97	2892	3.87	success
3M014	89390	38626	43.21	38078	36880	41.26	35217	39.4	success
3M018	64157	41226	64.26	40832	39277	61.22	35593	55.48	success
4F093	79915	3191	3.99	3039	2665	3.33	2502	3.13	success
4F094	82705	13101	15.84	12745	11917	14.41	11455	13.85	success
4F095	69398	40160	57.87	39386	35224	50.76	24889	35.86	success
4F096	78803	9068	11.51	8764	7924	10.06	7125	9.04	success
4M008	74363	48354	65.02	47449	41512	55.82	25324	34.05	success
5M012	85124	14720	17.29	14340	12885	15.14	12052	14.16	success
5M015	127363	80192	62.96	78753	72615	57.01	55475	43.56	success
5M016	126644	98763	77.98	97284	87955	69.45	51100	40.35	success
5M078	41236	17083	41.43	16717	16252	39.41	16098	39.04	success
6F071	54196	23984	44.25	22527	17959	33.14	13954	25.75	success
6F076	108331	72234	66.68	70916	61110	56.41	38625	35.65	success
8F037	81155	49884	61.47	49066	44045	54.27	25433	31.34	success
8F042	80905	46505	57.48	45730	42001	51.91	28542	35.28	success
8F046	78618	28135	35.79	27406	24403	31.04	16575	21.08	success
8F054	98484	66924	67.95	65699	58155	59.05	35625	36.17	success
8M020	126005	98150	77.89	96536	88213	70.01	57574	45.69	success
8M023	112905	74260	65.77	73305	68112	60.33	48893	43.3	success
8M033	74213	7957	10.72	7328	6780	9.14	6452	8.69	success
8M034	108063	73656	68.16	71466	58763	54.38	28701	26.56	success
0F012	89817	15745	17.53	15234	14474	16.11	13390	14.91	success
0F015	105231	67755	64.39	67126	63342	60.19	38627	36.71	success
1F005	105189	80906	76.91	79541	71677	68.14	46175	43.9	success
1F010	110954	27126	24.45	26401	25446	22.93	23285	20.99	success
1F014	125437	67944	54.17	67064	64144	51.14	51659	41.18	success
1F043	86581	45339	52.37	44322	40006	46.21	24378	28.16	success
1F051	89061	39765	44.65	39174	36347	40.81	19622	22.03	success
1F066	101981	70694	69.32	69075	61055	59.87	30349	29.76	success
1F069	59978	7483	12.48	7213	6939	11.57	6582	10.97	success
1F073	93803	17404	18.55	16941	16131	17.2	14852	15.83	success
1F077	93024	8840	9.5	8500	7989	8.59	7510	8.07	success
1F080	105281	16305	15.49	15585	14932	14.18	14065	13.36	success
1F081	108993	75050	68.86	73555	65833	60.4	38406	35.24	success
2F002	71996	3709	5.15	3307	2675	3.72	2485	3.45	success
2F003	63920	25083	39.24	24139	20706	32.39	13525	21.16	success
2F005	121210	25027	20.65	24382	23054	19.02	20668	17.05	success
2F007	103739	73553	70.9	72302	65027	62.68	43819	42.24	success
2F033	84658	51863	61.26	51162	48323	57.08	37269	44.02	success
2F034	130298	12087	9.28	11520	10977	8.42	10381	7.97	success
2F037	98546	55977	56.8	55036	50859	51.61	33590	34.09	success
2F039	56690	14683	25.9	14269	13742	24.24	12837	22.64	success
2F041	95034	63323	66.63	62452	58242	61.29	39825	41.91	success
2F046	86630	9892	11.42	9452	8984	10.37	8500	9.81	success
2F054	96741	16271	16.82	15817	15288	15.8	14534	15.02	success
2F064	98148	27862	28.39	27256	25728	26.21	21854	22.27	success
2F081	97791	22211	22.71	21271	19808	20.26	17690	18.09	success
2F084	105317	55294	52.5	55043	54503	51.75	52154	49.52	success
2F109	82193	9573	11.65	9267	8692	10.58	7579	9.22	success
2M005	96806	76532	79.06	75621	71066	73.41	49797	51.44	success
2M006	88048	31743	36.05	31108	29758	33.8	27251	30.95	success
2M015	91409	11842	12.95	11309	10811	11.83	10059	11	success
3F003	99068	13414	13.54	12882	12212	12.33	11372	11.48	success
3F010	91766	24764	26.99	23852	21250	23.16	16394	17.87	success
3F031	109062	25392	23.28	24642	23091	21.17	19370	17.76	success
3F033	87254	52095	59.7	51610	49637	56.89	46105	52.84	success
3F037	133173	16002	12.02	15373	14692	11.03	13611	10.22	success
3F057	95579	23037	24.1	22234	20828	21.79	18549	19.41	success
3F058	91978	20508	22.3	19820	18405	20.01	16906	18.38	success
3F065	44783	23670	52.85	23284	21774	48.62	17814	39.78	success
3F069	93549	72923	77.95	70861	62935	67.27	38167	40.8	success
3F087	132877	1691	1.27	1363	1073	0.81	1033	0.78	fail
3F103	114483	14044	12.27	13526	12991	11.35	12253	10.7	success
3F104	95084	21518	22.63	21008	20170	21.21	18510	19.47	success
3F105	104413	38360	36.74	37935	36159	34.63	33525	32.11	success
4F012	107243	14004	13.06	13426	12839	11.97	11906	11.1	success
4F014	83569	19939	23.86	19091	17014	20.36	13540	16.2	success
4F016	64422	22214	34.48	21447	18882	29.31	14027	21.77	success
4F018	106315	80263	75.5	78251	67842	63.81	34775	32.71	success
4F020	68543	52446	76.52	51030	42882	62.56	23652	34.51	success
4F023	88680	35120	39.6	34521	32087	36.18	22039	24.85	success
4F024	81148	57480	70.83	57145	56073	69.1	51735	63.75	success
4F031	101037	66388	65.71	64970	59040	58.43	45486	45.02	success
4F036	88489	61670	69.69	60729	56889	64.29	41217	46.58	success
4F104	78637	5857	7.45	5430	4545	5.78	4115	5.23	success
4M019	52744	17148	32.51	16702	15863	30.08	14576	27.64	success
4M020	97561	20854	21.38	19962	18551	19.01	17152	17.58	success
5F007	108643	84216	77.52	82676	74018	68.13	44377	40.85	success
5F009	101940	23482	23.04	22856	21821	21.41	20031	19.65	success
5F011	73520	32863	44.7	31653	27060	36.81	20883	28.4	success
5F084	89262	20546	23.02	19828	18709	20.96	17092	19.15	success
5F085	99946	13625	13.63	13197	12479	12.49	11661	11.67	success
5F086	103987	79645	76.59	77664	68983	66.34	44033	42.34	success
5F089	111579	33671	30.18	32901	31509	28.24	30375	27.22	success
5M011	72298	17807	24.63	17067	15360	21.25	13193	18.25	success
5M013	108925	28036	25.74	27536	26376	24.21	24578	22.56	success
5M017	102370	47940	46.83	47286	44542	43.51	32459	31.71	success
6F023	112208	85757	76.43	84285	75675	67.44	45151	40.24	success
6F060	97395	73942	75.92	73324	68715	70.55	47885	49.17	success
6F080	72165	20520	28.43	19570	17266	23.93	13974	19.36	success
7F016	114906	88676	77.17	87831	83044	72.27	58490	50.9	success
7F019	78390	37925	48.38	36854	34071	43.46	26380	33.65	success
7F026	95366	25412	26.65	24269	21659	22.71	16889	17.71	success
7F027	81350	17340	21.32	16829	15694	19.29	14077	17.3	success
7M013	64219	29970	46.67	28979	25478	39.67	20442	31.83	success
7M014	98305	20604	20.96	19889	18980	19.31	17554	17.86	success
8F021	90490	72174	79.76	70767	62823	69.43	30893	34.14	success
8F022	92585	48912	52.83	47830	42420	45.82	17562	18.97	success
8F036	80389	23195	28.85	22037	19531	24.3	15351	19.1	success
8F038	103632	78577	75.82	77117	68519	66.12	36648	35.36	success
8F039	48016	8501	17.7	8137	7713	16.06	7323	15.25	success
8F040	82095	45895	55.9	44686	39699	48.36	21649	26.37	success
8F041	89687	67536	75.3	66652	60517	67.48	32737	36.5	success
8F043	56343	14051	24.94	13557	12788	22.7	11914	21.15	success
8F047	107880	85696	79.44	84523	78415	72.69	47912	44.41	success
8F049	89848	35540	39.56	34360	30391	33.82	21168	23.56	success
8F050	39942	20571	51.5	20012	17311	43.34	11243	28.15	success
8F052	80630	61058	75.73	60078	51239	63.55	30039	37.26	success
8F053	96016	13449	14.01	12553	10684	11.13	8805	9.17	success
8F055	124144	102344	82.44	101638	95110	76.61	50425	40.62	success
8F056	96498	22073	22.87	21360	20348	21.09	18578	19.25	success
8F057	89146	65286	73.23	63197	51227	57.46	29924	33.57	success
8F058	63484	26662	42	26023	23728	37.38	13037	20.54	success
8F059	106395	20099	18.89	19119	18061	16.98	16290	15.31	success
8F061	107274	84250	78.54	82717	73587	68.6	41045	38.26	success
8M021	124062	103360	83.31	102117	96433	77.73	76325	61.52	success
8M057	104335	23675	22.69	22797	21484	20.59	19173	18.38	success
0F003	89321	7652	8.57	7367	6627	7.42	5330	5.97	success
0F007	84528	13066	15.46	12719	11781	13.94	10629	12.57	success
0M013	60247	4720	7.83	4465	3902	6.48	3821	6.34	success
1F007	71101	1971	2.77	1616	1270	1.79	1181	1.66	fail
1F013	38049	8738	22.97	8536	8297	21.81	8262	21.71	success
1F019	36004	9136	25.37	8777	7885	21.9	6893	19.15	success
1F022	46975	1911	4.07	1705	1264	2.69	1123	2.39	fail
1F047	82205	30575	37.19	30032	28275	34.4	25997	31.62	success
1F050	113337	82278	72.6	81057	75021	66.19	46749	41.25	success
1F061	57992	2763	4.76	2412	1644	2.83	1560	2.69	success
1F062	52640	12705	24.14	12137	10734	20.39	8637	16.41	success
1F067	90831	55126	60.69	54160	49260	54.23	26026	28.65	success
1F072	97035	38961	40.15	38534	36811	37.94	35085	36.16	success
1F074	157164	112942	71.86	111527	104620	66.57	68013	43.28	success
1F075	78554	5896	7.51	5541	4269	5.43	3792	4.83	success
1F076	62366	6585	10.56	6347	5762	9.24	5453	8.74	success
1F076	68088	2618	3.85	2270	1655	2.43	1555	2.28	success
1F078	26554	2565	9.66	2273	1684	6.34	1502	5.66	success
1F082	55692	35013	62.87	34574	31113	55.87	18386	33.01	success
1M003	67839	7258	10.7	7054	6653	9.81	5804	8.56	success
1M006	45263	3521	7.78	3232	2716	6	2417	5.34	success
1M007	67943	16034	23.6	15438	13532	19.92	11889	17.5	success
2F008	153346	106712	69.59	105670	100652	65.64	58724	38.3	success
2F011	47289	1109	2.35	882	558	1.18	528	1.12	fail
2F045	71269	21068	29.56	20154	17633	24.74	15476	21.71	success
2F050	30794	8017	26.03	7698	7201	23.38	7067	22.95	success
2F051	44094	2096	4.75	1857	1487	3.37	1445	3.28	fail
2F060	78045	2904	3.72	2540	1897	2.43	1827	2.34	success
2F062	83555	5279	6.32	4945	4209	5.04	3987	4.77	success
2F063	100101	6825	6.82	6635	6076	6.07	5761	5.76	success
2F070	127866	6296	4.92	6150	5820	4.55	5557	4.35	success
2F075	60631	29692	48.97	29278	28712	47.36	28508	47.02	success
2F077	97111	48743	50.19	48305	46300	47.68	37922	39.05	success
2F102	79090	7648	9.67	7239	6147	7.77	5638	7.13	success
2F105	84889	41409	48.78	40721	38282	45.1	28308	33.35	success
2F108	68471	4457	6.51	4054	3164	4.62	2963	4.33	success
2M004	133426	26466	19.84	25820	23910	17.92	22027	16.51	success
2M013	54431	5916	10.87	5572	4851	8.91	4469	8.21	success
2M019	79276	3885	4.9	3737	3096	3.91	2930	3.7	success
2M019	74750	1957	2.62	1609	1109	1.48	1092	1.46	fail
2M021	108018	58163	53.85	57277	53131	49.19	41312	38.25	success
2M023	90096	9931	11.02	9547	8946	9.93	8635	9.58	success
2M025	66173	4743	7.17	4412	3236	4.89	2977	4.5	success
2M026	97026	27955	28.81	27444	26484	27.3	25970	26.77	success
3F005	131649	86745	65.89	85252	77403	58.79	36169	27.47	success
3F038	92772	5710	6.15	5578	5065	5.46	4377	4.72	success
3F039	143299	100456	70.1	99328	94495	65.94	67073	46.81	success
3F049	68393	5498	8.04	5033	3960	5.79	3505	5.12	success
3F061	197042	151828	77.05	151557	151287	76.78	150818	76.54	success
3F081	101988	3577	3.51	3343	2916	2.86	2813	2.76	success
3F081	72505	3671	5.06	3270	2244	3.09	2127	2.93	success
3F083	75365	5856	7.77	5471	4539	6.02	4348	5.77	success
3F093	191741	148387	77.39	147685	144704	75.47	125654	65.53	success
3F096	58076	2304	3.97	2054	1712	2.95	1555	2.68	success
3F101	108021	68647	63.55	67356	62451	57.81	48051	44.48	success
3F102	41763	21271	50.93	20715	18518	44.34	14697	35.19	success
3M009	74510	11049	14.83	10730	9655	12.96	9410	12.63	success
3M012	63106	10207	16.17	9764	8574	13.59	8207	13.01	success
3M015	79867	8119	10.17	7752	6927	8.67	6639	8.31	success
3M016	106538	52007	48.82	51361	49900	46.84	47477	44.56	success
3M017	151823	107558	70.84	106859	104530	68.85	96463	63.54	success
4F025	80514	2900	3.6	2590	1932	2.4	1840	2.29	success
4F026	42288	1009	2.39	882	682	1.61	682	1.61	fail
4F030	109409	65160	59.56	64409	61922	56.6	53110	48.54	success
4F033	82117	3109	3.79	2675	1985	2.42	1803	2.2	success
4F103	36607	2902	7.93	2592	1834	5.01	1745	4.77	success
4F106	83913	9083	10.82	8687	7023	8.37	6133	7.31	success
4M009	84774	4194	4.95	3975	3400	4.01	3200	3.77	success
4M010	100741	2042	2.03	1885	1684	1.67	1574	1.56	success
4M010	80294	2592	3.23	2287	1732	2.16	1626	2.03	success
4M011	75747	41782	55.16	41186	39899	52.67	37814	49.92	success
4M021	102143	61699	60.4	60717	56227	55.05	42316	41.43	success
5F047	89648	27438	30.61	26537	23171	25.85	15533	17.33	success
5F094	72209	6075	8.41	5823	5077	7.03	4930	6.83	success
5F095	80228	4192	5.23	3683	3242	4.04	3142	3.92	success
5M007	61869	5973	9.65	5595	4102	6.63	3967	6.41	success
5M008	72221	7707	10.67	7255	5935	8.22	5222	7.23	success
5M009	73774	1718	2.33	1510	1148	1.56	1126	1.53	fail
5M010	75098	5962	7.94	5564	4194	5.58	3773	5.02	success
5M014	171982	128352	74.63	127456	121609	70.71	86741	50.44	success
5M019	85501	21420	25.05	20846	19406	22.7	18003	21.06	success
6F026	81575	36497	44.74	35874	33620	41.21	29228	35.83	success
6F030	58871	39942	67.85	38874	33726	57.29	16904	28.71	success
6F031	66098	13598	20.57	13132	11336	17.15	8383	12.68	success
6F033	78238	16737	21.39	16312	14950	19.11	12979	16.59	success
6F036	74960	4608	6.15	4203	3174	4.23	2961	3.95	success
6F037	68884	6081	8.83	5776	4359	6.33	3935	5.71	success
6F038	99876	8893	8.9	8215	6791	6.8	5980	5.99	success
6F039	130671	6970	5.33	6561	5902	4.52	5683	4.35	success
6F040	81117	9016	11.11	8429	7290	8.99	7009	8.64	success
6F046	30017	15774	52.55	15315	13594	45.29	8414	28.03	success
6F047	117187	70841	60.45	69704	65329	55.75	38117	32.53	success
6F053	50654	9977	19.7	9339	7805	15.41	7091	14	success
6F054	64576	3994	6.18	3755	3121	4.83	2942	4.56	success
6F069	97341	19141	19.66	18784	18185	18.68	17654	18.14	success
6F092	53126	19899	37.46	19219	16380	30.83	10867	20.46	success
6F094	71676	13115	18.3	12642	10435	14.56	9050	12.63	success
6M006	96429	4910	5.09	4442	3453	3.58	3142	3.26	success
6M009	81434	8340	10.24	7815	6230	7.65	5464	6.71	success
6M010	88083	50925	57.81	50029	47207	53.59	41616	47.25	success
6M023	120568	77988	64.68	76996	72970	60.52	64045	53.12	success
7F006	85286	2693	3.16	2389	1804	2.12	1689	1.98	success
7F007	83563	11097	13.28	10452	8646	10.35	7705	9.22	success
7F009	73336	45051	61.43	43567	37491	51.12	18914	25.79	success
7F010	73238	47556	64.93	46168	38196	52.15	23683	32.34	success
7F024	59577	7690	12.91	7198	5992	10.06	5023	8.43	success
7M004	67304	2808	4.17	2526	1959	2.91	1831	2.72	success
8F035	169850	118985	70.05	118003	111882	65.87	40989	24.13	success
8F044	100345	73281	73.03	72428	65349	65.12	24077	23.99	success
8F045	71219	34351	48.23	33109	29028	40.76	22509	31.61	success
8F060	134971	95027	70.41	93612	80600	59.72	42111	31.2	success
8F062	92967	29509	31.74	28625	24778	26.65	19610	21.09	success
1F007	105990	2413	2.28	2193	2088	1.97	1956	1.85	success
1F022	81879	31032	37.9	29793	26314	32.14	22207	27.12	success
2F011	108693	2511	2.31	2313	2007	1.85	1882	1.73	success
2F051	112228	5571	4.96	5205	4660	4.15	4568	4.07	success
2M019	83389	4155	4.98	3537	2440	2.93	2226	2.67	success
5M009	112958	21875	19.37	21574	20997	18.59	20431	18.09	success

## Sheet: metadata_950ea
Supplementary Table 3. A total of the obtained skin microbiome data and core data for the integrative analysis
sample-id	Sex	Age_segment	Sex.AgeSegment	metadata-id	non-chimeric	analysis	Use_data	Age
0F008	F	00s	F.00s	0F008	62163	success	Yes	2
0F012	F	00s	F.00s	0F012	13390	success	Yes	2
0F001	F	00s	F.00s	0F001	52085	success	Yes	5
0F011	F	00s	F.00s	0F011	10237	success	Yes	5
0F014	F	00s	F.00s	0F014	22019	success	Yes	5
0F003	F	00s	F.00s	0F003	5330	success	Yes	5
0F007	F	00s	F.00s	0F007	10629	success	Yes	5
0F006	F	00s	F.00s	0F006	65599	success	Yes	6
0F004	F	00s	F.00s	0F004	84273	success	Yes	6
0F002	F	00s	F.00s	0F002	3273	success	Yes	6
0F010	F	00s	F.00s	0F010	3287	success	Yes	7
0F005	F	00s	F.00s	0F005	3646	success	Yes	8
0F013	F	00s	F.00s	0F013	47975	success	Yes	9
1F004	F	10s	F.10s	1F004	17537	success	Yes	10
1F030	F	10s	F.10s	1F030	33169	success	Yes	10
1F039	F	10s	F.10s	1F039	52657	success	Yes	10
1F016	F	10s	F.10s	1F016	38645	success	Yes	10
1F027	F	10s	F.10s	1F027	14590	success	Yes	11
1F002	F	10s	F.10s	1F002	26450	success	Yes	11
1F008	F	10s	F.10s	1F008	22465	success	Yes	11
1F029	F	10s	F.10s	1F029	4351	success	Yes	12
1F033	F	10s	F.10s	1F033	20870	success	Yes	12
1F040	F	10s	F.10s	1F040	4338	success	Yes	12
1F015	F	10s	F.10s	1F015	10314	success	Yes	12
1F019	F	10s	F.10s	1F019	6893	success	Yes	12
1F009	F	10s	F.10s	1F009	101461	success	Yes	14
1F031	F	10s	F.10s	1F031	4312	success	Yes	14
1F032	F	10s	F.10s	1F032	4122	success	Yes	14
1F034	F	10s	F.10s	1F034	69838	success	Yes	14
1F035	F	10s	F.10s	1F035	42886	success	Yes	14
1F036	F	10s	F.10s	1F036	111832	success	Yes	14
1F038	F	10s	F.10s	1F038	3279	success	Yes	14
1F048	F	10s	F.10s	1F048	15709	success	Yes	15
1F060	F	10s	F.10s	1F060	28516	success	Yes	15
1F063	F	10s	F.10s	1F063	3595	success	Yes	15
1F064	F	10s	F.10s	1F064	39987	success	Yes	15
1F047	F	10s	F.10s	1F047	25997	success	Yes	15
1F006	F	10s	F.10s	1F006	7205	success	Yes	16
1F012	F	10s	F.10s	1F012	18084	success	Yes	16
1F044	F	10s	F.10s	1F044	26909	success	Yes	16
1F045	F	10s	F.10s	1F045	7768	success	Yes	16
1F046	F	10s	F.10s	1F046	27600	success	Yes	16
1F057	F	10s	F.10s	1F057	9309	success	Yes	16
1F058	F	10s	F.10s	1F058	34991	success	Yes	16
1F059	F	10s	F.10s	1F059	43824	success	Yes	16
1F065	F	10s	F.10s	1F065	39607	success	Yes	16
1F043	F	10s	F.10s	1F043	24378	success	Yes	16
1F066	F	10s	F.10s	1F066	30349	success	Yes	16
1F050	F	10s	F.10s	1F050	46749	success	Yes	16
1F018	F	10s	F.10s	1F018	102206	success	Yes	17
1F028	F	10s	F.10s	1F028	10351	success	Yes	17
1F017	F	10s	F.10s	1F017	50045	success	Yes	17
1F037	F	10s	F.10s	1F037	11309	success	Yes	17
1F011	F	10s	F.10s	1F011	27080	success	Yes	17
1F052	F	10s	F.10s	1F052	40325	success	Yes	17
1F054	F	10s	F.10s	1F054	29833	success	Yes	17
1F055	F	10s	F.10s	1F055	8052	success	Yes	17
1F056	F	10s	F.10s	1F056	37078	success	Yes	17
1F005	F	10s	F.10s	1F005	46175	success	Yes	17
1F010	F	10s	F.10s	1F010	23285	success	Yes	17
1F051	F	10s	F.10s	1F051	19622	success	Yes	17
1F061	F	10s	F.10s	1F061	1560	success	Yes	17
1F062	F	10s	F.10s	1F062	8637	success	Yes	17
1F075	F	10s	F.10s	1F075	3792	success	Yes	17
1F076	F	10s	F.10s	1F076	5453	success	Yes	17
1F001	F	10s	F.10s	1F001	3636	success	Yes	18
1F024	F	10s	F.10s	1F024	12221	success	Yes	18
1F025	F	10s	F.10s	1F025	21372	success	Yes	18
1F026	F	10s	F.10s	1F026	15055	success	Yes	18
1F041	F	10s	F.10s	1F041	24297	success	Yes	18
1F042	F	10s	F.10s	1F042	6075	success	Yes	18
1F053	F	10s	F.10s	1F053	23587	success	Yes	18
1F068	F	10s	F.10s	1F068	2446	success	Yes	18
1F070	F	10s	F.10s	1F070	4490	success	Yes	18
1F071	F	10s	F.10s	1F071	7419	success	Yes	18
1F014	F	10s	F.10s	1F014	51659	success	Yes	18
1F069	F	10s	F.10s	1F069	6582	success	Yes	18
1F073	F	10s	F.10s	1F073	14852	success	Yes	18
1F080	F	10s	F.10s	1F080	14065	success	Yes	18
1F081	F	10s	F.10s	1F081	38406	success	Yes	18
1F013	F	10s	F.10s	1F013	8262	success	Yes	18
1F067	F	10s	F.10s	1F067	26026	success	Yes	18
1F072	F	10s	F.10s	1F072	35085	success	Yes	18
1F074	F	10s	F.10s	1F074	68013	success	Yes	18
1F082	F	10s	F.10s	1F082	18386	success	Yes	18
1F003	F	10s	F.10s	1F003	53393	success	Yes	19
1F023	F	10s	F.10s	1F023	5632	success	Yes	19
1F020	F	10s	F.10s	1F020	3997	success	Yes	19
1F021	F	10s	F.10s	1F021	6922	success	Yes	19
1F077	F	10s	F.10s	1F077	7510	success	Yes	19
1F078	F	10s	F.10s	1F078	1502	success	Yes	19
1F007	F	10s	F.10s	1F007	1956	success	Yes	19
1F022	F	10s	F.10s	1F022	22207	success	Yes	19
2F014	F	20s	F.20s	2F014	56188	success	Yes	20
2F016	F	20s	F.20s	2F016	26631	success	Yes	20
2F073	F	20s	F.20s	2F073	13735	success	Yes	20
2F037	F	20s	F.20s	2F037	33590	success	Yes	20
2F050	F	20s	F.20s	2F050	7067	success	Yes	20
2F012	F	20s	F.20s	2F012	69795	success	Yes	21
2F019	F	20s	F.20s	2F019	25462	success	Yes	21
2F048	F	20s	F.20s	2F048	18168	success	Yes	21
2F072	F	20s	F.20s	2F072	77412	success	Yes	21
2F086	F	20s	F.20s	2F086	46347	success	Yes	21
2F103	F	20s	F.20s	2F103	35569	success	Yes	21
2F106	F	20s	F.20s	2F106	55787	success	Yes	21
2F066	F	20s	F.20s	2F066	4066	success	Yes	21
2F101	F	20s	F.20s	2F101	13525	success	Yes	21
2F020	F	20s	F.20s	2F020	35459	success	Yes	21
2F052	F	20s	F.20s	2F052	51332	success	Yes	21
2F084	F	20s	F.20s	2F084	52154	success	Yes	21
2F026	F	20s	F.20s	2F026	25435	success	Yes	22
2F027	F	20s	F.20s	2F027	39632	success	Yes	22
2F009	F	20s	F.20s	2F009	30945	success	Yes	22
2F080	F	20s	F.20s	2F080	19694	success	Yes	22
2F085	F	20s	F.20s	2F085	36639	success	Yes	22
2F098	F	20s	F.20s	2F098	19247	success	Yes	22
2F107	F	20s	F.20s	2F107	5310	success	Yes	22
2F079	F	20s	F.20s	2F079	53560	success	Yes	22
2F104	F	20s	F.20s	2F104	14202	success	Yes	22
2F002	F	20s	F.20s	2F002	2485	success	Yes	22
2F081	F	20s	F.20s	2F081	17690	success	Yes	22
2F109	F	20s	F.20s	2F109	7579	success	Yes	22
2F070	F	20s	F.20s	2F070	5557	success	Yes	22
2F102	F	20s	F.20s	2F102	5638	success	Yes	22
2F108	F	20s	F.20s	2F108	2963	success	Yes	22
2F051	F	20s	F.20s	2F051	4568	success	Yes	22
2F095	F	20s	F.20s	2F095	23581	success	Yes	23
2F043	F	20s	F.20s	2F043	3110	success	Yes	23
2F047	F	20s	F.20s	2F047	22480	success	Yes	23
2F065	F	20s	F.20s	2F065	5082	success	Yes	23
2F096	F	20s	F.20s	2F096	7711	success	Yes	23
2F035	F	20s	F.20s	2F035	5123	success	Yes	23
2F005	F	20s	F.20s	2F005	20668	success	Yes	23
2F077	F	20s	F.20s	2F077	37922	success	Yes	23
2F011	F	20s	F.20s	2F011	1882	success	Yes	23
2F021	F	20s	F.20s	2F021	59334	success	Yes	24
2F022	F	20s	F.20s	2F022	76711	success	Yes	24
2F083	F	20s	F.20s	2F083	91135	success	Yes	24
2F036	F	20s	F.20s	2F036	28808	success	Yes	24
2F003	F	20s	F.20s	2F003	13525	success	Yes	24
2F033	F	20s	F.20s	2F033	37269	success	Yes	24
2F105	F	20s	F.20s	2F105	28308	success	Yes	24
2F010	F	20s	F.20s	2F010	34046	success	Yes	25
2F024	F	20s	F.20s	2F024	60010	success	Yes	25
2F099	F	20s	F.20s	2F099	31636	success	Yes	25
2F067	F	20s	F.20s	2F067	100627	success	Yes	25
2F091	F	20s	F.20s	2F091	29965	success	Yes	25
2F094	F	20s	F.20s	2F094	6839	success	Yes	25
2F057	F	20s	F.20s	2F057	32838	success	Yes	25
2F071	F	20s	F.20s	2F071	61135	success	Yes	25
2F007	F	20s	F.20s	2F007	43819	success	Yes	25
2F039	F	20s	F.20s	2F039	12837	success	Yes	25
2F064	F	20s	F.20s	2F064	21854	success	Yes	25
2F060	F	20s	F.20s	2F060	1827	success	Yes	25
2F015	F	20s	F.20s	2F015	32319	success	Yes	26
2F023	F	20s	F.20s	2F023	61098	success	Yes	26
2F031	F	20s	F.20s	2F031	23848	success	Yes	26
2F068	F	20s	F.20s	2F068	16649	success	Yes	26
2F078	F	20s	F.20s	2F078	42402	success	Yes	26
2F006	F	20s	F.20s	2F006	39931	success	Yes	26
2F018	F	20s	F.20s	2F018	30867	success	Yes	26
2F058	F	20s	F.20s	2F058	28588	success	Yes	26
2F042	F	20s	F.20s	2F042	1680	success	Yes	26
2F041	F	20s	F.20s	2F041	39825	success	Yes	26
2F008	F	20s	F.20s	2F008	58724	success	Yes	26
2F030	F	20s	F.20s	2F030	33982	success	Yes	27
2F082	F	20s	F.20s	2F082	101852	success	Yes	27
2F001	F	20s	F.20s	2F001	20659	success	Yes	27
2F053	F	20s	F.20s	2F053	10197	success	Yes	27
2F056	F	20s	F.20s	2F056	78440	success	Yes	27
2F017	F	20s	F.20s	2F017	38407	success	Yes	27
2F034	F	20s	F.20s	2F034	10381	success	Yes	27
2F045	F	20s	F.20s	2F045	15476	success	Yes	27
2F075	F	20s	F.20s	2F075	28508	success	Yes	27
2F074	F	20s	F.20s	2F074	1884	success	Yes	28
2F044	F	20s	F.20s	2F044	2916	success	Yes	28
2F049	F	20s	F.20s	2F049	3462	success	Yes	28
2F055	F	20s	F.20s	2F055	42400	success	Yes	28
2F076	F	20s	F.20s	2F076	111435	success	Yes	28
2F089	F	20s	F.20s	2F089	1981	success	Yes	28
2F054	F	20s	F.20s	2F054	14534	success	Yes	28
2F025	F	20s	F.20s	2F025	98870	success	Yes	29
2F028	F	20s	F.20s	2F028	23202	success	Yes	29
2F029	F	20s	F.20s	2F029	40472	success	Yes	29
2F032	F	20s	F.20s	2F032	11109	success	Yes	29
2F069	F	20s	F.20s	2F069	119201	success	Yes	29
2F087	F	20s	F.20s	2F087	44143	success	Yes	29
2F088	F	20s	F.20s	2F088	37508	success	Yes	29
2F100	F	20s	F.20s	2F100	49893	success	Yes	29
2F061	F	20s	F.20s	2F061	8072	success	Yes	29
2F093	F	20s	F.20s	2F093	6360	success	Yes	29
2F059	F	20s	F.20s	2F059	7123	success	Yes	29
2F092	F	20s	F.20s	2F092	7411	success	Yes	29
2F004	F	20s	F.20s	2F004	34060	success	Yes	29
2F090	F	20s	F.20s	2F090	16059	success	Yes	29
2F046	F	20s	F.20s	2F046	8500	success	Yes	29
2F062	F	20s	F.20s	2F062	3987	success	Yes	29
2F063	F	20s	F.20s	2F063	5761	success	Yes	29
3F026	F	30s	F.30s	3F026	11800	success	Yes	30
3F027	F	30s	F.30s	3F027	31707	success	Yes	30
3F059	F	30s	F.30s	3F059	75236	success	Yes	30
3F060	F	30s	F.30s	3F060	63312	success	Yes	30
3F062	F	30s	F.30s	3F062	19387	success	Yes	30
3F064	F	30s	F.30s	3F064	33593	success	Yes	30
3F067	F	30s	F.30s	3F067	60945	success	Yes	30
3F038	F	30s	F.30s	3F038	1602	success	Yes	30
3F086	F	30s	F.30s	3F086	4705	success	Yes	30
3F012	F	30s	F.30s	3F012	125325	success	Yes	30
3F032	F	30s	F.30s	3F032	2387	success	Yes	30
3F099	F	30s	F.30s	3F099	4753	success	Yes	30
3F005	F	30s	F.30s	3F005	36169	success	Yes	30
3F096	F	30s	F.30s	3F096	1555	success	Yes	30
3F009	F	30s	F.30s	3F009	11877	success	Yes	31
3F071	F	30s	F.30s	3F071	30579	success	Yes	31
3F001	F	30s	F.30s	3F001	6134	success	Yes	31
3F072	F	30s	F.30s	3F072	50220	success	Yes	31
3F043	F	30s	F.30s	3F043	6459	success	Yes	31
3F056	F	30s	F.30s	3F056	4164	success	Yes	31
3F057	F	30s	F.30s	3F057	18549	success	Yes	31
3F084	F	30s	F.30s	3F084	60010	success	Yes	32
3F051	F	30s	F.30s	3F051	8729	success	Yes	32
3F081	F	30s	F.30s	3F081	7126	success	Yes	32
3F094	F	30s	F.30s	3F094	26728	success	Yes	32
3F065	F	30s	F.30s	3F065	17814	success	Yes	32
3F025	F	30s	F.30s	3F025	12497	success	Yes	33
3F028	F	30s	F.30s	3F028	37460	success	Yes	33
3F006	F	30s	F.30s	3F006	43956	success	Yes	33
3F078	F	30s	F.30s	3F078	32257	success	Yes	33
3F082	F	30s	F.30s	3F082	22067	success	Yes	33
3F054	F	30s	F.30s	3F054	9123	success	Yes	33
3F044	F	30s	F.30s	3F044	16048	success	Yes	33
3F053	F	30s	F.30s	3F053	67476	success	Yes	33
3F076	F	30s	F.30s	3F076	45793	success	Yes	33
3F031	F	30s	F.30s	3F031	19370	success	Yes	33
3F083	F	30s	F.30s	3F083	4348	success	Yes	33
3F017	F	30s	F.30s	3F017	23620	success	Yes	34
3F007	F	30s	F.30s	3F007	105693	success	Yes	34
3F050	F	30s	F.30s	3F050	30152	success	Yes	34
3F095	F	30s	F.30s	3F095	56367	success	Yes	34
3F069	F	30s	F.30s	3F069	38167	success	Yes	34
3F020	F	30s	F.30s	3F020	51741	success	Yes	35
3F024	F	30s	F.30s	3F024	94200	success	Yes	35
3F046	F	30s	F.30s	3F046	48004	success	Yes	35
3F055	F	30s	F.30s	3F055	71485	success	Yes	35
3F074	F	30s	F.30s	3F074	42051	success	Yes	35
3F008	F	30s	F.30s	3F008	74712	success	Yes	35
3F022	F	30s	F.30s	3F022	37686	success	Yes	35
3F023	F	30s	F.30s	3F023	58115	success	Yes	35
3F058	F	30s	F.30s	3F058	16906	success	Yes	35
3F104	F	30s	F.30s	3F104	18510	success	Yes	35
3F061	F	30s	F.30s	3F061	150818	success	Yes	35
3F093	F	30s	F.30s	3F093	125654	success	Yes	35
3F019	F	30s	F.30s	3F019	8431	success	Yes	36
3F047	F	30s	F.30s	3F047	45658	success	Yes	36
3F048	F	30s	F.30s	3F048	8240	success	Yes	36
3F052	F	30s	F.30s	3F052	44269	success	Yes	36
3F077	F	30s	F.30s	3F077	34956	success	Yes	36
3F100	F	30s	F.30s	3F100	2892	success	Yes	36
3F010	F	30s	F.30s	3F010	16394	success	Yes	36
3F049	F	30s	F.30s	3F049	3505	success	Yes	36
3F102	F	30s	F.30s	3F102	14697	success	Yes	36
3F018	F	30s	F.30s	3F018	52348	success	Yes	37
3F014	F	30s	F.30s	3F014	7160	success	Yes	37
3F068	F	30s	F.30s	3F068	35275	success	Yes	37
3F003	F	30s	F.30s	3F003	52685	success	Yes	37
3F004	F	30s	F.30s	3F004	55967	success	Yes	37
3F073	F	30s	F.30s	3F073	75411	success	Yes	37
3F030	F	30s	F.30s	3F030	15015	success	Yes	37
3F013	F	30s	F.30s	3F013	32253	success	Yes	37
3F045	F	30s	F.30s	3F045	9172	success	Yes	37
3F091	F	30s	F.30s	3F091	38138	success	Yes	37
3F029	F	30s	F.30s	3F029	46052	success	Yes	37
3F034	F	30s	F.30s	3F034	47694	success	Yes	37
3F098	F	30s	F.30s	3F098	20573	success	Yes	37
3F033	F	30s	F.30s	3F033	46105	success	Yes	37
3F037	F	30s	F.30s	3F037	13611	success	Yes	37
3F015	F	30s	F.30s	3F015	34569	success	Yes	38
3F011	F	30s	F.30s	3F011	4283	success	Yes	38
3F066	F	30s	F.30s	3F066	49839	success	Yes	38
3F089	F	30s	F.30s	3F089	83849	success	Yes	38
3F040	F	30s	F.30s	3F040	73295	success	Yes	38
3F080	F	30s	F.30s	3F080	10612	success	Yes	38
3F035	F	30s	F.30s	3F035	32539	success	Yes	38
3F036	F	30s	F.30s	3F036	58705	success	Yes	38
3F105	F	30s	F.30s	3F105	33525	success	Yes	38
3F101	F	30s	F.30s	3F101	48051	success	Yes	38
3F016	F	30s	F.30s	3F016	27784	success	Yes	39
3F021	F	30s	F.30s	3F021	42152	success	Yes	39
3F070	F	30s	F.30s	3F070	15194	success	Yes	39
3F075	F	30s	F.30s	3F075	27742	success	Yes	39
3F092	F	30s	F.30s	3F092	21208	success	Yes	39
3F002	F	30s	F.30s	3F002	14818	success	Yes	39
3F041	F	30s	F.30s	3F041	17972	success	Yes	39
3F042	F	30s	F.30s	3F042	18380	success	Yes	39
3F090	F	30s	F.30s	3F090	20283	success	Yes	39
3F103	F	30s	F.30s	3F103	12253	success	Yes	39
3F039	F	30s	F.30s	3F039	67073	success	Yes	39
4F038	F	40s	F.40s	4F038	42486	success	Yes	40
4F042	F	40s	F.40s	4F042	39870	success	Yes	40
4F080	F	40s	F.40s	4F080	43343	success	Yes	40
4F086	F	40s	F.40s	4F086	81080	success	Yes	40
4F087	F	40s	F.40s	4F087	31528	success	Yes	40
4F007	F	40s	F.40s	4F007	8794	success	Yes	40
4F100	F	40s	F.40s	4F100	4155	success	Yes	40
4F098	F	40s	F.40s	4F098	118517	success	Yes	40
4F012	F	40s	F.40s	4F012	25578	success	Yes	40
4F094	F	40s	F.40s	4F094	11455	success	Yes	40
4F104	F	40s	F.40s	4F104	4115	success	Yes	40
4F040	F	40s	F.40s	4F040	54598	success	Yes	41
4F082	F	40s	F.40s	4F082	18015	success	Yes	41
4F085	F	40s	F.40s	4F085	82735	success	Yes	41
4F097	F	40s	F.40s	4F097	19643	success	Yes	41
4F099	F	40s	F.40s	4F099	6172	success	Yes	41
4F056	F	40s	F.40s	4F056	21633	success	Yes	42
4F063	F	40s	F.40s	4F063	51383	success	Yes	42
4F064	F	40s	F.40s	4F064	40849	success	Yes	42
4F071	F	40s	F.40s	4F071	89223	success	Yes	42
4F103	F	40s	F.40s	4F103	1745	success	Yes	42
4F004	F	40s	F.40s	4F004	17354	success	Yes	43
4F039	F	40s	F.40s	4F039	34155	success	Yes	43
4F060	F	40s	F.40s	4F060	24839	success	Yes	43
4F069	F	40s	F.40s	4F069	85476	success	Yes	43
4F081	F	40s	F.40s	4F081	22826	success	Yes	43
4F090	F	40s	F.40s	4F090	29685	success	Yes	43
4F084	F	40s	F.40s	4F084	41105	success	Yes	43
4F093	F	40s	F.40s	4F093	2502	success	Yes	43
4F096	F	40s	F.40s	4F096	7125	success	Yes	43
4F030	F	40s	F.40s	4F030	53110	success	Yes	43
4F027	F	40s	F.40s	4F027	10166	success	Yes	44
4F044	F	40s	F.40s	4F044	1885	success	Yes	44
4F047	F	40s	F.40s	4F047	37473	success	Yes	44
4F055	F	40s	F.40s	4F055	71985	success	Yes	44
4F066	F	40s	F.40s	4F066	11273	success	Yes	44
4F067	F	40s	F.40s	4F067	28247	success	Yes	44
4F089	F	40s	F.40s	4F089	24346	success	Yes	44
4F105	F	40s	F.40s	4F105	76562	success	Yes	44
4F009	F	40s	F.40s	4F009	3155	success	Yes	44
4F011	F	40s	F.40s	4F011	4551	success	Yes	44
4F023	F	40s	F.40s	4F023	22039	success	Yes	44
4F106	F	40s	F.40s	4F106	6133	success	Yes	44
4F050	F	40s	F.40s	4F050	116539	success	Yes	45
4F052	F	40s	F.40s	4F052	14687	success	Yes	45
4F070	F	40s	F.40s	4F070	28875	success	Yes	45
4F001	F	40s	F.40s	4F001	57450	success	Yes	45
4F005	F	40s	F.40s	4F005	60063	success	Yes	45
4F008	F	40s	F.40s	4F008	5318	success	Yes	45
4F024	F	40s	F.40s	4F024	51735	success	Yes	45
4F059	F	40s	F.40s	4F059	23641	success	Yes	46
4F101	F	40s	F.40s	4F101	37877	success	Yes	46
4F029	F	40s	F.40s	4F029	15946	success	Yes	46
4F016	F	40s	F.40s	4F016	14027	success	Yes	46
4F035	F	40s	F.40s	4F035	29853	success	Yes	47
4F043	F	40s	F.40s	4F043	24840	success	Yes	47
4F045	F	40s	F.40s	4F045	14040	success	Yes	47
4F046	F	40s	F.40s	4F046	9273	success	Yes	47
4F054	F	40s	F.40s	4F054	13735	success	Yes	47
4F057	F	40s	F.40s	4F057	19662	success	Yes	47
4F062	F	40s	F.40s	4F062	44518	success	Yes	47
4F065	F	40s	F.40s	4F065	87635	success	Yes	47
4F083	F	40s	F.40s	4F083	60024	success	Yes	47
4F088	F	40s	F.40s	4F088	86925	success	Yes	47
4F003	F	40s	F.40s	4F003	11859	success	Yes	47
4F021	F	40s	F.40s	4F021	1636	success	Yes	47
4F015	F	40s	F.40s	4F015	59491	success	Yes	47
4F017	F	40s	F.40s	4F017	47961	success	Yes	47
4F013	F	40s	F.40s	4F013	46488	success	Yes	47
4F036	F	40s	F.40s	4F036	41217	success	Yes	47
4F037	F	40s	F.40s	4F037	47701	success	Yes	48
4F051	F	40s	F.40s	4F051	40417	success	Yes	48
4F053	F	40s	F.40s	4F053	35061	success	Yes	48
4F061	F	40s	F.40s	4F061	22766	success	Yes	48
4F068	F	40s	F.40s	4F068	25621	success	Yes	48
4F075	F	40s	F.40s	4F075	4463	success	Yes	48
4F078	F	40s	F.40s	4F078	6460	success	Yes	48
4F091	F	40s	F.40s	4F091	57383	success	Yes	48
4F006	F	40s	F.40s	4F006	16327	success	Yes	48
4F028	F	40s	F.40s	4F028	4255	success	Yes	48
4F032	F	40s	F.40s	4F032	5174	success	Yes	48
4F034	F	40s	F.40s	4F034	24955	success	Yes	48
4F073	F	40s	F.40s	4F073	18689	success	Yes	48
4F022	F	40s	F.40s	4F022	19536	success	Yes	48
4F079	F	40s	F.40s	4F079	94721	success	Yes	48
4F014	F	40s	F.40s	4F014	13540	success	Yes	48
4F018	F	40s	F.40s	4F018	34775	success	Yes	48
4F031	F	40s	F.40s	4F031	45486	success	Yes	48
4F025	F	40s	F.40s	4F025	1840	success	Yes	48
4F033	F	40s	F.40s	4F033	1803	success	Yes	48
4F041	F	40s	F.40s	4F041	34371	success	Yes	49
4F048	F	40s	F.40s	4F048	48549	success	Yes	49
4F049	F	40s	F.40s	4F049	64925	success	Yes	49
4F058	F	40s	F.40s	4F058	55514	success	Yes	49
4F072	F	40s	F.40s	4F072	25607	success	Yes	49
4F076	F	40s	F.40s	4F076	18043	success	Yes	49
4F019	F	40s	F.40s	4F019	14342	success	Yes	49
4F002	F	40s	F.40s	4F002	2229	success	Yes	49
4F010	F	40s	F.40s	4F010	3111	success	Yes	49
4F095	F	40s	F.40s	4F095	24889	success	Yes	49
4F020	F	40s	F.40s	4F020	23652	success	Yes	49
5F024	F	50s	F.50s	5F024	68745	success	Yes	50
5F025	F	50s	F.50s	5F025	26552	success	Yes	50
5F046	F	50s	F.50s	5F046	38606	success	Yes	50
5F048	F	50s	F.50s	5F048	40574	success	Yes	50
5F054	F	50s	F.50s	5F054	14980	success	Yes	50
5F074	F	50s	F.50s	5F074	33213	success	Yes	50
5F003	F	50s	F.50s	5F003	35510	success	Yes	50
5F099	F	50s	F.50s	5F099	16321	success	Yes	50
5F100	F	50s	F.50s	5F100	44323	success	Yes	50
5F013	F	50s	F.50s	5F013	12875	success	Yes	51
5F014	F	50s	F.50s	5F014	25375	success	Yes	51
5F018	F	50s	F.50s	5F018	30602	success	Yes	51
5F021	F	50s	F.50s	5F021	38433	success	Yes	51
5F045	F	50s	F.50s	5F045	11866	success	Yes	51
5F047	F	50s	F.50s	5F047	31006	success	Yes	51
5F052	F	50s	F.50s	5F052	16121	success	Yes	51
5F055	F	50s	F.50s	5F055	36364	success	Yes	51
5F058	F	50s	F.50s	5F058	7304	success	Yes	51
5F079	F	50s	F.50s	5F079	81718	success	Yes	51
5F012	F	50s	F.50s	5F012	29237	success	Yes	51
5F101	F	50s	F.50s	5F101	33766	success	Yes	51
5F102	F	50s	F.50s	5F102	8131	success	Yes	51
5F007	F	50s	F.50s	5F007	44377	success	Yes	51
5F020	F	50s	F.50s	5F020	54747	success	Yes	52
5F028	F	50s	F.50s	5F028	31985	success	Yes	52
5F031	F	50s	F.50s	5F031	47110	success	Yes	52
5F033	F	50s	F.50s	5F033	32279	success	Yes	52
5F049	F	50s	F.50s	5F049	24173	success	Yes	52
5F062	F	50s	F.50s	5F062	34662	success	Yes	52
5F065	F	50s	F.50s	5F065	52048	success	Yes	52
5F001	F	50s	F.50s	5F001	1910	success	Yes	52
5F098	F	50s	F.50s	5F098	7491	success	Yes	52
5F103	F	50s	F.50s	5F103	5538	success	Yes	52
5F088	F	50s	F.50s	5F088	21581	success	Yes	52
5F064	F	50s	F.50s	5F064	19985	success	Yes	52
5F071	F	50s	F.50s	5F071	29501	success	Yes	52
5F011	F	50s	F.50s	5F011	20883	success	Yes	52
5F084	F	50s	F.50s	5F084	17092	success	Yes	52
5F086	F	50s	F.50s	5F086	44033	success	Yes	52
5F016	F	50s	F.50s	5F016	26008	success	Yes	53
5F027	F	50s	F.50s	5F027	29999	success	Yes	53
5F036	F	50s	F.50s	5F036	52506	success	Yes	53
5F041	F	50s	F.50s	5F041	38982	success	Yes	53
5F044	F	50s	F.50s	5F044	37964	success	Yes	53
5F051	F	50s	F.50s	5F051	20895	success	Yes	53
5F063	F	50s	F.50s	5F063	24828	success	Yes	53
5F075	F	50s	F.50s	5F075	50297	success	Yes	53
5F078	F	50s	F.50s	5F078	29952	success	Yes	53
5F002	F	50s	F.50s	5F002	21439	success	Yes	53
5F008	F	50s	F.50s	5F008	10786	success	Yes	53
5F061	F	50s	F.50s	5F061	13591	success	Yes	53
5F066	F	50s	F.50s	5F066	25451	success	Yes	53
5F010	F	50s	F.50s	5F010	35759	success	Yes	54
5F015	F	50s	F.50s	5F015	46180	success	Yes	54
5F026	F	50s	F.50s	5F026	43295	success	Yes	54
5F037	F	50s	F.50s	5F037	46707	success	Yes	54
5F067	F	50s	F.50s	5F067	7730	success	Yes	54
5F069	F	50s	F.50s	5F069	13399	success	Yes	54
5F070	F	50s	F.50s	5F070	29419	success	Yes	54
5F077	F	50s	F.50s	5F077	44711	success	Yes	54
5F005	F	50s	F.50s	5F005	24981	success	Yes	54
5F009	F	50s	F.50s	5F009	20031	success	Yes	54
5F094	F	50s	F.50s	5F094	4930	success	Yes	54
5F022	F	50s	F.50s	5F022	56597	success	Yes	55
5F032	F	50s	F.50s	5F032	55333	success	Yes	55
5F040	F	50s	F.50s	5F040	10997	success	Yes	55
5F056	F	50s	F.50s	5F056	33387	success	Yes	55
5F073	F	50s	F.50s	5F073	13677	success	Yes	55
5F083	F	50s	F.50s	5F083	15028	success	Yes	55
5F082	F	50s	F.50s	5F082	37036	success	Yes	55
5F089	F	50s	F.50s	5F089	30375	success	Yes	55
5F006	F	50s	F.50s	5F006	38957	success	Yes	56
5F029	F	50s	F.50s	5F029	41809	success	Yes	56
5F035	F	50s	F.50s	5F035	17400	success	Yes	56
5F043	F	50s	F.50s	5F043	30284	success	Yes	56
5F050	F	50s	F.50s	5F050	7814	success	Yes	56
5F057	F	50s	F.50s	5F057	39122	success	Yes	56
5F059	F	50s	F.50s	5F059	29134	success	Yes	56
5F090	F	50s	F.50s	5F090	6387	success	Yes	56
5F080	F	50s	F.50s	5F080	3693	success	Yes	56
5F030	F	50s	F.50s	5F030	24930	success	Yes	57
5F042	F	50s	F.50s	5F042	18180	success	Yes	57
5F053	F	50s	F.50s	5F053	18954	success	Yes	57
5F076	F	50s	F.50s	5F076	46146	success	Yes	57
5F092	F	50s	F.50s	5F092	13450	success	Yes	57
5F081	F	50s	F.50s	5F081	5386	success	Yes	57
5F096	F	50s	F.50s	5F096	17179	success	Yes	57
5F095	F	50s	F.50s	5F095	3142	success	Yes	57
5F017	F	50s	F.50s	5F017	33658	success	Yes	58
5F060	F	50s	F.50s	5F060	40040	success	Yes	58
5F072	F	50s	F.50s	5F072	52083	success	Yes	58
6F099	F	60s	F.60s	6F099	4736	success	Yes	58
5F019	F	50s	F.50s	5F019	30317	success	Yes	59
5F023	F	50s	F.50s	5F023	40042	success	Yes	59
5F034	F	50s	F.50s	5F034	32386	success	Yes	59
5F038	F	50s	F.50s	5F038	34599	success	Yes	59
5F039	F	50s	F.50s	5F039	60296	success	Yes	59
5F068	F	50s	F.50s	5F068	45769	success	Yes	59
5F091	F	50s	F.50s	5F091	40537	success	Yes	59
5F087	F	50s	F.50s	5F087	17018	success	Yes	59
6F101	F	60s	F.60s	6F101	5841	success	Yes	59
5F085	F	50s	F.50s	5F085	11661	success	Yes	59
6F015	F	60s	F.60s	6F015	48030	success	Yes	60
6F016	F	60s	F.60s	6F016	20791	success	Yes	60
6F001	F	60s	F.60s	6F001	20623	success	Yes	60
6F025	F	60s	F.60s	6F025	27509	success	Yes	60
6F043	F	60s	F.60s	6F043	17456	success	Yes	60
6F062	F	60s	F.60s	6F062	9677	success	Yes	60
6F068	F	60s	F.60s	6F068	77455	success	Yes	60
6F086	F	60s	F.60s	6F086	32369	success	Yes	60
6F044	F	60s	F.60s	6F044	6439	success	Yes	60
6F052	F	60s	F.60s	6F052	2876	success	Yes	60
6F030	F	60s	F.60s	6F030	16904	success	Yes	60
6F038	F	60s	F.60s	6F038	5980	success	Yes	60
6F054	F	60s	F.60s	6F054	2942	success	Yes	60
6F004	F	60s	F.60s	6F004	34499	success	Yes	61
6F019	F	60s	F.60s	6F019	43017	success	Yes	61
6F055	F	60s	F.60s	6F055	8202	success	Yes	61
6F057	F	60s	F.60s	6F057	26226	success	Yes	61
6F070	F	60s	F.60s	6F070	29104	success	Yes	61
6F028	F	60s	F.60s	6F028	3158	success	Yes	61
6F056	F	60s	F.60s	6F056	2122	success	Yes	61
6F072	F	60s	F.60s	6F072	4688	success	Yes	61
6F029	F	60s	F.60s	6F029	15559	success	Yes	61
6F031	F	60s	F.60s	6F031	8383	success	Yes	61
6F036	F	60s	F.60s	6F036	2961	success	Yes	61
6F039	F	60s	F.60s	6F039	5683	success	Yes	61
6F069	F	60s	F.60s	6F069	17654	success	Yes	61
6F002	F	60s	F.60s	6F002	31971	success	Yes	62
6F003	F	60s	F.60s	6F003	27837	success	Yes	62
6F009	F	60s	F.60s	6F009	56418	success	Yes	62
6F012	F	60s	F.60s	6F012	48152	success	Yes	62
6F014	F	60s	F.60s	6F014	8356	success	Yes	62
6F020	F	60s	F.60s	6F020	17198	success	Yes	62
6F059	F	60s	F.60s	6F059	24065	success	Yes	62
6F082	F	60s	F.60s	6F082	26928	success	Yes	62
6F040	F	60s	F.60s	6F040	7009	success	Yes	62
6F047	F	60s	F.60s	6F047	38117	success	Yes	62
6F007	F	60s	F.60s	6F007	54216	success	Yes	63
6F017	F	60s	F.60s	6F017	45596	success	Yes	63
6F042	F	60s	F.60s	6F042	2483	success	Yes	63
6F058	F	60s	F.60s	6F058	4884	success	Yes	63
6F087	F	60s	F.60s	6F087	9148	success	Yes	63
6F061	F	60s	F.60s	6F061	48169	success	Yes	63
6F064	F	60s	F.60s	6F064	35474	success	Yes	63
6F081	F	60s	F.60s	6F081	15987	success	Yes	63
6F066	F	60s	F.60s	6F066	15706	success	Yes	63
6F060	F	60s	F.60s	6F060	47885	success	Yes	63
6F080	F	60s	F.60s	6F080	13974	success	Yes	63
6F026	F	60s	F.60s	6F026	29228	success	Yes	63
6F094	F	60s	F.60s	6F094	9050	success	Yes	63
6F005	F	60s	F.60s	6F005	43381	success	Yes	64
6F006	F	60s	F.60s	6F006	23542	success	Yes	64
6F022	F	60s	F.60s	6F022	2097	success	Yes	64
6F035	F	60s	F.60s	6F035	5943	success	Yes	64
6F048	F	60s	F.60s	6F048	12719	success	Yes	64
6F071	F	60s	F.60s	6F071	13954	success	Yes	64
6F011	F	60s	F.60s	6F011	44614	success	Yes	65
6F045	F	60s	F.60s	6F045	9464	success	Yes	65
6F079	F	60s	F.60s	6F079	12945	success	Yes	65
6F089	F	60s	F.60s	6F089	13512	success	Yes	65
6F049	F	60s	F.60s	6F049	2144	success	Yes	65
6F073	F	60s	F.60s	6F073	87767	success	Yes	65
6F010	F	60s	F.60s	6F010	45126	success	Yes	66
6F013	F	60s	F.60s	6F013	15225	success	Yes	66
6F018	F	60s	F.60s	6F018	57426	success	Yes	66
6F050	F	60s	F.60s	6F050	15416	success	Yes	66
6F093	F	60s	F.60s	6F093	19624	success	Yes	66
6F102	F	60s	F.60s	6F102	7449	success	Yes	66
6F027	F	60s	F.60s	6F027	31956	success	Yes	66
6F088	F	60s	F.60s	6F088	17041	success	Yes	66
6F041	F	60s	F.60s	6F041	27237	success	Yes	66
6F065	F	60s	F.60s	6F065	32862	success	Yes	66
6F083	F	60s	F.60s	6F083	15082	success	Yes	66
6F046	F	60s	F.60s	6F046	8414	success	Yes	66
6F008	F	60s	F.60s	6F008	32853	success	Yes	67
6F103	F	60s	F.60s	6F103	12317	success	Yes	67
6F024	F	60s	F.60s	6F024	7126	success	Yes	67
6F085	F	60s	F.60s	6F085	15879	success	Yes	67
6F078	F	60s	F.60s	6F078	11556	success	Yes	67
6F023	F	60s	F.60s	6F023	45151	success	Yes	67
6F092	F	60s	F.60s	6F092	10867	success	Yes	67
6F034	F	60s	F.60s	6F034	2973	success	Yes	68
6F098	F	60s	F.60s	6F098	9987	success	Yes	68
6F104	F	60s	F.60s	6F104	15240	success	Yes	68
6F097	F	60s	F.60s	6F097	56414	success	Yes	68
6F074	F	60s	F.60s	6F074	21816	success	Yes	68
6F077	F	60s	F.60s	6F077	29553	success	Yes	68
6F084	F	60s	F.60s	6F084	24722	success	Yes	68
6F063	F	60s	F.60s	6F063	18140	success	Yes	68
6F067	F	60s	F.60s	6F067	48788	success	Yes	68
6F075	F	60s	F.60s	6F075	12631	success	Yes	68
6F076	F	60s	F.60s	6F076	38625	success	Yes	68
6F037	F	60s	F.60s	6F037	3935	success	Yes	68
6F053	F	60s	F.60s	6F053	7091	success	Yes	68
6F090	F	60s	F.60s	6F090	15785	success	Yes	69
6F096	F	60s	F.60s	6F096	5356	success	Yes	69
7F034	F	70s	F.70s	7F034	8106	success	Yes	69
6F091	F	60s	F.60s	6F091	5711	success	Yes	69
6F033	F	60s	F.60s	6F033	12979	success	Yes	69
7F047	F	70s	F.70s	7F047	8505	success	Yes	70
7F056	F	70s	F.70s	7F056	14774	success	Yes	70
7F075	F	70s	F.70s	7F075	25895	success	Yes	70
7F011	F	70s	F.70s	7F011	64849	success	Yes	70
7F091	F	70s	F.70s	7F091	13269	success	Yes	70
7F005	F	70s	F.70s	7F005	63291	success	Yes	70
7F020	F	70s	F.70s	7F020	12516	success	Yes	70
7F087	F	70s	F.70s	7F087	9193	success	Yes	70
7F095	F	70s	F.70s	7F095	5025	success	Yes	70
7F101	F	70s	F.70s	7F101	3027	success	Yes	70
7F015	F	70s	F.70s	7F015	22707	success	Yes	70
7F022	F	70s	F.70s	7F022	23849	success	Yes	70
7F030	F	70s	F.70s	7F030	22509	success	Yes	70
7F058	F	70s	F.70s	7F058	19237	success	Yes	70
7F051	F	70s	F.70s	7F051	27595	success	Yes	70
7F016	F	70s	F.70s	7F016	58490	success	Yes	70
7F027	F	70s	F.70s	7F027	14077	success	Yes	70
7F031	F	70s	F.70s	7F031	11088	success	Yes	71
7F032	F	70s	F.70s	7F032	14550	success	Yes	71
7F033	F	70s	F.70s	7F033	4789	success	Yes	71
7F035	F	70s	F.70s	7F035	5192	success	Yes	71
7F036	F	70s	F.70s	7F036	5408	success	Yes	71
7F042	F	70s	F.70s	7F042	24229	success	Yes	71
7F049	F	70s	F.70s	7F049	4702	success	Yes	71
7F059	F	70s	F.70s	7F059	21207	success	Yes	71
7F070	F	70s	F.70s	7F070	44458	success	Yes	71
7F076	F	70s	F.70s	7F076	21229	success	Yes	71
7F052	F	70s	F.70s	7F052	47035	success	Yes	71
7F012	F	70s	F.70s	7F012	27837	success	Yes	71
7F017	F	70s	F.70s	7F017	27070	success	Yes	71
7F025	F	70s	F.70s	7F025	7940	success	Yes	71
7F004	F	70s	F.70s	7F004	7398	success	Yes	71
7F018	F	70s	F.70s	7F018	28683	success	Yes	71
7F023	F	70s	F.70s	7F023	26755	success	Yes	71
7F043	F	70s	F.70s	7F043	5026	success	Yes	71
7F065	F	70s	F.70s	7F065	7974	success	Yes	71
7F073	F	70s	F.70s	7F073	43727	success	Yes	71
7F019	F	70s	F.70s	7F019	26380	success	Yes	71
7F037	F	70s	F.70s	7F037	34502	success	Yes	72
7F046	F	70s	F.70s	7F046	4172	success	Yes	72
7F069	F	70s	F.70s	7F069	5058	success	Yes	72
7F064	F	70s	F.70s	7F064	45442	success	Yes	72
7F092	F	70s	F.70s	7F092	48077	success	Yes	72
7F013	F	70s	F.70s	7F013	3054	success	Yes	72
7F104	F	70s	F.70s	7F104	7560	success	Yes	72
7F039	F	70s	F.70s	7F039	11916	success	Yes	73
7F045	F	70s	F.70s	7F045	14505	success	Yes	73
7F054	F	70s	F.70s	7F054	26291	success	Yes	73
7F055	F	70s	F.70s	7F055	16927	success	Yes	73
7F067	F	70s	F.70s	7F067	16597	success	Yes	73
7F072	F	70s	F.70s	7F072	12697	success	Yes	73
7F008	F	70s	F.70s	7F008	7603	success	Yes	73
7F060	F	70s	F.70s	7F060	23633	success	Yes	73
7F096	F	70s	F.70s	7F096	4749	success	Yes	73
7F001	F	70s	F.70s	7F001	48094	success	Yes	74
7F028	F	70s	F.70s	7F028	7092	success	Yes	74
7F040	F	70s	F.70s	7F040	13721	success	Yes	74
7F066	F	70s	F.70s	7F066	27392	success	Yes	74
7F078	F	70s	F.70s	7F078	28181	success	Yes	74
7F105	F	70s	F.70s	7F105	53787	success	Yes	74
7F093	F	70s	F.70s	7F093	43320	success	Yes	74
7F103	F	70s	F.70s	7F103	2519	success	Yes	74
7F041	F	70s	F.70s	7F041	2969	success	Yes	74
7F006	F	70s	F.70s	7F006	1689	success	Yes	74
7F007	F	70s	F.70s	7F007	7705	success	Yes	74
7F029	F	70s	F.70s	7F029	4643	success	Yes	75
7F048	F	70s	F.70s	7F048	25635	success	Yes	75
7F057	F	70s	F.70s	7F057	4985	success	Yes	75
7F061	F	70s	F.70s	7F061	3910	success	Yes	75
7F068	F	70s	F.70s	7F068	4714	success	Yes	75
7F097	F	70s	F.70s	7F097	63405	success	Yes	75
7F084	F	70s	F.70s	7F084	6781	success	Yes	75
7F089	F	70s	F.70s	7F089	1735	success	Yes	75
7F100	F	70s	F.70s	7F100	9681	success	Yes	75
7F021	F	70s	F.70s	7F021	40287	success	Yes	75
7F071	F	70s	F.70s	7F071	5344	success	Yes	75
7F085	F	70s	F.70s	7F085	28900	success	Yes	75
7F009	F	70s	F.70s	7F009	18914	success	Yes	75
7F010	F	70s	F.70s	7F010	23683	success	Yes	75
7F002	F	70s	F.70s	7F002	16435	success	Yes	76
7F090	F	70s	F.70s	7F090	30192	success	Yes	76
7F026	F	70s	F.70s	7F026	16889	success	Yes	76
7F050	F	70s	F.70s	7F050	23078	success	Yes	77
7F053	F	70s	F.70s	7F053	12778	success	Yes	77
7F062	F	70s	F.70s	7F062	7898	success	Yes	77
7F063	F	70s	F.70s	7F063	17695	success	Yes	77
7F077	F	70s	F.70s	7F077	27015	success	Yes	77
7F098	F	70s	F.70s	7F098	44275	success	Yes	77
7F086	F	70s	F.70s	7F086	11109	success	Yes	77
7F099	F	70s	F.70s	7F099	5203	success	Yes	77
7F082	F	70s	F.70s	7F082	24946	success	Yes	77
7F044	F	70s	F.70s	7F044	14819	success	Yes	78
7F079	F	70s	F.70s	7F079	10413	success	Yes	78
7F081	F	70s	F.70s	7F081	25874	success	Yes	78
7F074	F	70s	F.70s	7F074	49061	success	Yes	78
7F088	F	70s	F.70s	7F088	31928	success	Yes	78
7F024	F	70s	F.70s	7F024	5023	success	Yes	78
7F083	F	70s	F.70s	7F083	39368	success	Yes	79
7F094	F	70s	F.70s	7F094	30844	success	Yes	79
8F013	F	80s	F.80s	8F013	40747	success	Yes	79
7F102	F	70s	F.70s	7F102	4722	success	Yes	79
8F056	F	80s	F.80s	8F056	18578	success	Yes	79
8F008	F	80s	F.80s	8F008	7921	success	Yes	80
8F009	F	80s	F.80s	8F009	24064	success	Yes	80
8F019	F	80s	F.80s	8F019	49074	success	Yes	80
8F029	F	80s	F.80s	8F029	24053	success	Yes	80
8F015	F	80s	F.80s	8F015	6039	success	Yes	80
8F007	F	80s	F.80s	8F007	4338	success	Yes	80
8F054	F	80s	F.80s	8F054	35625	success	Yes	80
8F039	F	80s	F.80s	8F039	7323	success	Yes	80
8F040	F	80s	F.80s	8F040	21649	success	Yes	80
8F041	F	80s	F.80s	8F041	32737	success	Yes	80
8F053	F	80s	F.80s	8F053	8805	success	Yes	80
8F057	F	80s	F.80s	8F057	29924	success	Yes	80
8F059	F	80s	F.80s	8F059	16290	success	Yes	80
8F045	F	80s	F.80s	8F045	22509	success	Yes	80
8F060	F	80s	F.80s	8F060	42111	success	Yes	80
8F028	F	80s	F.80s	8F028	46226	success	Yes	81
8F032	F	80s	F.80s	8F032	39623	success	Yes	81
8F025	F	80s	F.80s	8F025	39415	success	Yes	81
8F030	F	80s	F.80s	8F030	46666	success	Yes	81
8F017	F	80s	F.80s	8F017	5343	success	Yes	81
8F011	F	80s	F.80s	8F011	33505	success	Yes	81
8F037	F	80s	F.80s	8F037	25433	success	Yes	81
8F036	F	80s	F.80s	8F036	15351	success	Yes	81
8F061	F	80s	F.80s	8F061	41045	success	Yes	81
8F004	F	80s	F.80s	8F004	5415	success	Yes	82
8F006	F	80s	F.80s	8F006	30549	success	Yes	82
8F010	F	80s	F.80s	8F010	63449	success	Yes	82
8F018	F	80s	F.80s	8F018	40070	success	Yes	82
8F012	F	80s	F.80s	8F012	2215	success	Yes	82
8F001	F	80s	F.80s	8F001	8841	success	Yes	82
8F042	F	80s	F.80s	8F042	28542	success	Yes	82
8F021	F	80s	F.80s	8F021	30893	success	Yes	82
8F038	F	80s	F.80s	8F038	36648	success	Yes	82
8F052	F	80s	F.80s	8F052	30039	success	Yes	82
8F003	F	80s	F.80s	8F003	12816	success	Yes	83
8F031	F	80s	F.80s	8F031	88756	success	Yes	83
8F027	F	80s	F.80s	8F027	1840	success	Yes	83
8F026	F	80s	F.80s	8F026	28079	success	Yes	83
8F046	F	80s	F.80s	8F046	16575	success	Yes	83
8F062	F	80s	F.80s	8F062	19610	success	Yes	83
8F050	F	80s	F.80s	8F050	11243	success	Yes	84
8F055	F	80s	F.80s	8F055	50425	success	Yes	84
8F024	F	80s	F.80s	8F024	5335	success	Yes	85
8F049	F	80s	F.80s	8F049	21168	success	Yes	85
8F058	F	80s	F.80s	8F058	13037	success	Yes	85
8F044	F	80s	F.80s	8F044	24077	success	Yes	85
8F002	F	80s	F.80s	8F002	18524	success	Yes	86
8F016	F	80s	F.80s	8F016	61669	success	Yes	86
8F022	F	80s	F.80s	8F022	17562	success	Yes	86
8F043	F	80s	F.80s	8F043	11914	success	Yes	86
8F047	F	80s	F.80s	8F047	47912	success	Yes	86
8F035	F	80s	F.80s	8F035	40989	success	Yes	86
8F005	F	80s	F.80s	8F005	48719	success	Yes	88
4F092	F	40s	F.40s	4F092	47999	success	Yes	40
8F104	F	80s	F.80s	8F104	54620	success	Yes	80
0F015	F	00s	F.00s	0F015	38627	success	Yes	0
0M001	M	00s	M.00s	0M001	31900	success	Yes	0
1M009	M	10s	M.10s	1M009	28907	success	Yes	10
1M012	M	10s	M.10s	1M012	53366	success	Yes	10
1M013	M	10s	M.10s	1M013	70465	success	Yes	10
1M008	M	10s	M.10s	1M008	17548	success	Yes	10
1M010	M	10s	M.10s	1M010	26081	success	Yes	10
1M021	M	10s	M.10s	1M021	50075	success	Yes	12
1M003	M	10s	M.10s	1M003	5804	success	Yes	12
1M014	M	10s	M.10s	1M014	65664	success	Yes	13
1M002	M	10s	M.10s	1M002	2836	success	Yes	14
1M007	M	10s	M.10s	1M007	11889	success	Yes	15
1M018	M	10s	M.10s	1M018	141400	success	Yes	16
1M020	M	10s	M.10s	1M020	18023	success	Yes	16
1M001	M	10s	M.10s	1M001	4376	success	Yes	16
1M015	M	10s	M.10s	1M015	28298	success	Yes	17
1M016	M	10s	M.10s	1M016	42193	success	Yes	17
1M019	M	10s	M.10s	1M019	12707	success	Yes	17
1M017	M	10s	M.10s	1M017	43178	success	Yes	17
1M004	M	10s	M.10s	1M004	57006	success	Yes	18
1M005	M	10s	M.10s	1M005	79148	success	Yes	19
1M011	M	10s	M.10s	1M011	49862	success	Yes	19
1M006	M	10s	M.10s	1M006	2417	success	Yes	19
2M007	M	20s	M.20s	2M007	43438	success	Yes	20
2M021	M	20s	M.20s	2M021	41312	success	Yes	20
2M023	M	20s	M.20s	2M023	8635	success	Yes	20
2M009	M	20s	M.20s	2M009	8137	success	Yes	21
2M008	M	20s	M.20s	2M008	26888	success	Yes	21
2M016	M	20s	M.20s	2M016	12344	success	Yes	21
2M022	M	20s	M.20s	2M022	39494	success	Yes	21
2M003	M	20s	M.20s	2M003	44243	success	Yes	21
2M027	M	20s	M.20s	2M027	17957	success	Yes	22
2M010	M	20s	M.20s	2M010	6978	success	Yes	22
2M025	M	20s	M.20s	2M025	2977	success	Yes	22
2M013	M	20s	M.20s	2M013	4469	success	Yes	23
2M019	M	20s	M.20s	2M019	2930	success	Yes	23
2M005	M	20s	M.20s	2M005	49797	success	Yes	24
2M020	M	20s	M.20s	2M020	94272	success	Yes	25
2M014	M	20s	M.20s	2M014	10861	success	Yes	25
2M006	M	20s	M.20s	2M006	27251	success	Yes	25
2M024	M	20s	M.20s	2M024	9788	success	Yes	26
0M006	M	00s	M.00s	0M006	8830	success	Yes	9
2M015	M	20s	M.20s	2M015	10059	success	Yes	26
2M004	M	20s	M.20s	2M004	22027	success	Yes	26
2M026	M	20s	M.20s	2M026	25970	success	Yes	26
2M012	M	20s	M.20s	2M012	13586	success	Yes	27
2M011	M	20s	M.20s	2M011	13467	success	Yes	28
2M001	M	20s	M.20s	2M001	19062	success	Yes	28
2M017	M	20s	M.20s	2M017	39297	success	Yes	29
2M002	M	20s	M.20s	2M002	29293	success	Yes	29
2M018	M	20s	M.20s	2M018	21430	success	Yes	29
3M008	M	30s	M.30s	3M008	14958	success	Yes	30
3M012	M	30s	M.30s	3M012	8207	success	Yes	30
3M017	M	30s	M.30s	3M017	96463	success	Yes	30
3M016	M	30s	M.30s	3M016	47477	success	Yes	31
3M002	M	30s	M.30s	3M002	19011	success	Yes	32
3M020	M	30s	M.30s	3M020	51684	success	Yes	32
3M019	M	30s	M.30s	3M019	107043	success	Yes	32
0M007	M	00s	M.00s	0M007	46171	success	Yes	4
0M009	M	00s	M.00s	0M009	62093	success	Yes	9
3M014	M	30s	M.30s	3M014	35217	success	Yes	33
3M009	M	30s	M.30s	3M009	9410	success	Yes	33
3M007	M	30s	M.30s	3M007	98309	success	Yes	34
3M022	M	30s	M.30s	3M022	54529	success	Yes	34
3M021	M	30s	M.30s	3M021	11153	success	Yes	35
3M011	M	30s	M.30s	3M011	6980	success	Yes	36
3M006	M	30s	M.30s	3M006	59265	success	Yes	37
3M001	M	30s	M.30s	3M001	2131	success	Yes	37
3M003	M	30s	M.30s	3M003	32516	success	Yes	38
3M004	M	30s	M.30s	3M004	62039	success	Yes	38
3M010	M	30s	M.30s	3M010	34094	success	Yes	38
3M005	M	30s	M.30s	3M005	97297	success	Yes	39
3M018	M	30s	M.30s	3M018	35593	success	Yes	39
3M015	M	30s	M.30s	3M015	6639	success	Yes	39
4M014	M	40s	M.40s	4M014	62049	success	Yes	40
0M005	M	00s	M.00s	0M005	31967	success	Yes	7
4M011	M	40s	M.40s	4M011	37814	success	Yes	40
4M016	M	40s	M.40s	4M016	28605	success	Yes	41
4M018	M	40s	M.40s	4M018	25319	success	Yes	41
4M003	M	40s	M.40s	4M003	142619	success	Yes	41
4M013	M	40s	M.40s	4M013	51523	success	Yes	41
4M017	M	40s	M.40s	4M017	31947	success	Yes	42
4M002	M	40s	M.40s	4M002	14625	success	Yes	42
4M021	M	40s	M.40s	4M021	42316	success	Yes	42
4M004	M	40s	M.40s	4M004	38251	success	Yes	43
4M005	M	40s	M.40s	4M005	49247	success	Yes	43
4M012	M	40s	M.40s	4M012	11952	success	Yes	43
4M008	M	40s	M.40s	4M008	25324	success	Yes	44
4M019	M	40s	M.40s	4M019	14576	success	Yes	44
4M020	M	40s	M.40s	4M020	17152	success	Yes	44
4M009	M	40s	M.40s	4M009	3200	success	Yes	44
4M010	M	40s	M.40s	4M010	1574	success	Yes	45
4M001	M	40s	M.40s	4M001	74013	success	Yes	46
4M007	M	40s	M.40s	4M007	23537	success	Yes	47
0M008	M	00s	M.00s	0M008	4264	success	Yes	5
0M012	M	00s	M.00s	0M012	7002	success	Yes	9
5M017	M	50s	M.50s	5M017	32459	success	Yes	50
5M002	M	50s	M.50s	5M002	15181	success	Yes	51
5M005	M	50s	M.50s	5M005	20827	success	Yes	51
5M009	M	50s	M.50s	5M009	20431	success	Yes	51
5M003	M	50s	M.50s	5M003	37678	success	Yes	52
5M004	M	50s	M.50s	5M004	18755	success	Yes	52
5M016	M	50s	M.50s	5M016	51100	success	Yes	52
5M010	M	50s	M.50s	5M010	3773	success	Yes	52
5M014	M	50s	M.50s	5M014	86741	success	Yes	52
0M002	M	00s	M.00s	0M002	4189	success	Yes	3
0M003	M	00s	M.00s	0M003	17262	success	Yes	8
5M006	M	50s	M.50s	5M006	29935	success	Yes	54
5M012	M	50s	M.50s	5M012	12052	success	Yes	54
5M008	M	50s	M.50s	5M008	5222	success	Yes	54
5M011	M	50s	M.50s	5M011	13193	success	Yes	56
5M001	M	50s	M.50s	5M001	10042	success	Yes	57
5M015	M	50s	M.50s	5M015	55475	success	Yes	57
5M007	M	50s	M.50s	5M007	3967	success	Yes	57
5M013	M	50s	M.50s	5M013	24578	success	Yes	58
5M019	M	50s	M.50s	5M019	18003	success	Yes	58
4FM006	M	40s	M.40s	4M006	1865	success	Yes	NA
6M023	M	60s	M.60s	6M023	64045	success	Yes	59
6M022	M	60s	M.60s	6M022	5641	success	Yes	60
6M015	M	60s	M.60s	6M015	55922	success	Yes	60
6M003	M	60s	M.60s	6M003	55649	success	Yes	61
0M010	M	00s	M.00s	0M010	21296	success	Yes	9
6M025	M	60s	M.60s	6M025	38275	success	Yes	63
6M011	M	60s	M.60s	6M011	45201	success	Yes	64
6M010	M	60s	M.60s	6M010	41616	success	Yes	64
6M001	M	60s	M.60s	6M001	8257	success	Yes	65
6M026	M	60s	M.60s	6M026	58007	success	Yes	65
6M019	M	60s	M.60s	6M019	36477	success	Yes	65
0M014	M	00s	M.00s	0M014	7356	success	Yes	8
6M012	M	60s	M.60s	6M012	19310	success	Yes	66
6M013	M	60s	M.60s	6M013	1590	success	Yes	66
6M021	M	60s	M.60s	6M021	36717	success	Yes	66
6M008	M	60s	M.60s	6M008	5302	success	Yes	66
6M004	M	60s	M.60s	6M004	45960	success	Yes	67
6M005	M	60s	M.60s	6M005	23147	success	Yes	67
6M016	M	60s	M.60s	6M016	4240	success	Yes	67
6M007	M	60s	M.60s	6M007	7336	success	Yes	67
6M014	M	60s	M.60s	6M014	1653	success	Yes	67
6M017	M	60s	M.60s	6M017	36260	success	Yes	68
6M018	M	60s	M.60s	6M018	51520	success	Yes	68
6M006	M	60s	M.60s	6M006	3142	success	Yes	68
6M002	M	60s	M.60s	6M002	27942	success	Yes	69
6M020	M	60s	M.60s	6M020	33140	success	Yes	69
6M024	M	60s	M.60s	6M024	56642	success	Yes	69
6M009	M	60s	M.60s	6M009	5464	success	Yes	69
5M078	M	50s	M.50s	5M078	16098	success	Yes	NA
7M016	M	70s	M.70s	7M016	18010	success	Yes	70
8M033	M	80s	M.80s	8M033	6452	success	Yes	NA
8M034	M	80s	M.80s	8M034	28701	success	Yes	NA
7M001	M	70s	M.70s	7M001	84815	success	Yes	71
7M011	M	70s	M.70s	7M011	8889	success	Yes	71
7M014	M	70s	M.70s	7M014	30128	success	Yes	71
7M017	M	70s	M.70s	7M017	17219	success	Yes	72
7M021	M	70s	M.70s	7M021	36393	success	Yes	72
7M009	M	70s	M.70s	7M009	49634	success	Yes	72
7M015	M	70s	M.70s	7M015	22236	success	Yes	73
7M010	M	70s	M.70s	7M010	13909	success	Yes	74
7M012	M	70s	M.70s	7M012	33950	success	Yes	74
7M023	M	70s	M.70s	7M023	100063	success	Yes	74
7M004	M	70s	M.70s	7M004	1831	success	Yes	74
7M019	M	70s	M.70s	7M019	39892	success	Yes	75
7M003	M	70s	M.70s	7M003	115167	success	Yes	75
7M008	M	70s	M.70s	7M008	46803	success	Yes	75
7M013	M	70s	M.70s	7M013	20442	success	Yes	75
7M007	M	70s	M.70s	7M007	45346	success	Yes	76
8M057	M	80s	M.80s	8M057	19173	success	Yes	NA
0M013	M	00s	M.00s	0M013	3821	success	Yes	5
7M002	M	70s	M.70s	7M002	21449	success	Yes	77
7M020	M	70s	M.70s	7M020	47386	success	Yes	77
7M018	M	70s	M.70s	7M018	43649	success	Yes	78
7M022	M	70s	M.70s	7M022	81438	success	Yes	78
7M006	M	70s	M.70s	7M006	58581	success	Yes	79
7M024	M	70s	M.70s	7M024	26092	success	Yes	79
8M012	M	80s	M.80s	8M012	149070	success	Yes	80
8M016	M	80s	M.80s	8M016	52541	success	Yes	80
8M001	M	80s	M.80s	8M001	36155	success	Yes	80
8M002	M	80s	M.80s	8M002	25356	success	Yes	80
8M006	M	80s	M.80s	8M006	76164	success	Yes	80
8M003	M	80s	M.80s	8M003	29690	success	Yes	81
8M005	M	80s	M.80s	8M005	28440	success	Yes	81
8M011	M	80s	M.80s	8M011	5897	success	Yes	81
8M015	M	80s	M.80s	8M015	4755	success	Yes	81
8M008	M	80s	M.80s	8M008	19169	success	Yes	81
8M020	M	80s	M.80s	8M020	57574	success	Yes	81
8M007	M	80s	M.80s	8M007	38366	success	Yes	82
8M009	M	80s	M.80s	8M009	27529	success	Yes	82
8M014	M	80s	M.80s	8M014	104239	success	Yes	82
8M018	M	80s	M.80s	8M018	2745	success	Yes	82
8M004	M	80s	M.80s	8M004	25301	success	Yes	83
8M023	M	80s	M.80s	8M023	48893	success	Yes	83
8M017	M	80s	M.80s	8M017	38518	success	Yes	84
8M010	M	80s	M.80s	8M010	56559	success	Yes	85
8M021	M	80s	M.80s	8M021	76325	success	Yes	85
8M019	M	80s	M.80s	8M019	58558	success	Yes	87
8M013	M	80s	M.80s	8M013	4872	success	Yes	88
