# Supplementary material for: Skin microbiome-biophysical association: a first integrative approach to classifying Korean skin types and aging groups
Source: Front Cell Infect Microbiol. 2025 Jul 7;15:1561590. doi: 10.3389/fcimb.2025.1561590 (PMC12277360; doi:10.3389/fcimb.2025.1561590)
Supplement: Supplementary file 5 [file DataSheet5.xlsx]

## Sheet: Alpha-diversity
Supplementary Table 4. Skin Microbiome Statistical Summary for female and male
alpha_metric	F	M	F vs M
Chao1 index	84.37±50.33	75.61±39.03	0.0766 (ns)
Observed features	69.32±38.58	62.52±32.53	0.0261 (*)
Pielou's evenness	0.59±0.19	0.55±0.19	0.00254 (**)
Shannon's index	3.58±1.33	3.27±1.32	0.000776 (***)
Simpson's index	0.75±0.23	0.72±0.23	0.00174 (**)

## Sheet: Alpha-diversity by sex and age
Supplementary Table 4. Alpha-diversity by age
alpha_metric	Chao1 index	Observed features	Pielou's evenness	Shannon's index	Simpson's index
F	84.37±50.33	69.32±38.58	0.59±0.19	3.58±1.33	0.75±0.23
M	75.61±39.03	62.52±32.53	0.55±0.19	3.27±1.32	0.72±0.23
F.00s	77.51±57	61.79±37.5	0.62±0.19	3.57±1.18	0.77±0.21
F.10s	75.97±43.35	64.66±34.39	0.59±0.19	3.5±1.35	0.74±0.24
F.20s	77.9±64.26	65.31±51.98	0.52±0.24	3.13±1.65	0.66±0.31
F.30s	79.19±48.86	63.83±38.01	0.52±0.2	3.07±1.39	0.67±0.25
F.40s	82.56±51.79	65.93±40.78	0.56±0.19	3.29±1.34	0.71±0.23
F.50s	95.85±45.75	79.11±34.92	0.63±0.16	3.96±1.22	0.81±0.2
F.60s	86.83±41.31	72.69±31.76	0.65±0.14	3.95±1.06	0.82±0.16
F.70s	85.75±47.04	71.5±34.79	0.66±0.12	3.97±0.97	0.83±0.14
F.80s	95.3±53.46	73.91±33.15	0.65±0.15	3.96±1.06	0.82±0.19
M.00s	72.35±39.8	66.58±34.23	0.65±0.16	3.86±1.18	0.8±0.16
M.10s	86.73±49.23	72.67±38.39	0.61±0.17	3.69±1.14	0.78±0.2
M.20s	78.78±37.62	66.15±31.97	0.56±0.23	3.44±1.58	0.72±0.28
M.30s	55.7±26.76	45.29±22.25	0.44±0.18	2.39±1.07	0.6±0.24
M.40s	73.88±36.09	56.55±29.52	0.5±0.22	2.92±1.48	0.65±0.29
M.50s	79.88±37.37	69.95±35.18	0.57±0.18	3.48±1.39	0.74±0.22
M.60s	68.26±39.41	55.12±31.75	0.54±0.2	3.04±1.29	0.69±0.23
M.70s	76.62±31.98	62.57±26.33	0.56±0.15	3.29±1.1	0.73±0.19
M.80s	85.96±45.6	69.36±36.99	0.58±0.16	3.5±1.15	0.77±0.17
F.00s vs 10s	0.603 (ns)	0.556 (ns)	0.467 (ns)	0.962 (ns)	0.563 (ns)
F.10s vs 20s	0.523 (ns)	0.41 (ns)	0.108 (ns)	0.163 (ns)	0.099 (ns)
F.20s vs 30s	0.282 (ns)	0.563 (ns)	0.488 (ns)	0.566 (ns)	0.738 (ns)
F.30s vs 40s	0.528 (ns)	0.656 (ns)	0.174 (ns)	0.284 (ns)	0.271 (ns)
F.40s vs 50s	0.012 (*)	0.002 (**)	0.002 (**)	9.39e-05 (****)	0.000118 (***)
F.50s vs 60s	0.218 (ns)	0.198 (ns)	0.542 (ns)	0.591 (ns)	0.657 (ns)
F.60s vs 70s	0.565 (ns)	0.671 (ns)	0.862 (ns)	0.975 (ns)	0.703 (ns)
F.70s vs 80s	0.267 (ns)	0.49 (ns)	0.999 (ns)	0.776 (ns)	0.586 (ns)
M.00s vs 10s	0.5 (ns)	0.779 (ns)	0.567 (ns)	0.839 (ns)	0.754 (ns)
M.10s vs 20s	0.693 (ns)	0.61 (ns)	0.837 (ns)	0.805 (ns)	0.984 (ns)
M.20s vs 30s	0.039 (*)	0.028 (*)	0.022 (*)	0.01 (**)	0.012 (*)
M.30s vs 40s	0.093 (ns)	0.197 (ns)	0.238 (ns)	0.199 (ns)	0.249 (ns)
M.40s vs 50s	0.667 (ns)	0.261 (ns)	0.351 (ns)	0.283 (ns)	0.336 (ns)
M.50s vs 60s	0.28 (ns)	0.168 (ns)	0.691 (ns)	0.332 (ns)	0.432 (ns)
M.60s vs 70s	0.271 (ns)	0.161 (ns)	0.882 (ns)	0.585 (ns)	0.85 (ns)
M.70s vs 80s	0.749 (ns)	0.78 (ns)	0.683 (ns)	0.698 (ns)	0.653 (ns)

## Sheet: Beta-diversity by sex and age 
Supplementary Table 4. Beta-diversity by sex and age
metric	pairs	Df	SumsOfSqs	F.Model	R2	p.value
Bray-Curtis	M vs F	1	4.00447	12.3209	0.01283	0.001
Bray-Curtis	Sex=F, Age_segment	8	13.7191	5.41855	0.0548472	0.001
Bray-Curtis	Sex=M, Age_segment	8	5.1154	2.23769	0.0882276	0.001
Bray-Curtis	Sex=F, 00s vs 10s	1	0.454998	1.39335	0.0149191	0.142
Bray-Curtis	Sex=F, 10s vs 20s	1	0.901725	2.80204	0.0150808	0.006
Bray-Curtis	Sex=F, 20s vs 30s	1	0.498024	1.63885	0.00804781	0.085
Bray-Curtis	Sex=F, 30s vs 40s	1	0.490739	1.61366	0.00804363	0.089
Bray-Curtis	Sex=F, 40s vs 50s	1	0.678416	2.16581	0.010713	0.011
Bray-Curtis	Sex=F, 50s vs 60s	1	0.995891	3.11878	0.0155846	0.001
Bray-Curtis	Sex=F, 60s vs 70s	1	0.652627	1.99047	0.00995281	0.012
Bray-Curtis	Sex=F, 70s vs 80s	1	0.52272	1.62738	0.0103901	0.042
Bray-Curtis	Sex=M, 00s vs 10s	1	0.608906	1.92634	0.0585044	0.035
Bray-Curtis	Sex=M, 10s vs 20s	1	0.429185	1.3602	0.0287202	0.167
Bray-Curtis	Sex=M, 20s vs 30s	1	0.482564	1.73042	0.036254	0.084
Bray-Curtis	Sex=M, 30s vs 40s	1	0.134235	0.560136	0.0141591	0.785
Bray-Curtis	Sex=M, 40s vs 50s	1	0.236419	0.894293	0.0235997	0.483
Bray-Curtis	Sex=M, 50s vs 60s	1	0.288893	1.03913	0.0235955	0.342
Bray-Curtis	Sex=M, 60s vs 70s	1	0.402783	1.38085	0.0285412	0.162
Bray-Curtis	Sex=M, 70s vs 80s	1	0.168333	0.573211	0.0123077	0.846
unweighted UniFrac	F vs M	1	0.960535	5.16389	0.00541763	0.001
unweighted UniFrac	Sex=F, Age_segment	8	4.37961	2.97846	0.0309118	0.001
unweighted UniFrac	Sex=M, Age_segment	8	2.16079	1.53768	0.0623486	0.001
unweighted UniFrac	Sex=F, 00s vs 10s	1	0.169958	0.942697	0.0101428	0.468
unweighted UniFrac	Sex=F, 10s vs 20s	1	0.224779	1.17861	0.00639927	0.229
unweighted UniFrac	Sex=F, 20s vs 30s	1	0.216687	1.10725	0.00545158	0.272
unweighted UniFrac	Sex=F, 30s vs 40s	1	0.306203	1.61416	0.00804609	0.043
unweighted UniFrac	Sex=F, 40s vs 50s	1	0.489061	2.66934	0.0131709	0.004
unweighted UniFrac	Sex=F, 50s vs 60s	1	0.392123	2.15683	0.0108298	0.006
unweighted UniFrac	Sex=F, 60s vs 70s	1	0.204198	1.1361	0.00570516	0.259
unweighted UniFrac	Sex=F, 70s vs 80s	1	0.162986	0.945179	0.00606097	0.453
unweighted UniFrac	Sex=M, 00s vs 10s	1	0.21034	1.31008	0.0405472	0.14
unweighted UniFrac	Sex=M, 10s vs 20s	1	0.259253	1.41324	0.0298069	0.095
unweighted UniFrac	Sex=M, 20s vs 30s	1	0.329628	1.80671	0.0377919	0.028
unweighted UniFrac	Sex=M, 30s vs 40s	1	0.213437	1.24504	0.0309365	0.149
unweighted UniFrac	Sex=M, 40s vs 50s	1	0.177722	0.952939	0.0251084	0.486
unweighted UniFrac	Sex=M, 50s vs 60s	1	0.246379	1.29272	0.0291859	0.161
unweighted UniFrac	Sex=M, 60s vs 70s	1	0.220801	1.24483	0.0258024	0.159
unweighted UniFrac	Sex=M, 70s vs 80s	1	0.123526	0.761925	0.0162937	0.754

## Sheet: Composition difference by sex 
Supplementary Table 4. Significant microbial composition changes by age
Taxon	All.MEAN	F	M	F vs M
g__Cutibacterium	25.19±30.75	23.45±30.24	31.97±31.84	2e-05
g__Streptococcus	21.54±19.15	23.07±19.36	15.59±17.1	5e-08
g__Staphylococcus	14.94±20.64	12.68±18.16	23.75±26.58	1e-08
g__Rothia	9.01±12.36	10.01±12.81	5.09±9.51	5e-09
g__Corynebacterium	5.8±11.36	5.98±11.93	5.11±8.74	0.09
g__Neisseria	2.64±6.14	2.8±6.32	2.02±5.39	0.0005
g__Actinomyces	2.51±4.73	2.49±4.66	2.58±5.04	0.005
g__Haemophilus	1.56±3.03	1.69±3.19	1.03±2.22	4e-08
g__Fusobacterium	1.16±5.45	1.32±5.99	0.55±2.27	0.01
g__Veillonella	0.92±1.75	0.95±1.78	0.81±1.65	0.006
g__Lactobacillus	0.87±2.43	0.95±2.61	0.53±1.5	0.01
g__Lautropia	0.66±2.18	0.73±2.33	0.4±1.49	9e-06
g__Gemella	0.54±0.96	0.58±1.01	0.42±0.74	0.004
g__Prevotella	0.42±1.23	0.43±1.09	0.39±1.64	0.02
g__Granulicatella	0.36±0.49	0.38±0.51	0.26±0.38	0.0003
g__Porphyromonas	0.26±1.48	0.3±1.64	0.12±0.51	3e-05
g__Leptotrichia	0.15±0.38	0.15±0.37	0.15±0.41	0.2
Other	11.47±18.56	12.03±19.09	9.26±16.18	0.01

## Sheet: Correlation analysis results
Supplementary Table 4. Spearman and Pearson correlation analysis by sex
Taxon	Spearman	Pearson	Prevalence	Average	Sex
d__Bacteria;p__Actinobacteriota;c__Actinobacteria;o__Propionibacteriales;f__Propionibacteriaceae;g__Cutibacterium	-0.298679	-0.262665	99.3243	23.619	Female
d__Bacteria;p__Firmicutes;c__Bacilli;o__Lactobacillales;f__Streptococcaceae;g__Streptococcus	0.220921	0.181818	99.4595	22.8113	Female
d__Bacteria;p__Actinobacteriota;c__Actinobacteria;o__Micrococcales;f__Micrococcaceae;g__Rothia	0.382675	0.363465	95.2703	10.0032	Female
d__Bacteria;p__Proteobacteria;c__Gammaproteobacteria;o__Burkholderiales;f__Neisseriaceae;g__Neisseria	0.283052	0.203785	86.0811	2.81468	Female
d__Bacteria;p__Firmicutes;c__Bacilli;o__Lactobacillales;f__Carnobacteriaceae;g__Granulicatella	0.214458	0.180927	77.1622	0.386701	Female
d__Bacteria;p__Bacteroidota;c__Bacteroidia;o__Bacteroidales;f__Tannerellaceae;g__Tannerella	0.213409	0.106701	25.2703	0.346288	Female
d__Bacteria;p__Actinobacteriota;c__Actinobacteria;o__Corynebacteriales;f__Corynebacteriaceae;g__Lawsonella	-0.241541	-0.0536211	48.2432	0.261189	Female
d__Bacteria;p__Firmicutes;c__Clostridia;o__Peptostreptococcales-Tissierellales;f__Peptostreptococcales-Tissierellales;g__Parvimonas	0.243638	0.0315564	41.8919	0.221886	Female
d__Bacteria;p__Campilobacterota;c__Campylobacteria;o__Campylobacterales;f__Campylobacteraceae;g__Campylobacter	0.206389	0.127931	43.1081	0.180368	Female
d__Bacteria;p__Synergistota;c__Synergistia;o__Synergistales;f__Synergistaceae;g__Fretibacterium	0.224411	0.042932	17.2973	0.0449733	Female
d__Bacteria;p__Firmicutes;c__Clostridia;o__Peptostreptococcales-Tissierellales;f__Peptostreptococcaceae;g__Filifactor	0.27241	0.127956	21.0811	0.0382797	Female
d__Bacteria;p__Firmicutes;c__Clostridia;o__Peptostreptococcales-Tissierellales;f__Anaerovoracaceae;g__[Eubacterium]_nodatum_group	0.219495	0.0722147	27.1622	0.0361389	Female
d__Bacteria;p__Firmicutes;c__Clostridia;o__Peptostreptococcales-Tissierellales;f__Anaerovoracaceae;g__[Eubacterium]_brachy_group	0.216531	0.0830383	26.3514	0.0357457	Female
d__Bacteria;p__Proteobacteria;c__Gammaproteobacteria;o__Pasteurellales;f__Pasteurellaceae;g__Haemophilus	-0.280694	-0.24367	84.1808	0.88746	Male
d__Bacteria;p__Actinobacteriota;c__Actinobacteria;o__Micrococcales;f__Micrococcaceae;g__Micrococcus	0.22631	0.133013	41.2429	0.741788	Male
d__Bacteria;p__Actinobacteriota;c__Actinobacteria;o__Corynebacteriales;f__Corynebacteriaceae;g__Lawsonella	-0.271932	-0.188316	57.0621	0.256192	Male
d__Bacteria;p__Bacteroidota;c__Bacteroidia;o__Bacteroidales;f__Prevotellaceae;g__Alloprevotella	-0.171459	-0.204558	27.1186	0.0674676	Male
d__Bacteria;p__Proteobacteria;c__Gammaproteobacteria;o__Pasteurellales;f__Pasteurellaceae;g__Actinobacillus	-0.228098	-0.153466	21.4689	0.0425966	Male
d__Bacteria;p__Firmicutes;c__Bacilli;o__Lactobacillales;__unclassification;__unclassification	-0.292748	-0.27476	18.6441	0.0406007	Male
d__Bacteria;p__Firmicutes;c__Clostridia;o__Peptostreptococcales-Tissierellales;f__Peptostreptococcales-Tissierellales;g__Parvimonas	0.304464	0.194193	32.7684	0.0288335	Male
d__Bacteria;p__Actinobacteriota;c__Actinobacteria;o__Bifidobacteriales;f__Bifidobacteriaceae;g__Bifidobacterium	0.207615	0.0428822	16.3842	0.0258732	Male
d__Bacteria;p__Firmicutes;c__Clostridia;o__Peptostreptococcales-Tissierellales;f__Peptostreptococcaceae;g__Filifactor	0.219832	0.169542	19.209	0.0107808	Male
d__Bacteria;p__Synergistota;c__Synergistia;o__Synergistales;f__Synergistaceae;g__Fretibacterium	0.254819	0.166463	12.4294	0.00620876	Male
d__Bacteria;p__Proteobacteria;c__Alphaproteobacteria;o__Rhizobiales;f__Rhizobiaceae;g__uncultured	0.253393	0.17339	5.64972	0.00257743	Male
d__Bacteria;p__Actinobacteriota;c__Actinobacteria;o__Micrococcales;f__Dermacoccaceae;__unclassification	-0.206698	-0.169579	2.25989	0.00185028	Male
