# Supplementary material for: Skin microbiome-biophysical association: a first integrative approach to classifying Korean skin types and aging groups
Source: Front Cell Infect Microbiol. 2025 Jul 7;15:1561590. doi: 10.3389/fcimb.2025.1561590 (PMC12277360; doi:10.3389/fcimb.2025.1561590)
Supplement: Supplementary file 6 [file DataSheet6.xlsx]

## Sheet: Alpha-diversity
Supplementary Table S5. Skin Microbiome comparison analysis by the Aging group
alpha_metrics	group1	group2	group1.summary	group2.summary	p-value	p.adj
Shannon's index	Young	Aging I	3.32±1.5	3.18±1.34	0.244	0.244
Shannon's index	Aging I	Old	3.18±1.34	3.94±1.11	1e-09	3e-09
Shannon's index	Young	Old	3.32±1.5	3.94±1.11	1.02e-06	2.04e-06
Simpson's index	Young	Aging I	0.7±0.27	0.69±0.24	0.267	0.267
Simpson's index	Aging I	Old	0.69±0.24	0.82±0.17	2.23e-10	6.69e-10
Simpson's index	Young	Old	0.7±0.27	0.82±0.17	1e-07	2e-07

## Sheet: Beta-diversity
Supplementary Table S5. Skin Microbiome comparison analysis by the Aging group
Phylum	Class	Order	Family	Genus	Prev.percent	all_mean.percent	Young.percent	Aging I.percent	Old.percent	Aging_group.p	Aging_group.diff
p__Actinobacteriota	c__Actinobacteria	o__Propionibacteriales	f__Propionibacteriaceae	g__Cutibacterium	99.2625	24.2062	29.82±33.22	33.97±32.14	14.86±23.67	1.29e-14	TRUE
p__Firmicutes	c__Bacilli	o__Lactobacillales	f__Streptococcaceae	g__Streptococcus	99.41	22.1059	20.22±19.79	17.2±18.27	26.14±17.97	1.88e-09	TRUE
p__Firmicutes	c__Bacilli	o__Staphylococcales	f__Staphylococcaceae	g__Staphylococcus	99.41	13.2998	13.35±18.33	15.06±19.96	12.3±17.94	0.133	FALSE
p__Actinobacteriota	c__Actinobacteria	o__Micrococcales	f__Micrococcaceae	g__Rothia	94.9853	9.2091	5.72±8.4	5.9±8.96	13.51±14.51	1.51e-18	TRUE
p__Actinobacteriota	c__Actinobacteria	o__Corynebacteriales	f__Corynebacteriaceae	g__Corynebacterium	91.0029	6.05666	6.56±12.29	5.46±12.31	6.02±12.15	0.409	FALSE
p__Proteobacteria	c__Gammaproteobacteria	o__Burkholderiales	f__Neisseriaceae	g__Neisseria	86.5782	2.63877	1.82±6.33	1.42±3.96	3.89±6.84	7.98e-14	TRUE
p__Actinobacteriota	c__Actinobacteria	o__Actinomycetales	f__Actinomycetaceae	g__Actinomyces	89.3805	2.37988	2.67±5.45	2.29±5.5	2.22±3.14	0.00458	TRUE
p__Proteobacteria	c__Gammaproteobacteria	o__Pasteurellales	f__Pasteurellaceae	g__Haemophilus	88.7906	1.71247	1.59±2.66	1.45±2.74	1.94±3.88	0.0366	TRUE
p__Fusobacteriota	c__Fusobacteriia	o__Fusobacteriales	f__Fusobacteriaceae	g__Fusobacterium	71.3864	1.43999	0.63±4.6	0.84±4.28	2.34±7.97	5.47e-08	TRUE
p__Firmicutes	c__Negativicutes	o__Veillonellales-Selenomonadales	f__Veillonellaceae	g__Veillonella	78.7611	0.938483	0.89±1.4	0.78±1.65	1.06±2.14	0.000626	TRUE

## Sheet: LEfSe 
Supplementary Table S5. Skin Microbiome comparison analysis by the Aging group
feature	group	LDA	p	Prev.percent	all_mean.percent
g__Hydrogenophilus	Young	2.15016	0.000891957	14.0118	0.0393391
g__Megasphaera	Young	2.15992	0.0182338	21.9764	0.0412401
g__Gardnerella	Young	2.4574	0.00778791	7.22714	0.0467522
g__Terrisporobacter	Young	2.54324	0.0013026	6.48968	0.0382292
g__Skermanella	Young	2.73032	0.00484633	16.0767	0.0560173
g__Lawsonella	Young	2.75159	3.34477e-07	50.295	0.276405
g__Actinomyces	Young	3.47914	0.00507951	89.3805	2.37988
g___Ruminococcus__gnavus_group	Aging I	2.14927	0.00280062	3.39233	0.0108719
g__Acinetobacter	Aging I	2.52697	0.0013533	34.5133	0.0859626
g__Burkholderia_Caballeronia_Paraburkholderia	Aging I	2.71115	2.37419e-11	25.9587	0.0741469
g__Ruminococcus	Aging I	2.71198	0.0122107	11.0619	0.0781332
g__Megamonas	Aging I	2.76023	0.0249307	3.39233	0.0378753
g__Bradyrhizobium	Aging I	3.04075	0.000711866	40.2655	0.216583
g__Methylobacterium_Methylorubrum	Aging I	3.0774	0.0240104	19.3215	0.11196
g__uncultured	Aging I	3.29114	0.00283523	40.413	0.370253
g__Dolosigranulum	Aging I	3.30774	0.0185416	24.4838	0.70364
g__Bacteroides	Aging I	3.50543	0.0072911	16.2242	0.273893
g__Cutibacterium	Aging I	4.98192	1.22814e-14	99.2625	24.2062
g___Eubacterium__saphenum_group	Old	2.04549	2.98131e-06	8.40708	0.0137752
g__Chryseobacterium	Old	2.11735	0.00753241	8.11209	0.0118082
g__Ralstonia	Old	2.13364	0.0303429	6.78466	0.0216284
f__Oscillospiraceae;g__UCG_005	Old	2.21357	0.0394856	8.55457	0.0329866
g___Eubacterium__brachy_group	Old	2.22653	2.5369e-10	26.2537	0.0357094
g__Xanthomonas	Old	2.23043	0.000647918	6.0472	0.0220879
g___Eubacterium__nodatum_group	Old	2.2356	4.499e-07	26.2537	0.0348049
g__Oribacterium	Old	2.2454	0.000416751	33.0383	0.0392323
g__Desulfobulbus	Old	2.33177	2.60085e-07	7.22714	0.0161521
g__Capnocytophaga	Old	2.3452	0.000714256	40.118	0.0616825
g__Odoribacter	Old	2.37757	0.00122854	5.01475	0.0164669
g__Filifactor	Old	2.3804	2.63124e-11	21.0914	0.0389942
g__Flexilinea	Old	2.39587	0.00633473	5.30973	0.0211167
g__Weissella	Old	2.41704	0.00158103	12.5369	0.0397088
g__Fretibacterium	Old	2.53688	1.78717e-07	17.4041	0.0471536
g__Clostridia_vadinBB60_group	Old	2.54428	0.0116681	10.0295	0.0509395
g__Aggregatibacter	Old	2.56368	0.0267748	27.4336	0.0812672
g__Treponema	Old	2.5889	3.08323e-06	26.5487	0.0732704
g__Anaerococcus	Old	2.68988	0.0208141	43.6578	0.183393
g__Leptotrichia	Old	2.80482	4.96449e-06	52.5074	0.14491
g__Granulicatella	Old	3.03522	8.04562e-09	77.2861	0.375213
g__Gemella	Old	3.04847	6.8728e-05	80.826	0.537403
g__Prevotella	Old	3.12401	0.000457824	66.5192	0.456523
g__Campylobacter	Old	3.16305	2.20423e-08	42.7729	0.192416
g__Veillonella	Old	3.19344	0.000455204	78.7611	0.938483
g__Lautropia	Old	3.21864	2.53504e-05	74.7788	0.730257
g__Porphyromonas	Old	3.30093	1.26071e-07	56.9322	0.316521
g__Parvimonas	Old	3.3724	1.05266e-09	41.7404	0.235833
g__Tannerella	Old	3.44904	5.12203e-09	26.1062	0.377292
g__Haemophilus	Old	3.47853	0.0276562	88.7906	1.71247
g__Fusobacterium	Old	3.95533	4.03364e-08	71.3864	1.43999
g__Neisseria	Old	4.0543	1.09362e-13	86.5782	2.63877
g__Rothia	Old	4.5652	1.792e-18	94.9853	9.2091
g__Streptococcus	Old	4.64043	9.8823e-10	99.41	22.1059
