# Supplementary material for: Skin microbiome-biophysical association: a first integrative approach to classifying Korean skin types and aging groups
Source: Front Cell Infect Microbiol. 2025 Jul 7;15:1561590. doi: 10.3389/fcimb.2025.1561590 (PMC12277360; doi:10.3389/fcimb.2025.1561590)
Supplement: Supplementary file 7 [file DataSheet7.xlsx]

## Sheet: Sheet1
Supplementary Table S6. Beta-diversity comparison by sking dominant clusters (DCs)
Taxon	Prev.percent	all_mean.percent	Skin.DC1.percent	Skin.DC2.percent	Skin.DC1.sub1.percent	Skin.DC1.sub2.percent	cluster;p	cluster;diff	subcluster;p	subcluster;diff
d__Bacteria;p__Actinobacteriota;c__Actinobacteria;o__Propionibacteriales;f__Propionibacteriaceae;g__Cutibacterium	99.3113	23.2056	7.73±9.81	60.98±28.87	5.25±5.99	10.01±11.88	1.82e-72	TRUE	0.000358	TRUE
d__Bacteria;p__Firmicutes;c__Bacilli;o__Lactobacillales;f__Streptococcaceae;g__Streptococcus	99.5868	22.5852	29.17±18.68	6.51±6.57	33.09±23.18	25.56±12.24	1.02e-57	TRUE	0.000671	TRUE
d__Bacteria;p__Firmicutes;c__Bacilli;o__Staphylococcales;f__Staphylococcaceae;g__Staphylococcus	99.7245	12.8655	15.01±20.51	7.62±9.07	19.91±25.43	10.5±13.1	0.00996	TRUE	0.043	TRUE
d__Bacteria;p__Actinobacteriota;c__Actinobacteria;o__Micrococcales;f__Micrococcaceae;g__Rothia	95.4545	10.1764	13.32±13.58	2.51±6.73	6.81±6.19	19.31±15.63	7.58e-43	TRUE	1.18e-20	TRUE
d__Bacteria;p__Actinobacteriota;c__Actinobacteria;o__Corynebacteriales;f__Corynebacteriaceae;g__Corynebacterium	92.1488	6.22367	6.28±10.39	6.09±15.68	2.16±3.21	10.08±12.96	1.01e-08	TRUE	2.14e-15	TRUE
d__Bacteria;p__Proteobacteria;c__Gammaproteobacteria;o__Burkholderiales;f__Neisseriaceae;g__Neisseria	86.5014	2.78841	3.71±7.23	0.53±1.07	4.92±9.49	2.6±3.89	2.65e-32	TRUE	0.027	TRUE
d__Bacteria;p__Actinobacteriota;c__Actinobacteria;o__Actinomycetales;f__Actinomycetaceae;g__Actinomyces	89.8072	2.37469	2.92±4.89	1.05±2.5	1.96±2.11	3.79±6.36	1.43e-26	TRUE	3.71e-06	TRUE
d__Bacteria;p__Fusobacteriota;c__Fusobacteriia;o__Fusobacteriales;f__Fusobacteriaceae;g__Fusobacterium	69.9725	1.34823	1.74±6.98	0.39±2.24	2.89±9.72	0.68±2.13	3.03e-13	TRUE	0.000469	TRUE
d__Bacteria;p__Firmicutes;c__Bacilli;o__Lactobacillales;f__Lactobacillaceae;g__Lactobacillus	61.708	0.940115	1.15±2.82	0.42±1.79	0.53±2.19	1.73±3.2	4.53e-05	TRUE	0.0001	TRUE
d__Bacteria;p__Proteobacteria;c__Gammaproteobacteria;o__Burkholderiales;f__Burkholderiaceae;g__Lautropia	75.2066	0.728616	0.95±2.73	0.19±0.56	0.87±2.93	1.02±2.52	4.26e-22	TRUE	0.003	TRUE
d__Bacteria;p__Firmicutes;c__Bacilli;o__Staphylococcales;f__Gemellaceae;g__Gemella	78.5124	0.567959	0.72±1.15	0.2±0.37	0.94±1.46	0.51±0.71	2.13e-19	TRUE	7.68e-05	TRUE
d__Bacteria;p__Bacteroidota;c__Bacteroidia;o__Bacteroidales;f__Prevotellaceae;g__Prevotella	65.5647	0.423109	0.51±1.11	0.2±0.88	0.71±1.44	0.33±0.64	4.24e-17	TRUE	1.37e-06	TRUE
d__Bacteria;p__Firmicutes;c__Bacilli;o__Lactobacillales;f__Carnobacteriaceae;g__Granulicatella	77.4105	0.39484	0.5±0.58	0.13±0.22	0.55±0.57	0.46±0.59	3.51e-27	TRUE	0.003	TRUE
d__Bacteria;p__Bacteroidota;c__Bacteroidia;o__Bacteroidales;f__Porphyromonadaceae;g__Porphyromonas	57.3003	0.312192	0.41±2	0.07±0.17	0.55±2.72	0.29±0.94	1.6e-10	TRUE	5.83e-05	TRUE
d__Bacteria;p__Fusobacteriota;c__Fusobacteriia;o__Fusobacteriales;f__Leptotrichiaceae;g__Leptotrichia	52.6171	0.142499	0.18±0.42	0.05±0.11	0.21±0.48	0.15±0.36	2.27e-10	TRUE	0.003	TRUE
