# Supplementary material for: Skin microbiome-biophysical association: a first integrative approach to classifying Korean skin types and aging groups
Source: Front Cell Infect Microbiol. 2025 Jul 7;15:1561590. doi: 10.3389/fcimb.2025.1561590 (PMC12277360; doi:10.3389/fcimb.2025.1561590)
Supplement: Supplementary file 8 [file DataSheet8.xlsx]

## Sheet: Alpha-diversity
Supplementary Table 7. Skin microbiome statistical summary for the KSCs of each the Aging group
Alpha-diversity of core genera depending on skin type
metric	Young	yHH	yHL	yLH	yLL	yHH vs yHL	yHH vs yLH	yHH vs yLL	yHL vs yLH	yHL vs yLL	yLH vs yLL
Chao1 index	82.58±48.35	79.5±52.35	83.59±58.1	65.54±60.38	84.07±55.46	0.896	0.056	0.806	0.021	0.843	0.036
Observed features	67.93±37.51	66.83±41.55	71.39±49.29	53.96±44.52	70.75±45.05	0.818	0.043	0.866	0.011	0.969	0.032
Pielou's evenness	0.59±0.19	0.56±0.22	0.61±0.2	0.48±0.25	0.55±0.19	0.229	0.159	0.734	0.016	0.092	0.222
Shannon's index	3.52±1.33	3.38±1.54	3.65±1.37	2.75±1.58	3.33±1.44	0.37	0.12	0.822	0.01	0.22	0.084
Simpson's index	0.75±0.23	0.71±0.27	0.76±0.24	0.6±0.32	0.71±0.24	0.18	0.187	0.837	0.009	0.092	0.169
metric	Aging I	aHH	aHL	aLH	aLL	aHH vs aHL	aHH vs aLH	aHH vs aLL	aHL vs aLH	aHL vs aLL	aLH vs aLL
Chao1 index	82.58±48.35	88.14±57.5	81.64±53.49	80.76±44.88	80.37±42.09	0.492	0.749	0.757	0.951	0.593	0.8
Observed features	67.93±37.51	70.94±47.71	64.85±38.84	62.47±34.59	63.34±30.88	0.531	0.646	0.66	0.995	0.773	0.997
Pielou's evenness	0.59±0.19	0.56±0.21	0.55±0.17	0.47±0.22	0.54±0.18	0.745	0.127	0.393	0.112	0.682	0.179
Shannon's index	3.52±1.33	3.42±1.47	3.23±1.13	2.86±1.6	3.19±1.23	0.463	0.217	0.43	0.358	0.901	0.367
Simpson's index	0.75±0.23	0.72±0.24	0.71±0.21	0.62±0.28	0.71±0.22	0.34	0.176	0.42	0.266	0.85	0.24
metric	Old	oHH	oHL	oLH	oLL	oHH vs oHL	oHH vs oLH	oHH vs oLL	oHL vs oLH	oHL vs oLL	oLH vs oLL
Chao1 index	82.58±48.35	77.5±44.9	92.97±42.16	97.44±45.31	87.44±46.79	0.008	0.006	0.133	0.754	0.251	0.161
Observed features	67.93±37.51	64.56±31.94	78.13±34.41	80.77±32.44	72.27±34.95	0.008	0.002	0.152	0.603	0.22	0.09
Pielou's evenness	0.59±0.19	0.64±0.14	0.64±0.16	0.64±0.15	0.65±0.15	0.68	0.713	0.572	0.801	0.911	0.875
Shannon's index	3.52±1.33	3.77±0.95	4±1.2	4.06±1.15	3.92±1.1	0.054	0.026	0.153	0.716	0.465	0.359
Simpson's index	0.75±0.23	0.81±0.16	0.82±0.18	0.82±0.18	0.82±0.17	0.144	0.163	0.376	0.993	0.545	0.51

## Sheet: Relative abundance
Relative abundance of core genera depending on skin type
Genus	Full_lineage	Prev.percent	all_mean.percent	Aging I.percent	Old.percent	Young.percent	aHH.percent	aHL.percent	aLH.percent	aLL.percent	oHH.percent	oHL.percent	oLH.percent	oLL.percent	yHH.percent	yHL.percent	yLH.percent	yLL.percent	Aging I_sp;p	Old_sp;p	Young_sp;p
Cutibacterium	d__Bacteria;p__Actinobacteriota;c__Actinobacteria;o__Propionibacteriales;f__Propionibacteriaceae;g__Cutibacterium	99.2625	24.2062	33.97±32.14	14.86±23.67	29.82±33.22	28.45±31.55	29.05±31.25	45.07±35.24	34.38±30.51	17.37±25.13	13.17±22.52	16.58±24.02	13.54±23.66	31.59±35.19	15.68±23.78	39.6±38.84	36.99±31.33	0.0721	0.213	0.000604
Streptococcus	d__Bacteria;p__Firmicutes;c__Bacilli;o__Lactobacillales;f__Streptococcaceae;g__Streptococcus	99.41	22.1059	17.2±18.27	26.14±17.97	20.22±19.79	14.09±13.23	19.55±19.83	13.95±19.54	19.1±18.82	27.35±19.39	27.17±18.17	22.77±16.8	26.53±17.48	18.77±18.81	28.19±23.5	16.75±18.49	14.86±13.33	0.221	0.558	0.00263
Staphylococcus	d__Bacteria;p__Firmicutes;c__Bacilli;o__Staphylococcales;f__Staphylococcaceae;g__Staphylococcus	99.41	13.2998	15.06±19.96	12.3±17.94	13.35±18.33	16.89±24.22	12.69±20.61	15.36±17.59	15.48±18.4	9.57±14.5	15.65±20.79	13.53±18.15	9.79±16.27	12.05±14.68	12.45±16.2	11.27±19.08	17.2±22.25	0.335	0.125	0.163
Rothia	d__Bacteria;p__Actinobacteriota;c__Actinobacteria;o__Micrococcales;f__Micrococcaceae;g__Rothia	94.9853	9.2091	5.9±8.96	13.51±14.51	5.72±8.4	6.69±11.75	7.62±9.93	5.01±8.31	4.77±6.5	11.76±12.29	13.2±13.92	10.5±10.86	17.41±18.06	4.34±6.4	7.2±9.48	6.65±9.46	4.34±7.31	0.471	0.189	0.291
Corynebacterium	d__Bacteria;p__Actinobacteriota;c__Actinobacteria;o__Corynebacteriales;f__Corynebacteriaceae;g__Corynebacterium	91.0029	6.05666	5.46±12.31	6.02±12.15	6.56±12.29	3.6±6.09	6.22±9.8	3.1±5.71	7.27±17.74	6.44±11.72	6.29±12.76	5.09±11.22	6.09±12.63	6.26±11.19	7.62±14.04	5.36±10.29	6.54±12.66	0.184	0.902	0.567
Neisseria	d__Bacteria;p__Proteobacteria;c__Gammaproteobacteria;o__Burkholderiales;f__Neisseriaceae;g__Neisseria	86.5782	2.63877	1.42±3.96	3.89±6.84	1.82±6.33	2.3±7.82	1.25±2.15	0.67±0.87	1.45±2.47	2.82±4.99	3.03±4.78	5.51±10.17	4.47±6.81	1.29±2.96	1.73±3.05	3.24±12.31	1.21±3.28	0.542	0.0207	0.594
Actinomyces	d__Bacteria;p__Actinobacteriota;c__Actinobacteria;o__Actinomycetales;f__Actinomycetaceae;g__Actinomyces	89.3805	2.37988	2.29±5.5	2.22±3.14	2.67±5.45	1.99±2.94	3.52±9.28	1.58±3.58	2.01±3.76	1.94±2.19	2.59±4.07	1.97±2.42	2.22±3.07	2.91±5.74	2.88±4.5	2.81±7.95	2.12±3.48	0.277	0.924	0.177
Fusobacterium	d__Bacteria;p__Fusobacteriota;c__Fusobacteriia;o__Fusobacteriales;f__Fusobacteriaceae;g__Fusobacterium	71.3864	1.43999	0.84±4.28	2.34±7.97	0.63±4.6	1.8±9.07	0.77±1.94	0.63±1.58	0.47±1.26	3.84±10.85	0.99±3.16	2.35±6.91	2.68±9.55	1.78±9.82	0.44±1.03	0.25±0.59	0.23±0.37	0.613	0.216	0.419
Lactobacillus	d__Bacteria;p__Firmicutes;c__Bacilli;o__Lactobacillales;f__Lactobacillaceae;g__Lactobacillus	62.0944	0.899456	0.64±1.78	0.78±2.22	1.27±3.31	0.94±2.2	1.18±2.61	0.17±0.38	0.35±1.04	1.09±2.41	0.82±2.77	0.37±1.05	0.79±2	0.87±2.59	1.43±3.9	1.35±2.67	1.34±3.61	0.422	0.764	0.438
Lautropia	d__Bacteria;p__Proteobacteria;c__Gammaproteobacteria;o__Burkholderiales;f__Burkholderiaceae;g__Lautropia	74.7788	0.730257	0.5±1.32	0.83±2.15	0.77±3.25	0.53±0.87	0.57±0.65	0.23±0.47	0.58±2	0.89±4.01	0.67±1.14	0.98±1.32	0.84±1.31	0.36±0.74	0.79±2.42	0.73±1.35	1.1±5.64	0.0494	0.19	0.877
Gemella	d__Bacteria;p__Firmicutes;c__Bacilli;o__Staphylococcales;f__Gemellaceae;g__Gemella	80.826	0.537403	0.42±0.7	0.63±0.89	0.49±0.98	0.24±0.36	0.54±0.95	0.31±0.53	0.49±0.7	0.51±0.85	0.71±1.03	0.66±0.8	0.62±0.8	0.48±0.61	0.7±1.35	0.3±0.55	0.42±0.96	0.168	0.27	0.061
Prevotella	d__Bacteria;p__Bacteroidota;c__Bacteroidia;o__Bacteroidales;f__Prevotellaceae;g__Prevotella	66.5192	0.456523	0.28±0.9	0.52±1.01	0.5±1.45	0.41±1.11	0.2±0.44	0.37±1.54	0.22±0.4	0.51±1.03	0.62±1.36	0.46±0.67	0.46±0.69	0.57±1.35	0.69±1.96	0.46±1.32	0.26±0.76	0.502	0.648	0.151
Granulicatella	d__Bacteria;p__Firmicutes;c__Bacilli;o__Lactobacillales;f__Carnobacteriaceae;g__Granulicatella	77.2861	0.375213	0.29±0.41	0.49±0.6	0.28±0.39	0.22±0.26	0.35±0.55	0.26±0.34	0.29±0.4	0.51±0.76	0.47±0.46	0.52±0.51	0.48±0.64	0.27±0.35	0.4±0.48	0.22±0.38	0.2±0.27	0.773	0.544	0.0595
Porphyromonas	d__Bacteria;p__Bacteroidota;c__Bacteroidia;o__Bacteroidales;f__Porphyromonadaceae;g__Porphyromonas	56.9322	0.316521	0.16±0.39	0.53±2.53	0.14±0.48	0.08±0.17	0.19±0.53	0.15±0.49	0.17±0.31	0.87±5.1	0.44±1.28	0.59±1.14	0.33±0.69	0.1±0.19	0.1±0.19	0.14±0.49	0.22±0.78	0.521	0.0969	0.885
Leptotrichia	d__Bacteria;p__Fusobacteriota;c__Fusobacteriia;o__Fusobacteriales;f__Leptotrichiaceae;g__Leptotrichia	52.5074	0.14491	0.07±0.15	0.2±0.47	0.12±0.35	0.06±0.1	0.06±0.1	0.08±0.16	0.09±0.2	0.11±0.19	0.25±0.64	0.22±0.38	0.2±0.44	0.22±0.62	0.12±0.29	0.05±0.16	0.1±0.19	0.674	0.119	0.133

## Sheet: Young
Composition of core genera depending on skin type (Young)
15ea genus	mean	Young	yHH	yHL	yLH	yLL	p.KSC in Young
g__Cutibacterium	0.2421	0.2982	0.3159	0.1568	0.396	0.3699	0.000604
g__Streptococcus	0.2211	0.2022	0.1877	0.2819	0.1675	0.1486	0.00263
g__Granulicatella	0.0038	0.0028	0.0027	0.004	0.0022	0.002	0.0595
g__Gemella	0.0054	0.0049	0.0048	0.007	0.003	0.0042	0.061
g__Leptotrichia	0.0014	0.0012	0.0022	0.0012	0.0005	0.001	0.133
g__Prevotella	0.0046	0.005	0.0057	0.0069	0.0046	0.0026	0.151
g__Staphylococcus	0.133	0.1335	0.1205	0.1245	0.1127	0.172	0.163
g__Actinomyces	0.0238	0.0267	0.0291	0.0288	0.0281	0.0212	0.177
g__Rothia	0.0921	0.0572	0.0434	0.072	0.0665	0.0434	0.291
g__Fusobacterium	0.0144	0.0063	0.0178	0.0044	0.0025	0.0023	0.419
g__Lactobacillus	0.009	0.0127	0.0087	0.0143	0.0135	0.0134	0.438
g__Corynebacterium	0.0606	0.0656	0.0626	0.0762	0.0536	0.0654	0.567
g__Neisseria	0.0264	0.0182	0.0129	0.0173	0.0324	0.0121	0.594
g__Lautropia	0.0073	0.0077	0.0036	0.0079	0.0073	0.011	0.877
g__Porphyromonas	0.0032	0.0014	0.001	0.001	0.0014	0.0022	0.885

## Sheet: Aging I
Composition of core genera depending on skin type (Aging I)
15ea genus	mean	Aging I	aHH	aHL	aLH	aLL	p.KSC in Aging I
g__Lautropia	0.0073	0.005	0.0053	0.0057	0.0023	0.0058	0.0494
g__Cutibacterium	0.2421	0.3397	0.2845	0.2905	0.4507	0.3438	0.0721
g__Gemella	0.0054	0.0042	0.0024	0.0054	0.0031	0.0049	0.168
g__Corynebacterium	0.0606	0.0546	0.036	0.0622	0.031	0.0727	0.184
g__Streptococcus	0.2211	0.172	0.1409	0.1955	0.1395	0.191	0.221
g__Actinomyces	0.0238	0.0229	0.0199	0.0352	0.0158	0.0201	0.277
g__Staphylococcus	0.133	0.1506	0.1689	0.1269	0.1536	0.1548	0.335
g__Lactobacillus	0.009	0.0064	0.0094	0.0118	0.0017	0.0035	0.422
g__Rothia	0.0921	0.059	0.0669	0.0762	0.0501	0.0477	0.471
g__Prevotella	0.0046	0.0028	0.0041	0.002	0.0037	0.0022	0.502
g__Porphyromonas	0.0032	0.0016	0.0008	0.0019	0.0015	0.0017	0.521
g__Neisseria	0.0264	0.0142	0.023	0.0125	0.0067	0.0145	0.542
g__Fusobacterium	0.0144	0.0084	0.018	0.0077	0.0063	0.0047	0.613
g__Leptotrichia	0.0014	0.0007	0.0006	0.0006	0.0008	0.0009	0.674
g__Granulicatella	0.0038	0.0029	0.0022	0.0035	0.0026	0.0029	0.773

## Sheet: Old
Composition of core genera depending on skin type (Old)
15ea genus	mean	Old	oHH	oHL	oLH	oLL	p.KSC in Old
g__Neisseria	0.0264	0.0389	0.0282	0.0303	0.0551	0.0447	0.0207
g__Porphyromonas	0.0032	0.0053	0.0087	0.0044	0.0059	0.0033	0.0969
g__Leptotrichia	0.0014	0.002	0.0011	0.0025	0.0022	0.002	0.119
g__Staphylococcus	0.133	0.123	0.0957	0.1565	0.1353	0.0979	0.125
g__Rothia	0.0921	0.1351	0.1176	0.132	0.105	0.1741	0.189
g__Lautropia	0.0073	0.0083	0.0089	0.0067	0.0098	0.0084	0.19
g__Cutibacterium	0.2421	0.1486	0.1737	0.1317	0.1658	0.1354	0.213
g__Fusobacterium	0.0144	0.0234	0.0384	0.0099	0.0235	0.0268	0.216
g__Gemella	0.0054	0.0063	0.0051	0.0071	0.0066	0.0062	0.27
g__Granulicatella	0.0038	0.0049	0.0051	0.0047	0.0052	0.0048	0.544
g__Streptococcus	0.2211	0.2614	0.2735	0.2717	0.2277	0.2653	0.558
g__Prevotella	0.0046	0.0052	0.0051	0.0062	0.0046	0.0046	0.648
g__Lactobacillus	0.009	0.0078	0.0109	0.0082	0.0037	0.0079	0.764
g__Corynebacterium	0.0606	0.0602	0.0644	0.0629	0.0509	0.0609	0.902
g__Actinomyces	0.0238	0.0222	0.0194	0.0259	0.0197	0.0222	0.924

## Sheet: CatBoost AUC score
CatBoost AUC score for 15 genera
KSCs	validation AUC	Actinomyces	Corynebacterium	Cutibacterium	Fusobacterium	Gemella	Granulicatella	Lactobacillus	Lautropia	Leptotrichia	Neisseria	Porphyromonas	Prevotella	Rothia	Staphylococcus	Streptococcus	Average	Standard deviation
yHH	0.957516	0	17.3459	24.6186	0	0	10.971	17.9966	0	10.5887	0	0	12.636	0	0	5.84319	6.66667	8.12593
yHL	0.920513	0	0	59.5603	0	9.33706	0	0	13.7045	12.3078	0	0	0	0	0	5.09028	6.66667	14.9067
yLH	0.964052	7.11548	10.545	12.3962	4.20521	8.61772	4.01074	12.1466	6.18102	4.51676	5.27197	5.35328	6.14527	3.74264	6.22727	3.52487	6.66667	2.85696
yLL	0.946023	5.22861	7.1209	23.7363	4.39222	0	1.74886	7.10727	2.89447	11.2815	9.73133	0.377246	10.2878	7.70242	8.391	0	6.66667	5.85219
aHH	0.967033	5.5713	8.66721	9.05544	3.59163	9.56749	2.34352	7.6944	3.8488	3.69669	10.3133	2.88571	11.3557	5.52183	8.4523	7.43468	6.66667	2.8279
aHL	0.97	0	11.8643	8.57272	8.47197	0	8.16968	4.9703	2.32834	11.6177	2.69255	2.37385	0	0.442099	20.6555	17.841	6.66667	6.37303
aLH	0.987654	3.26885	2.05143	14.519	5.40144	2.10788	10.6607	14.0783	0	0.658989	9.89671	4.93394	25.6439	0.588791	0	6.19005	6.66667	6.94499
aLL	0.980159	8.98618	5.49502	7.01226	2.10612	15.7122	1.98933	4.27241	6.20186	6.51594	8.52297	2.28361	3.90177	4.82543	5.68786	16.487	6.66667	4.23029
oHH	0.890344	2.70316	7.39924	11.8643	10.1266	6.58822	7.01901	4.38071	13.1633	0.461454	5.47831	5.3624	4.39594	7.34319	10.7834	2.93071	6.66667	3.47306
oHL	0.882275	4.41796	8.55071	9.2407	2.69918	4.20486	5.91398	5.34341	6.10794	3.96364	9.05854	12.3855	4.85087	4.62663	7.84947	10.7866	6.66667	2.72308
oLH	0.940104	1.36039	3.82639	3.84463	6.56146	0	13.6364	12.7261	6.28124	4.27331	17.0244	10.4554	9.37132	0	3.93246	6.70656	6.66667	4.90365
oLL	0.796854	0	0	0	27.3913	18.6404	8.35763	0	0	0	0	0	0	23.4215	22.1892	0	6.66667	10.1386
Z-score conversion (CatBoost AUC score for 15 genera)
KSCs	Actinomyces	Corynebacterium	Cutibacterium	Fusobacterium	Gemella	Granulicatella	Lactobacillus	Lautropia	Leptotrichia	Neisseria	Porphyromonas	Prevotella	Rothia	Staphylococcus	Streptococcus
yHH	-0.820419	1.31422	2.20921	-0.820419	-0.820419	0.52971	1.39429	-0.820419	0.482655	-0.820419	-0.820419	0.734602	-0.820419	-0.820419	-0.101339
yHL	-0.447226	-0.447226	3.54831	-0.447226	0.17914	-0.447226	-0.447226	0.472127	0.378432	-0.447226	-0.447226	-0.447226	-0.447226	-0.447226	-0.10575
yLH	0.157094	1.35749	2.00548	-0.861567	0.682912	-0.929634	1.91809	-0.169987	-0.752516	-0.488176	-0.459714	-0.182501	-1.02347	-0.1538	-1.0997
yLL	-0.245729	0.0776174	2.91679	-0.38865	-1.13918	-0.840336	0.0752884	-0.644579	0.788574	0.523678	-1.07471	0.618773	0.176986	0.294647	-1.13918
aHH	-0.387343	0.707429	0.844715	-1.08739	1.02579	-1.52875	0.363428	-0.996452	-1.05024	1.28953	-1.33702	1.65812	-0.404838	0.631435	0.271585
aHL	-1.04608	0.815563	0.299081	0.283272	-1.04608	0.23584	-0.266179	-0.680733	0.776873	-0.623584	-0.673591	-1.04608	-0.976705	2.195	1.75339
aLH	-0.489248	-0.664542	1.13065	-0.182178	-0.656413	0.575095	1.06719	-0.959925	-0.865038	0.46509	-0.249494	2.73251	-0.875145	-0.959925	-0.0686275
aLL	0.548311	-0.276966	0.0816957	-1.07807	2.13827	-1.10568	-0.565979	-0.109876	-0.0356306	0.438812	-1.03611	-0.653594	-0.43525	-0.23138	2.32144
oHH	-1.14121	0.210931	1.49657	0.996213	-0.0225858	0.101452	-0.658197	1.87058	-1.78667	-0.342164	-0.375539	-0.653812	0.194792	1.18535	-1.0757
oHL	-0.825796	0.691879	0.945266	-1.45699	-0.904052	-0.27641	-0.485943	-0.205183	-0.992635	0.87837	2.10013	-0.666818	-0.749164	0.434363	1.51298
oLH	-1.08211	-0.579216	-0.575497	-0.0214554	-1.35953	1.42133	1.23569	-0.078599	-0.488076	2.11225	0.772633	0.551558	-1.35953	-0.557585	0.00813642
oLL	-0.657555	-0.657555	-0.657555	2.04414	1.18101	0.166785	-0.657555	-0.657555	-0.657555	-0.657555	-0.657555	-0.657555	1.65258	1.53104	-0.657555
