# Supplementary material for: Skin microbiome-biophysical association: a first integrative approach to classifying Korean skin types and aging groups
Source: Front Cell Infect Microbiol. 2025 Jul 7;15:1561590. doi: 10.3389/fcimb.2025.1561590 (PMC12277360; doi:10.3389/fcimb.2025.1561590)
Supplement: Supplementary file 9 [file DataSheet9.xlsx]

## Sheet: Young
Supplementary Table S8. KEGG functional prediction analysis of differentially enriched skin microbe by the Aging groups
ko number	pathway name	category	2F010	2F012	2F014	2F015	2F016	2F019	2F021	2F022	2F023	2F024	2F025	2F026	2F027	2F028	2F029	2F030	2F031	2F032	3F017	3F025	3F026	3F027	3F028	2F009	2F074	2F095	2F099	3F006	3F009	1F009	1F018	1F023	1F029	1F030	1F031	1F032	1F033	1F034	1F035	1F036	2F048	2F067	2F068	2F069	2F072	2F073	2F080
ko00052	Galactose metabolism	Carbohydrate metabolism	0.0144527	0.0132618	0.0121612	0.00947163	0.0108673	0.0113865	0.0144799	0.0137516	0.0132022	0.0123993	0.0134666	0.00981421	0.0129249	0.00995083	0.0127289	0.0103466	0.0104233	0.0106444	0.0137537	0.0118737	0.0126091	0.0118675	0.0118087	0.0161631	0.0110725	0.0111974	0.013594	0.0122886	0.00779644	0.00998434	0.0132065	0.00962301	0.0107671	0.0091761	0.0138557	0.0174156	0.0119329	0.0100326	0.0123789	0.0115183	0.0119305	0.00869283	0.0113938	0.0126598	0.0105188	0.012664	0.0102428
ko00500	Starch and sucrose metabolism	Carbohydrate metabolism	0.0103617	0.0104999	0.00887527	0.00852033	0.00870997	0.00933787	0.0106613	0.0110206	0.00960132	0.00985077	0.0108496	0.0111931	0.0103437	0.00731715	0.0100563	0.007144	0.00764137	0.00894219	0.0108528	0.0112909	0.0101584	0.0103088	0.0100581	0.0111948	0.00781826	0.00878417	0.0099599	0.0093301	0.007735	0.00636526	0.0106557	0.00916093	0.00794709	0.00681957	0.0133328	0.0116244	0.00915236	0.00810183	0.00944203	0.00803173	0.00808961	0.00680056	0.0102797	0.0101705	0.00725575	0.0101322	0.00878539
ko02010	ABC transporters	Membrane transport	0.00817447	0.00935655	0.0086896	0.00829941	0.00788257	0.00816257	0.00797678	0.00951241	0.00807898	0.00912496	0.0093571	0.0080317	0.00910525	0.00839025	0.00875829	0.00870787	0.00819246	0.00859702	0.00933208	0.0087283	0.00886059	0.00799022	0.00779969	0.00835464	0.00908328	0.00883529	0.007758	0.00921376	0.0078797	0.00820131	0.00916818	0.00761548	0.00861894	0.00874622	0.00941202	0.00794911	0.00869986	0.00773234	0.00841669	0.00927741	0.00892804	0.00807743	0.00801989	0.00909475	0.00868311	0.00950523	0.00808893
ko00520	Amino sugar and nucleotide sugar metabolism	Carbohydrate metabolism	0.0142869	0.013702	0.0119793	0.0112568	0.0119828	0.0133816	0.014816	0.0143236	0.0133025	0.0130957	0.014116	0.0131947	0.0135099	0.0096946	0.0134169	0.00988893	0.0108396	0.0114733	0.014278	0.0138555	0.0132661	0.0130835	0.0125642	0.0155098	0.010738	0.0123802	0.0134718	0.0123687	0.0107038	0.0113991	0.0138408	0.0110237	0.0109198	0.0098467	0.0130224	0.0161267	0.013001	0.0115761	0.0127222	0.0109791	0.0112843	0.0100736	0.011864	0.0132163	0.0101587	0.0134896	0.0113766
ko00910	Nitrogen metabolism	Energy metabolism	0.00544535	0.00735645	0.0063619	0.00663857	0.00609164	0.00672096	0.00521089	0.00750791	0.00529408	0.00721098	0.007419	0.00589819	0.00717917	0.00655107	0.0068321	0.00656707	0.00620721	0.00610251	0.00722286	0.00721455	0.00697342	0.00605406	0.00611679	0.00542738	0.00688647	0.00673625	0.00508883	0.00715706	0.00710959	0.00765629	0.00726089	0.00626429	0.00659378	0.006665	0.00703324	0.00443018	0.00615679	0.0060269	0.00627636	0.00707765	0.00654191	0.00712789	0.00649921	0.00710085	0.00640613	0.00773929	0.00647086
[truncated: 166 more columns]

## Sheet: Aging I
ko number	pathway name	category	3F015	3F016	3F018	3F019	3F020	3F021	3F024	4F004	4F027	4F035	4F037	4F038	4F039	4F040	4F041	4F042	4F043	4F044	4F045	4F046	4F047	4F048	4F049	4F050	4F051	4F052	4F053	4F054	4F055	4F056	4F057	4F058	4F059	4F060	4F061	4F062	4F063	4F064	4F065	4F066	4F067	4F068	4F069	4F070	4F071	4F072	4F075
ko00511	Other glycan degradation	Glycan biosynthesis and metabolism	0.00986553	0.0145473	0.00589062	0.00827977	0.0122149	0.0100907	0.017493	0.0132042	0.00698786	0.00935632	0.00517359	0.0137216	0.0139858	0.0128369	0.00434911	0.0082471	0.0146729	0.00928028	0.0111823	0.0136273	0.00369602	0.00587697	0.0117847	0.0128797	0.00220755	0.0102833	0.0109334	0.00441795	0.00737234	0.0101927	0.00515115	0.0042287	0.0110467	0.0134988	0.0157975	0.0190412	0.0114755	0.0174302	0.0164583	0.0164077	0.00712508	0.00550248	0.00574316	0.00669923	0.0106788	0.0119017	0.00450643
ko00780	Biotin metabolism	Metabolism of cofactors and vitamins	0.01171	0.0188557	0.0100233	0.0140579	0.0181551	0.0182415	0.0211321	0.0135022	0.00749428	0.00734088	0.009938	0.0165315	0.0177271	0.00969371	0.0122814	0.0131137	0.017535	0.0105992	0.00953499	0.0173458	0.0120773	0.0111001	0.0173479	0.0164904	0.014462	0.0169538	0.00949918	0.0125102	0.0171232	0.0158252	0.011552	0.0143065	0.0139949	0.0171585	0.0197535	0.022334	0.0192749	0.0204846	0.0204513	0.0210006	0.0149085	0.0156012	0.0118134	0.0116931	0.0192524	0.0183888	0.015119
ko00340	Histidine metabolism	Amino acid metabolism	0.00729839	0.0140896	0.00860537	0.0110713	0.0141278	0.0139974	0.0159231	0.012086	0.0120899	0.00421879	0.00892417	0.0120797	0.0134616	0.00571806	0.0116598	0.00769556	0.0134489	0.00900374	0.00510461	0.0134368	0.0110184	0.00775983	0.0138717	0.0134794	0.0145798	0.0138349	0.0060449	0.0103282	0.0153511	0.0129502	0.00920271	0.0132375	0.0120981	0.0130554	0.0148738	0.016647	0.0161702	0.0152401	0.0155451	0.0161322	0.0109098	0.0125307	0.0109495	0.00997458	0.0164101	0.0143502	0.0135811
ko00860	Porphyrin and chlorophyll metabolism	Metabolism of cofactors and vitamins	0.00603482	0.012091	0.00517489	0.00690021	0.0106575	0.0094998	0.0136121	0.00933868	0.00661007	0.00287685	0.00564992	0.0100316	0.0109573	0.00414009	0.00689543	0.00541762	0.0113769	0.00498453	0.00321529	0.0107802	0.00707532	0.00743148	0.0101925	0.0106238	0.00600917	0.00940332	0.00417478	0.00469602	0.00866429	0.0089322	0.00694818	0.00582154	0.00984338	0.0108536	0.0123987	0.0145719	0.0108438	0.0133522	0.0130041	0.0131747	0.00763167	0.00734538	0.00621508	0.00642442	0.0105583	0.0108034	0.00653078
ko02060	Phosphotransferase system (PTS)	Membrane transport	0.00901383	0.0134938	0.0101677	0.0105642	0.0122691	0.010627	0.0159432	0.0127769	0.0094249	0.0113976	0.00861388	0.0130404	0.0137397	0.013083	0.00806217	0.00943928	0.0134301	0.0114221	0.0110793	0.0142038	0.00757439	0.00891361	0.0127112	0.0115848	0.00883058	0.0126221	0.0121543	0.00983613	0.0116326	0.0126992	0.00772885	0.00983128	0.0105401	0.0132189	0.0146784	0.0169722	0.0136697	0.0156083	0.0153477	0.0156792	0.00871072	0.00739296	0.00595045	0.00830768	0.013454	0.0127921	0.00996677
ko00040	Pentose and glucuronate interconversions	Carbohydrate metabolism	0.00351915	0.00804979	0.00446236	0.00593741	0.00780135	0.00655618	0.00974261	0.00697437	0.00497241	0.00284733	0.00425709	0.00702358	0.00800725	0.0041484	0.00439547	0.00367399	0.00819157	0.00504022	0.00346833	0.00793222	0.00472642	0.00323116	0.00780548	0.00786945	0.0067173	0.00759213	0.00384772	0.00445948	0.0080077	0.00711247	0.00380514	0.00647468	0.0073917	0.00758456	0.00893331	0.0103189	0.00900591	0.00944613	0.00949805	0.0096729	0.00503341	0.00555017	0.00552538	0.0059191	0.00901007	0.00848977	0.00680078
ko00030	Pentose phosphate pathway	Carbohydrate metabolism	0.0175042	0.0211072	0.016271	0.0175083	0.0200516	0.0182305	0.0230772	0.0198927	0.0167836	0.0171227	0.0152685	0.020704	0.0204135	0.0186032	0.0146241	0.016705	0.0206338	0.0181128	0.0168534	0.0211512	0.0149105	0.0168856	0.0196093	0.0188205	0.0152973	0.0191914	0.0180494	0.01695	0.0185497	0.0190243	0.0154577	0.016537	0.0177657	0.0203766	0.0215727	0.0243634	0.0207181	0.0225457	0.0222662	0.0228864	0.0165396	0.016754	0.0131064	0.0165363	0.0205279	0.0199902	0.016333
ko00020	Citrate cycle (TCA cycle)	Carbohydrate metabolism	0.0108216	0.0170672	0.0130678	0.0133293	0.0168068	0.0157265	0.0196838	0.0157318	0.0148234	0.00841651	0.00886122	0.0161653	0.0168007	0.00900861	0.0138039	0.0104897	0.0168642	0.011551	0.00745883	0.0175928	0.0137334	0.0125572	0.0168155	0.0162449	0.0144169	0.0162935	0.00997736	0.0117884	0.0164815	0.015948	0.0122536	0.0138441	0.0149813	0.0163997	0.0182065	0	0.0182321	0.0191104	0.0190135	0.0196235	0.0127974	0.0152405	0.0120022	0.0116334	0.0181545	0.0167509	0.0138386
ko00750	Vitamin B6 metabolism	Metabolism of cofactors and vitamins	0.0104141	0.0143467	0.009726	0.0110317	0.013863	0.0130266	0.0158352	0.0136207	0.0137195	0.00839328	0.00884907	0.0136641	0.013756	0.00947637	0.0129745	0.0104685	0.0140957	0.0106111	0.00882059	0.0140702	0.0105257	0.00971239	0.0134083	0.013303	0.010195	0.0128362	0.0095079	0.00933186	0.0121101	0.0126579	0.0104723	0.0103056	0.0125313	0.0135688	0.0148744	0.0167062	0.0137709	0.0154319	0.0152248	0.0155631	0.011637	0.0118069	0.0101557	0.0106196	0.0135801	0.0133519	0.0107573
ko00630	Glyoxylate and dicarboxylate metabolism	Glyoxylate and dicarboxylate metabolism	0.00456619	0.00710862	0.00392242	0.00545377	0.0070589	0.0070683	0.00774727	0.00593793	0.0047039	0.00326878	0.00581254	0.0064638	0.00692503	0.00416796	0.0072504	0.00545789	0.00720144	0.00445268	0.0043242	0.00656486	0.00666076	0.00409613	0.00681316	0.00757376	0.00578517	0.00643072	0.00389968	0.00496866	0.00616515	0.00619533	0.0052025	0.00557949	0.00895877	0.00667465	0.00745787	0.00811342	0.00692972	0.00754219	0.00752874	0.0076155	0.00815138	0.00699978	0.00749407	0.00481502	0.00686332	0.00743284	0.00614848
ko00280	Valine, leucine and isoleucine degradation	Amino acid metabolism	0.00446096	0.00624925	0.00561438	0.00614795	0.00659607	0.00661618	0.00687633	0.00569531	0.00500744	0.00452083	0.00807132	0.00555583	0.00670681	0.0049393	0.00707037	0.00500515	0.00672701	0.00561932	0.00504949	0.00645024	0.00770577	0.00464732	0.00664146	0.00762079	0.00787942	0.00673248	0.00491883	0.00637402	0.00723308	0.0065158	0.00584561	0.00705594	0.00943528	0.00633785	0.00684755	0.0070643	0.00735119	0.00667085	0.00675668	0.00700299	0.00718688	0.00794892	0.00889328	0.00528328	0.0074512	0.00730608	0.00727919
ko00190	Oxidative phosphorylation	Energy metabolism	0.00479337	0.00764501	0.00426471	0.00533357	0.0077735	0.00673688	0.00890167	0.00718431	0.00642574	0.0033293	0.00412783	0.00740713	0.00742221	0.00411002	0.0057398	0.00472671	0.007722	0.00469995	0.00339247	0.0075373	0.00522303	0.00433389	0.00730097	0.00738299	0.00488017	0.00662731	0.0040996	0.00429116	0.00618441	0.0065243	0.00472078	0.00491792	0.00686397	0.00722287	0.00817808	0.00946073	0.00734839	0.00871679	0.00855523	0.0086613	0.00610084	0.00575381	0.0053816	0.00473311	0.00718596	0.00724177	0.0050375
ko00640	Propanoate metabolism	Carbohydrate metabolism	0.0077375	0.00920917	0.00883491	0.00950494	0.00927001	0.00886648	0.0100191	0.00844708	0.00719547	0.00826277	0.00923671	0.00899672	0.00961354	0.00889693	0.00902605	0.00828324	0.00945709	0.00922217	0.00867859	0.00957871	0.00903996	0.00727674	0.00970768	0.00978642	0.0110375	0.00993758	0.00877657	0.00871356	0.010569	0.00953389	0.00805516	0.010546	0.0110576	0.00927362	0.00981379	0.0103503	0.010733	0.00967979	0.00983221	0.0102868	0.00912935	0.00904731	0.00987451	0.00827133	0.0108924	0.0100756	0.0102293
ko00720	Carbon fixation pathways in prokaryotes	Energy metabolism	0.0110422	0.0142514	0.0114607	0.0123449	0.0141553	0.0132851	0.0157484	0.012914	0.0113055	0.0096106	0.00979926	0.013891	0.0140078	0.0104406	0.0121025	0.0109971	0.0140661	0.0114835	0.00965879	0.0144418	0.0120564	0.011195	0.0141011	0.0138787	0.0126408	0.0137746	0.0107345	0.0110528	0.0138154	0.0134828	0.0113262	0.0126527	0.0133398	0.0137719	0.0149038	0.0165134	0.0149544	0.0153163	0.0152706	0.015799	0.0125411	0.0123636	0.0117643	0.0113258	0.0149375	0.0140887	0.0123783
ko00730	Thiamine metabolism	Metabolism of cofactors and vitamins	0.0139263	0.0177833	0.0168765	0.0161149	0.0186812	0.0164838	0.0196195	0.0143137	0.0097387	0.0140511	0.0125452	0.0169227	0.017771	0.0147236	0.0136719	0.0138803	0.0172518	0.0154946	0.013243	0.0186197	0.0144839	0.0140703	0.017893	0.0163757	0.0175829	0.0179937	0.015357	0.0163334	0.0187982	0.0174275	0.0131703	0.0176913	0.0149316	0.0169729	0.0185248	0.0205456	0.0197328	0.019012	0.0191266	0.0200093	0.0144171	0.0144456	0.0127782	0.0153186	0.0198918	0.0176681	0.0168619
ko00330	Arginine and proline metabolism	Amino acid metabolism	0.00592432	0.0079276	0.00594732	0.00698765	0.00794542	0.00761331	0.00856524	0.00803106	0.00833471	0.00526114	0.00729414	0.00754711	0.00769664	0.00589762	0.00646637	0.00606158	0.00777544	0.00690631	0.00556796	0.00779082	0.00702401	0.00590796	0.00784508	0.00775503	0.00789636	0.0077215	0.00581001	0.00651405	0.00798298	0.00736302	0.00617149	0.00748754	0.00755309	0.00768434	0.00816003	0.00894351	0.00843096	0.00829649	0.00837586	0.0086389	0.00727164	0.00682227	0.0069894	0.00634044	0.00848059	0.00805064	0.00754344
ko00051	Fructose and mannose metabolism	Carbohydrate metabolism	0.0100109	0.0123287	0.0107009	0.010354	0.0115502	0.010524	0.0134601	0.0129027	0.012637	0.011328	0.00873735	0.0115847	0.0121958	0.0118722	0.00912722	0.00964168	0.0121367	0.0114718	0.0108122	0.012863	0.00925624	0.0106431	0.0112892	0.0109403	0.00852426	0.0114278	0.0116432	0.0102296	0.010634	0.011684	0.00947608	0.00933573	0.0106458	0.0121309	0.012717	0.0142092	0.0119309	0.0132085	0.0129681	0.013314	0.008559	0.0096613	0.00743239	0.0103291	0.0117758	0.0113533	0.00963514
ko00260	Glycine, serine and threonine metabolism	Amino acid metabolism	0.01169	0.0135926	0.0122805	0.0126926	0.0135245	0.0130178	0.0146422	0.013627	0.0136933	0.0112966	0.0117597	0.0132058	0.0135325	0.0118135	0.0125624	0.011559	0.0134709	0.0128854	0.0110461	0.0140542	0.012311	0.0120169	0.0135675	0.0129797	0.0131718	0.0136225	0.0120333	0.0119343	0.0137295	0.0130551	0.0116597	0.0130806	0.0128334	0.0135303	0.0139813	0.0152642	0.0144264	0.0142102	0.0142296	0.0148035	0.0122559	0.0128313	0.0111693	0.0119747	0.0144892	0.013515	0.0127987
ko00561	Glycerolipid metabolism	Lipid metabolism	0.00488881	0.00620824	0.0056223	0.00632057	0.00640062	0.00560921	0.00688778	0.00648804	0.00651317	0.00508843	0.0052743	0.00595675	0.00629411	0.00558725	0.00524453	0.00507668	0.00618229	0.00633388	0.00519287	0.0064822	0.00502107	0.00527408	0.00654439	0.00610348	0.00741915	0.0068684	0.00547615	0.00577198	0.00752159	0.00657859	0.00520939	0.00727077	0.00531846	0.00634014	0.00656866	0.00712728	0.00749635	0.00660129	0.00677908	0.00711221	0.00563462	0.00552266	0.0055043	0.00591111	0.00765355	0.00680588	0.00681281
ko00010	Glycolysis / Gluconeogenesis	Glycolysis / Gluconeogenesis	0.0144289	0.0166421	0.0161809	0.0156406	0.0161267	0.0156043	0.0182925	0.0164375	0.0151001	0.0159208	0.0130698	0.0164392	0.016838	0.01641	0.0146644	0.0140074	0.0166171	0.0164686	0.0148466	0.0178279	0.0144244	0.0147418	0.0164802	0.0154588	0.015321	0.0166702	0.0165293	0.015764	0.0165584	0.0168096	0.0138737	0.0155734	0.0147388	0.0166368	0.0173516	0.0191429	0.0176512	0.0178102	0.017727	0.0184322	0.0136064	0.0148447	0.0120383	0.0142192	0.017642	0.0164256	0.0151398
ko00130	Ubiquinone and other terpenoid-quinone biosynthesis	Metabolism of cofactors and vitamins	0.00545146	0.0077544	0.00614537	0.00626461	0.00747853	0.00758089	0.0086076	0.00694598	0.00668192	0.00316343	0.00503699	0.00687702	0.00745952	0.0030517	0.0062746	0.00635709	0.0075395	0.00497699	0.00306922	0.00806185	0.00736016	0.00715296	0.00769825	0.00730503	0.00751205	0.00775454	0.00387613	0.00559379	0.00784359	0.00737782	0.00659543	0.00677692	0.00658106	0.00752957	0.00824262	0.00900194	0.00837066	0.00830462	0.00841261	0.00870261	0.00715006	0.00675871	0.00596201	0.00607797	0.00840935	0.00769753	0.00719729
[truncated: 117 more columns]

## Sheet: Old
ko number	pathway name	category	5F006	5F010	5F013	5F014	5F015	5F016	5F017	5F018	5F019	5F020	5F021	5F022	5F023	5F026	5F027	5F028	5F029	5F030	5F031	5F032	5F033	5F034	5F035	5F036	5F037	5F038	5F039	5F040	5F041	5F042	5F043	5F044	5F045	5F047	5F049	5F050	5F051	5F052	5F053	5F055	5F056	5F057	5F058	5F059	5F060	5F062	5F063
ko01055	Biosynthesis of vancomycin group antibiotics	Metabolism of terpenoids and polyketides	0.00286038	0.0210091	0.0245445	0.00805944	0.00639888	0.0194873	0.0062003	0.00932458	0.0170605	0.00883072	0.010397	0.0136102	0.0248273	0.00451704	0.0197006	0.0137021	0.0124023	0.0141283	0.00557887	0.0234746	0.007027	0.016178	0.00885104	0.0203584	0.0108183	0.0138344	0.0239898	0.0103149	0.00668338	0.00192878	0.0146265	0.0159595	0.0106815	0.00899378	0.00681366	0.0181043	0.0218433	0.0223077	0.0224094	0.0198283	0.0153437	0.0060407	0.0153126	0.00120676	0.0173988	0.00137789	0.0154271
ko00471	D-Glutamine and D-glutamate metabolism	Amino acid metabolism	0.0200935	0.0251861	0.0258376	0.0206021	0.0191922	0.0214567	0.0206283	0.0207265	0.0235873	0.0192483	0.0229474	0.0181513	0.0266936	0.0219882	0.0244651	0.0234441	0.0241232	0.0230349	0.0205515	0.026672	0.022696	0.0225977	0.0233935	0.0243217	0.0228897	0.0238053	0.0251693	0.0206718	0.0226972	0.0237568	0.0240743	0.0244589	0.0246245	0.0157254	0.0232223	0.020495	0.0224077	0.0198882	0.0197214	0.0235872	0.0237467	0.0217096	0.0233857	0.0198852	0.025155	0.0217321	0.0224337
ko01051	Biosynthesis of ansamycins	Metabolism of terpenoids and polyketides	0.0214275	0.0294006	0.0290775	0.0221876	0.0224772	0.0264932	0.022835	0.0227174	0.0245823	0.0218367	0.023734	0.0266639	0.0319765	0.0229513	0.0254693	0.026801	0.0247854	0.0265944	0.0226636	0.0278923	0.0297116	0.0252965	0.022126	0.0266796	0.0246646	0.0252266	0.026996	0.0238444	0.0243032	0.0241076	0.0281092	0.0284695	0.0507752	0.0246059	0.0238608	0.0599582	0.0437523	0.0722583	0.0651983	0.026049	0.027533	0.02243	0.036901	0.020051	0.0259011	0.022521	0.025231
ko00770	Pantothenate and CoA biosynthesis	Metabolism of cofactors and vitamins	0.0195378	0.0183772	0.0190421	0.0190548	0.0184866	0.0181418	0.0148939	0.018079	0.0190855	0.0151651	0.0192642	0.0178061	0.0200148	0.0149302	0.0201799	0.0171259	0.0167402	0.0175205	0.0187606	0.0203369	0.0149882	0.0180539	0.0162223	0.0193071	0.0162612	0.0179951	0.0195873	0.0180249	0.0149346	0.0161454	0.0178062	0.0184041	0.0164871	0.014695	0.0154104	0.015772	0.0176978	0.0176599	0.0168144	0.0184783	0.0188215	0.0196265	0.0176615	0.0207846	0.0188578	0.0161359	0.0175348
ko00061	Fatty acid biosynthesis	Lipid metabolism	0.0201135	0.0206828	0.0209703	0.0181814	0.0180265	0.018186	0.0144174	0.0190083	0.0207336	0.0159056	0.0199371	0.0181868	0.0201581	0.0146906	0.0190802	0.0196414	0.0168133	0.0166019	0.0192319	0.02315	0.0146463	0.0187204	0.0132581	0.0203177	0.0173226	0.0177793	0.0201859	0.0187961	0.0140498	0.0142832	0.0187919	0.0197308	0.0167598	0.0172757	0.0145077	0.016917	0.0188673	0.0172636	0.0165661	0.0188508	0.0159016	0.020249	0.0178794	0.0209531	0.0181001	0.0155754	0.0189164
ko03430	Mismatch repair	Replication and repair	0.0154615	0.019113	0.0192239	0.0155864	0.0146874	0.0160192	0.0137905	0.015832	0.0177331	0.0139058	0.0169015	0.014802	0.0192842	0.0145144	0.0172485	0.0172396	0.0165582	0.016217	0.0155014	0.0206399	0.0152501	0.0167861	0.0159506	0.0178887	0.0160147	0.0170763	0.0184724	0.0157893	0.014846	0.0167041	0.0173536	0.0178663	0.0200502	0.0122417	0.0150873	0.0173198	0.0173919	0.0163462	0.0169257	0.0169197	0.0177732	0.0164257	0.0175118	0.0154698	0.0174415	0.0145372	0.0163015
ko00550	Peptidoglycan biosynthesis	Glycan biosynthesis and metabolism	0.0191227	0.0200033	0.020672	0.0167509	0.0163082	0.0175907	0.0161927	0.016956	0.0191579	0.0156426	0.0185441	0.0153561	0.0212773	0.0168377	0.0193613	0.0189689	0.0189312	0.0182355	0.0177663	0.0251098	0.0177024	0.0179381	0.0177198	0.0207517	0.0178463	0.0185183	0.0202286	0.0169944	0.0172747	0.0187037	0.0193629	0.0195087	0.0227291	0.0134995	0.0177688	0.0203525	0.0192097	0.0194742	0.0184053	0.0191932	0.0187892	0.0191663	0.0208146	0.0202932	0.0199203	0.0167242	0.0187724
ko00521	Streptomycin biosynthesis	Biosynthesis of other secondary metabolites	0.00758418	0.0143749	0.0152549	0.0100734	0.00924998	0.0137229	0.0105901	0.0111811	0.0129734	0.0117564	0.0113918	0.0121728	0.0153822	0.0107119	0.0131179	0.0132727	0.0130006	0.0127384	0.00923149	0.0176868	0.0118207	0.0132601	0.0132051	0.016206	0.0125208	0.0136101	0.0149387	0.0106581	0.0114554	0.00930033	0.013931	0.0139706	0.0122232	0.0110878	0.011756	0.0152138	0.0169548	0.0181137	0.0187169	0.0148452	0.014184	0.00969424	0.0132249	0.00708127	0.0135103	0.00921183	0.013529
ko00290	Valine, leucine and isoleucine biosynthesis	Amino acid metabolism	0.0210076	0.0232345	0.0243364	0.0216968	0.020789	0.0232561	0.0207996	0.0214862	0.0239298	0.0192828	0.0233651	0.022991	0.0259805	0.0218014	0.0251819	0.021473	0.0237068	0.022534	0.0211812	0.0255626	0.0222771	0.0228961	0.0224758	0.0244765	0.0218709	0.0229238	0.0254529	0.021618	0.0222363	0.019455	0.0231628	0.0235181	0.0183817	0.0192982	0.0228902	0.0192888	0.0234689	0.0240692	0.0230423	0.0231357	0.0209995	0.0221389	0.0223078	0.0216902	0.0246371	0.0214645	0.0226578
ko00970	Aminoacyl-tRNA biosynthesis	Translation	0.0153273	0.0195555	0.020457	0.0159675	0.0150419	0.0174635	0.0169865	0.0164197	0.0186788	0.0158382	0.0178633	0.0155308	0.0210915	0.0176789	0.0189541	0.0188858	0.0193869	0.0184112	0.0158205	0.0214028	0.0183343	0.0179828	0.0188245	0.0193384	0.0183266	0.0188235	0.0201273	0.0163387	0.0182347	0.0187449	0.0190788	0.0193024	0.0194253	0.0128663	0.0186909	0.016082	0.0176737	0.0163086	0.0159434	0.0184859	0.0187899	0.0166395	0.0184255	0.0149537	0.0200471	0.0172437	0.0178598
ko03440	Homologous recombination	Replication and repair	0.0140706	0.0176587	0.0181425	0.0143867	0.0134979	0.015273	0.0143747	0.0145495	0.0164803	0.0141666	0.015822	0.0132902	0.0184758	0.0153193	0.0167925	0.0163551	0.0168513	0.0158465	0.0143451	0.0181666	0.0158526	0.0159533	0.0166901	0.0164933	0.016	0.0166404	0.0179496	0.0142958	0.0157887	0.0164488	0.0167231	0.0169312	0.0176307	0.010991	0.0160637	0.015134	0.0156534	0.0141657	0.0144312	0.0160428	0.017798	0.0150458	0.0161508	0.0138928	0.0175216	0.0152032	0.0153826
ko03060	Protein export	Folding, sorting and degradation	0.0171624	0.0180278	0.0183574	0.0167337	0.0159529	0.0159804	0.0150047	0.0163884	0.0179508	0.0150668	0.0178383	0.0146688	0.0185265	0.0159632	0.0182669	0.0167123	0.0171977	0.0163572	0.016851	0.0189406	0.015808	0.0167205	0.0172125	0.0172525	0.0164805	0.0176998	0.0182857	0.0163817	0.015975	0.0173019	0.0175898	0.0177911	0.0160248	0.0118464	0.0164588	0.0142495	0.0158848	0.0137046	0.0139063	0.017078	0.0181665	0.0177034	0.0164487	0.0176941	0.0180811	0.0164572	0.0161489
ko00270	Cysteine and methionine metabolism	Amino acid metabolism	0.0101081	0.0126333	0.0133276	0.010797	0.0102895	0.0121037	0.00979193	0.0109769	0.012097	0.0102294	0.0115653	0.0116693	0.0135625	0.00965798	0.0124641	0.01215	0.0110441	0.0117802	0.0105622	0.0138646	0.0104451	0.0122076	0.0104052	0.0132548	0.0110254	0.0118521	0.0132262	0.0107654	0.00998865	0.0103599	0.0119557	0.0120367	0.0133034	0.00922792	0.0100677	0.0141012	0.0131861	0.014532	0.0137407	0.011984	0.0106073	0.0109824	0.0136926	0.0102697	0.0121055	0.00946921	0.011827
ko04112	Cell cycle - Caulobacter	Cell growth and death	0.012544	0.0160516	0.0163302	0.0128433	0.012526	0.0144289	0.0127782	0.0137193	0.0148702	0.0126725	0.0140157	0.0139887	0.0166592	0.0129364	0.0147657	0.0151217	0.0143717	0.0145005	0.0128868	0.0167025	0.013633	0.0146253	0.0134798	0.0153621	0.0140297	0.0144617	0.0159787	0.0134568	0.0132522	0.0139968	0.0148721	0.0151569	0.0167333	0.0130476	0.0134393	0.0152176	0.0155358	0.0158339	0.0156891	0.0144294	0.0142183	0.0134252	0.0151755	0.0124033	0.0151067	0.0127163	0.0141551
ko03030	DNA replication	Replication and repair	0.0127659	0.0146437	0.0149851	0.0126729	0.0119345	0.012566	0.0115294	0.0124802	0.0141022	0.0114159	0.0138055	0.011246	0.015184	0.0122958	0.0143146	0.0134772	0.0135594	0.0130503	0.0126959	0.0155187	0.0124697	0.013148	0.0133288	0.0140464	0.0129686	0.0139242	0.0147621	0.012457	0.0125359	0.0134351	0.0139861	0.0142346	0.0147081	0.00958964	0.0128144	0.012447	0.0130779	0.0112466	0.0117147	0.0136418	0.0145901	0.0133923	0.0136651	0.012892	0.0144229	0.0125177	0.012993
ko03010	Ribosome	Translation	0.0157667	0.0186973	0.0190304	0.0157866	0.0148543	0.0161612	0.0159965	0.0158521	0.0177962	0.0152591	0.0175452	0.0139786	0.0196581	0.0171608	0.0181502	0.0177187	0.0184201	0.017309	0.0159284	0.0197524	0.0176079	0.0170392	0.0180174	0.0179957	0.0175207	0.0180393	0.0187207	0.0157208	0.0175618	0.0183662	0.0182713	0.0184064	0.018474	0.0116142	0.0179788	0.0145381	0.01628	0.0142635	0.0138101	0.0174016	0.0177	0.0167984	0.0175042	0.015666	0.018978	0.017117	0.0168282
ko00400	Phenylalanine, tyrosine and tryptophan biosynthesis	amino acid metabolism	0.0115966	0.0126957	0.0134082	0.0117791	0.0110986	0.0121497	0.0106288	0.0110755	0.0125777	0.0109765	0.0124902	0.0113974	0.0136017	0.0110814	0.0135764	0.0116078	0.0120787	0.0118025	0.0116839	0.0123731	0.0115329	0.012412	0.0120651	0.0124674	0.0114876	0.0125957	0.0136347	0.0112635	0.0112687	0.0109072	0.0124589	0.0123181	0.01002	0.00980584	0.0114186	0.0102102	0.012407	0.0130684	0.0125997	0.0119143	0.0114589	0.0120962	0.0123669	0.0120966	0.0132354	0.0112235	0.0118094
ko00660	C5-Branched dibasic acid metabolism	Carbohydrate metabolism	0.0213973	0.0189764	0.0206975	0.0208678	0.0202974	0.0197316	0.0184616	0.0192791	0.0216152	0.0173969	0.0218978	0.0203406	0.0219395	0.0187238	0.0232029	0.0177515	0.0195831	0.0195131	0.0207234	0.0212164	0.0184247	0.0208186	0.0195533	0.0211028	0.0190096	0.0198156	0.0218512	0.0195749	0.0185606	0.0171498	0.0194125	0.0201667	0.0105548	0.0174367	0.0189907	0.0124496	0.0191297	0.0201167	0.0179891	0.0200827	0.0181201	0.0214982	0.0164877	0.0228103	0.0214691	0.0198406	0.0196812
ko03410	Base excision repair	Replication and repair	0.00960158	0.0113651	0.0124023	0.0100697	0.00982271	0.0111013	0.0102863	0.0100539	0.011529	0.0104263	0.0107766	0.00991083	0.0124627	0.0103951	0.0125467	0.0110705	0.0114665	0.0112263	0.00986679	0.0120363	0.010338	0.0110338	0.0113578	0.0115903	0.0108316	0.0115724	0.012825	0.0101347	0.0107034	0.0108973	0.0113358	0.0114212	0.0113369	0.00931216	0.0110736	0.0102868	0.0107491	0.00934339	0.00942192	0.0116291	0.0119394	0.0101498	0.0111453	0.0095589	0.0122647	0.0103661	0.010715
ko00920	Sulfur metabolism	Energy metabolism	0.0109499	0.00918116	0.00940817	0.0102523	0.00990364	0.0089876	0.00502382	0.00980313	0.00938595	0.007614	0.00957758	0.00946188	0.00894082	0.00497813	0.00916916	0.00805583	0.00586264	0.00721914	0.0102515	0.00894217	0.00440447	0.00947852	0.00630719	0.00908401	0.00689296	0.00870857	0.00936964	0.00961341	0.00469834	0.00724679	0.00798818	0.00850844	0.00570968	0.00934396	0.00458686	0.00702479	0.00807208	0.00653573	0.00630241	0.00838594	0.00920788	0.0106197	0.0078007	0.0121109	0.00737683	0.00618883	0.00785072
ko00670	One carbon pool by folate	Metabolism of cofactors and vitamins	0.0146267	0.0186479	0.019374	0.0155509	0.0147198	0.0171415	0.0172417	0.0156411	0.0176243	0.0165222	0.0170378	0.0148152	0.0198325	0.0179614	0.0184849	0.0179768	0.0191908	0.0180089	0.0153056	0.0192011	0.0186214	0.0175503	0.0194387	0.0182088	0.0181563	0.0186233	0.0194222	0.0154735	0.0185347	0.0177768	0.0185621	0.01838	0.0173123	0.0138308	0.0189765	0.0159487	0.0174146	0.0172138	0.0164259	0.0176247	0.0187606	0.0159164	0.0174586	0.0142963	0.0195285	0.0175323	0.0171646
ko00790	Folate biosynthesis	Metabolism of cofactors and vitamins	0.0156794	0.0152201	0.0147838	0.0144662	0.0140683	0.0130665	0.0134457	0.0132879	0.0148294	0.0129488	0.0152528	0.0116753	0.0157266	0.0142735	0.015612	0.0136593	0.014992	0.0139645	0.01474	0.0144134	0.0132314	0.0135713	0.0155776	0.0139639	0.0139609	0.0146781	0.0152918	0.0139048	0.0143436	0.0152341	0.0144235	0.0146344	0.0102547	0.0109042	0.014778	0.0121359	0.012288	0.011595	0.0119801	0.0141588	0.0158249	0.0156088	0.0149113	0.0162838	0.0157344	0.0153575	0.013144
ko00240	Pyrimidine metabolism	Nucleotide metabolism	0.0110199	0.0134411	0.0136876	0.0112771	0.0106739	0.0115313	0.0117476	0.0113666	0.0128186	0.0108581	0.0125459	0.0101205	0.0139678	0.0124453	0.0127376	0.0128206	0.0134364	0.0124915	0.0112905	0.0150048	0.0128035	0.0121382	0.0131785	0.0132773	0.0126917	0.0128772	0.0131556	0.011271	0.0127018	0.0129766	0.0131977	0.0132671	0.0145148	0.00872855	0.0130569	0.0122877	0.0122427	0.0112143	0.0113459	0.0127134	0.012414	0.0119192	0.0132041	0.0108698	0.0134973	0.012206	0.0122876
ko03070	Bacterial secretion system	Membrane transport	0.00755031	0.00923414	0.00994056	0.00781608	0.00786396	0.00955622	0.0076192	0.00816553	0.00873825	0.00827802	0.00801666	0.00837193	0.00990308	0.00743985	0.00871588	0.00867543	0.00830478	0.00848412	0.00765665	0.00926386	0.0074902	0.00920985	0.00799373	0.00858282	0.00830109	0.00859624	0.0095714	0.00878003	0.00753491	0.00810307	0.00842409	0.0085967	0.00733292	0.00915854	0.00765661	0.00722491	0.00788512	0.00643555	0.00655996	0.0081549	0.00850711	0.00783072	0.00771725	0.00750238	0.00880885	0.00740734	0.00859894
ko00450	Selenocompound metabolism	Metabolism of other amino acids	0.0111536	0.0110481	0.0116148	0.011024	0.0107042	0.0104343	0.00827029	0.0106305	0.0105903	0.00932965	0.0108576	0.0120802	0.0113214	0.00838102	0.0108134	0.0102415	0.00907434	0.00981519	0.0109107	0.0112074	0.00834032	0.0106787	0.00987985	0.0111168	0.0094504	0.0104489	0.0105473	0.0106403	0.0083104	0.0102025	0.0102798	0.0104307	0.00997809	0.0108395	0.008435	0.0113184	0.0102611	0.00891723	0.00898306	0.010246	0.0120358	0.0112762	0.0111246	0.0117767	0.00987555	0.00906742	0.0100967
ko00230	Purine metabolism	Nucleotide metabolism	0.0092522	0.0103753	0.0105667	0.00939477	0.00900683	0.00938735	0.00908158	0.00927231	0.0101274	0.00877028	0.0100427	0.00864598	0.0108492	0.00947312	0.0103577	0.0098616	0.0101854	0.00979089	0.009289	0.0112365	0.00955867	0.00974927	0.0102488	0.010315	0.00978133	0.0102003	0.0104113	0.00919915	0.00962553	0.0101135	0.0102479	0.0103127	0.010196	0.00802466	0.00988898	0.00991627	0.00980481	0.00915601	0.00936519	0.0100457	0.0104876	0.00974463	0.010092	0.0093096	0.0104987	0.00955212	0.00969903
ko03020	RNA polymerase	Transcription	0.00531677	0.00694348	0.00694648	0.00573143	0.00550864	0.00618512	0.0055892	0.00572624	0.00606208	0.00603758	0.00567651	0.00588004	0.0069351	0.00544191	0.00620917	0.00737027	0.00577999	0.00597833	0.00558812	0.00651687	0.00719184	0.00617845	0.00626042	0.00613833	0.00579079	0.00626096	0.00656693	0.00592724	0.0054835	0.00622382	0.00674055	0.00642446	0.0132666	0.00635337	0.00555348	0.0118216	0.00885276	0.0127183	0.0106748	0.00593627	0.00752047	0.00571212	0.00831977	0.0052969	0.00598615	0.00531736	0.00584467
ko00710	Carbon fixation in photosynthetic organisms	Energy metabolism	0.0129603	0.0147106	0.0147675	0.0125514	0.0123241	0.0127401	0.0125554	0.0125301	0.0131184	0.0122772	0.0131659	0.0128693	0.0146728	0.0131229	0.0130534	0.013752	0.0135566	0.0130795	0.012957	0.01317	0.0138897	0.0136485	0.0131257	0.0128186	0.0134843	0.0135582	0.0139631	0.0123891	0.0133239	0.0142326	0.013681	0.0137684	0.0175445	0.0116804	0.0133771	0.0165402	0.0146368	0.0174538	0.0164754	0.0125147	0.0121915	0.0133597	0.0142973	0.0130958	0.0136811	0.0134693	0.0125686
ko00908	Zeatin biosynthesis	Metabolism of terpenoids and polyketides	0.00502291	0.00686938	0.00656482	0.00512774	0.00479051	0.00540738	0.00515393	0.0052104	0.00591772	0.00495055	0.00572707	0.00485841	0.00691507	0.0055187	0.00607697	0.00595019	0.00601654	0.00581721	0.0051511	0.0066914	0.00572883	0.0056664	0.00585809	0.00602887	0.00577613	0.00592414	0.00627743	0.00522898	0.00568293	0.00592979	0.00604713	0.00623699	0.00633363	0.00381695	0.00581593	0.00530044	0.00564675	0.0051013	0.00498051	0.00578063	0.00593049	0.00552524	0.006152	0.0049688	0.00627495	0.00543302	0.00562835
ko03420	Nucleotide excision repair	Replication and repair	0.00617656	0.00846512	0.00895942	0.00706994	0.00665612	0.00785228	0.0083645	0.00707812	0.00807694	0.0076017	0.00762986	0.00691102	0.00912976	0.00850397	0.00880645	0.0084484	0.0091424	0.00860315	0.00671094	0.00904243	0.00894201	0.00804441	0.00944151	0.0083527	0.00844406	0.00867919	0.0089447	0.00710224	0.00887062	0.00863029	0.0087279	0.00847247	0.00958054	0.00641219	0.00918089	0.0093719	0.00848976	0.00829572	0.00876883	0.00827235	0.00891463	0.00690596	0.00876814	0.00592158	0.00925301	0.00813514	0.00801976
ko00740	Riboflavin metabolism	Metabolism of cofactors and vitamins	0.00650077	0.00826257	0.00772979	0.00676546	0.00647447	0.00735907	0.00678774	0.0062049	0.00640062	0.00783694	0.00624845	0.00831253	0.00809638	0.0067075	0.00747255	0.00688505	0.00680911	0.00714456	0.00660681	0.00423594	0.00682587	0.00759732	0.00757947	0.00575669	0.00683238	0.00729494	0.00790383	0.00652322	0.00702563	0.00806379	0.00682015	0.00678728	0.00765857	0.00698053	0.00677646	0.00852573	0.00718919	0.00842462	0.00778326	0.00569608	0.00690173	0.00646164	0.00805041	0.00658294	0.0071477	0.00702382	0.0057303
ko03018	RNA degradation	Folding, sorting and degradation	0.00654968	0.00691279	0.00693751	0.00626531	0.00611967	0.00622239	0.00603255	0.00618492	0.00660269	0.00613752	0.0066356	0.00588678	0.00708845	0.00627398	0.00693557	0.00642518	0.00653492	0.00635339	0.00639363	0.00626097	0.00623663	0.0065147	0.00643064	0.00626348	0.0064079	0.00671534	0.00702707	0.00619472	0.00633476	0.00691228	0.006627	0.00663283	0.00632467	0.00532462	0.006439	0.00607399	0.00611211	0.00566772	0.005737	0.00634812	0.00641785	0.00663414	0.00645068	0.00670356	0.00695683	0.0065694	0.00621315
ko00300	Lysine biosynthesis	Amino acid metabolism	0.0137226	0.0152763	0.0158508	0.0143736	0.01366	0.0147338	0.0153377	0.0142691	0.0151661	0.0145796	0.0152121	0.0147315	0.0161461	0.0158813	0.0153069	0.0158647	0.0163185	0.0155809	0.0143097	0.0162802	0.0167326	0.015175	0.0164961	0.0158465	0.0158123	0.0158759	0.0159931	0.0137409	0.0160625	0.0145116	0.0159808	0.015651	0.0177916	0.0126146	0.0163689	0.016319	0.0166487	0.0194502	0.0180061	0.0151769	0.0146422	0.014591	0.0158148	0.0138389	0.0161589	0.0156414	0.015931
[truncated: 206 more columns]
